# Supplementary material for: Crystal structure and Hirshfeld surface analysis of 4-[4-(1H-benzo[d]imidazol-2-yl)phen­oxy]phthalo­nitrile monohydrate
Source: Acta Crystallogr E Crystallogr Commun. 2018 Jun 19;74(Pt 7):994–7. doi: 10.1107/S2056989018008745 (PMC6038632; doi:10.1107/S2056989018008745)
Supplement: Supplementary file 1 [file e-74-00994-sup1.cif]

##############################################################################
#                                                                            #
# This CIF contains the data in a paper accepted for publication in          #
# Acta Crystallographica Section E. It conforms to the requirements of       #
# Notes for Authors for Acta Crystallographica Section E, and has been       #
# peer reviewed under the auspices of the IUCr Commission on Journals.       #
#                                                                            #
# Full details of the Crystallographic Information File format               #
# are given in the paper "The Crystallographic Information File (CIF):       #
# a New Standard Archive File for Crystallography" by S. R. Hall, F. H.      #
# Allen and I. D. Brown [Acta Cryst. (1991), A47, 655-685].                  #
#                                                                            #
# The current version of the core CIF dictionary is obtainable from          #
# ftp://ftp.iucr.org/pub/cif_core.dic.                                       #
#                                                                            #
# Software is freely available for graphical display of the structure(s)     #
# in this CIF. For information consult the CIF software page                 #
# http://www.iucr.org/resources/cif/software.                                #
#                                                                            #
# This file may be used for bona fide research purposes within the           #
# scientific community so long as proper attribution is given to the journal # 
# article from which it was obtained.                                        #
#                                                                            #
##############################################################################
data_I
_database_code_depnum_ccdc_archive 'CCDC 1849358'
_audit_creation_method     'SHELXL-2017/1'
_journal_date_recd_electronic     2018-05-28
_journal_date_accepted     2018-06-14
_journal_name_full     'Acta Crystallographica, Section E'
_journal_year     2018
_journal_volume     74
_journal_issue      7
_journal_page_first     994
_journal_page_last     997
_journal_paper_category     GO
_journal_paper_doi     10.1107/S2056989018008745
_journal_coeditor_code     QM2124
_publ_contact_author_name     'Turganbay S. Iskenderov'
_publ_contact_author_address
;
Taras Shevchenko National University of Kyiv, Department of Chemistry,
64 Vladimirska Str., Kiev 01601, Ukraine
;
_publ_contact_author_email     tiskenderov@ukr.net
_publ_contact_author_fax     ?
_publ_contact_author_phone     ?
_publ_section_title
;
Crystal structure and Hirshfeld surface analysis of
4-[4-(1<i>H</i>-benzo[<i>d</i>]imidazol-2-yl)phenoxy]phthalonitrile
monohydrate
;
loop_
    _publ_author_name
    _publ_author_footnote
    _publ_author_address
    'Sen, Pinar' .
;
Uskudar University, Faculty of Engineering and Natural Sciences,
Department of Forensic Science, 34662, Istanbul, Turkey
;
    'Kansiz, Sevgi' .
;
Ondokuz May\?is University, Faculty of Arts and Sciences,
Department of Physics,
55139, Kurupelit, Samsun, Turkey
;
    'Dege, Necmi' .
;
Ondokuz May\?is University, Faculty of Arts and Sciences,
Department of Physics,
55139, Kurupelit, Samsun, Turkey
;
    'Iskenderov, Turganbay S.' .
;
Taras Shevchenko National University of Kyiv, Department of Chemistry,
64 Vladimirska Str., Kiev 01601, Ukraine
;
    'Yildiz, S. Zeki' .
;
Sakarya University, Faculty of Arts and Sciences, Department of Chemistry,
54187 Sakarya, Turkey
;
_publ_section_synopsis
;
In the crystal,  strong O---H...N hydrogen bonds link the molecules into
supra\\u000173molecular chains propagating along the <i>c-</i>axis direction.
;
_chemical_name_systematic
;
4-[4-(1<i>H</i>-Benzo[<i>d</i>]imidazol-2-yl)phenoxy]phthalonitrile
monohydrate
;
_chemical_name_common     ?
_chemical_formula_moiety     'C21 H12 N4 O, H2 O'
_chemical_formula_sum     'C21 H14 N4 O2'
_chemical_formula_iupac     'C21 H12 N4 O, H2 O'
_chemical_formula_weight     354.36
_chemical_melting_point     ?
_shelx_space_group_comment
;
The symmetry employed for this shelxl refinement is uniquely defined
by the following loop, which should always be used as a source of
symmetry information in preference to the above space-group names.
They are only intended as comments.
;
_space_group_crystal_system     orthorhombic
_space_group_name_H-M_alt     'P b c a'
_space_group_name_Hall     '-P 2ac 2ab'
loop_
    _space_group_symop_operation_xyz
    'x, y, z'
    '-x+1/2, -y, z+1/2'
    '-x, y+1/2, -z+1/2'
    'x+1/2, -y+1/2, -z'
    '-x, -y, -z'
    'x-1/2, y, -z-1/2'
    'x, -y-1/2, z-1/2'
    '-x-1/2, y-1/2, z'
_cell_length_a     8.7657(6)
_cell_length_b     27.285(2)
_cell_length_c     14.6938(13)
_cell_angle_alpha     90
_cell_angle_beta     90
_cell_angle_gamma     90
_cell_volume     3514.4(5)
_cell_formula_units_Z     8
_cell_measurement_reflns_used     17763
_cell_measurement_theta_min     1.39
_cell_measurement_theta_max     27.61
_cell_measurement_temperature     296(2)
_exptl_crystal_description     'stick'
_exptl_crystal_colour     'red'
_exptl_crystal_size_max     0.790
_exptl_crystal_size_mid     0.387
_exptl_crystal_size_min     0.180
_exptl_crystal_density_diffrn     1.339
_exptl_crystal_density_meas     ?
_exptl_crystal_density_method     ?
_exptl_crystal_F_000     1472
_exptl_absorpt_coefficient_mu     0.090
_exptl_absorpt_correction_type     integration
_exptl_absorpt_process_details
;
(X-RED32; Stoe & Cie, 2004)
;
_shelx_estimated_absorpt_T_min     ?
_shelx_estimated_absorpt_T_max     ?
_exptl_absorpt_correction_T_min     0.9673
_exptl_absorpt_correction_T_max     0.9884
_diffrn_ambient_temperature     296(2)
_diffrn_radiation_type     MoK\a
_diffrn_radiation_wavelength     0.71073
_diffrn_measurement_device_type     'STOE IPDS 2'
_diffrn_measurement_method     'rotation method'
_diffrn_detector_area_resol_mean     6.67
_diffrn_reflns_number     33692
_diffrn_reflns_av_R_equivalents     0.0787
_diffrn_reflns_theta_min     2.037
_diffrn_reflns_theta_max     25.999
_diffrn_reflns_theta_full     25.242
_diffrn_measured_fraction_theta_max     0.999
_diffrn_measured_fraction_theta_full     0.999
_diffrn_reflns_limit_h_min     -10
_diffrn_reflns_limit_h_max     10
_diffrn_reflns_limit_k_min     -33
_diffrn_reflns_limit_k_max     33
_diffrn_reflns_limit_l_min     -18
_diffrn_reflns_limit_l_max     18
_refine_special_details     ?
_reflns_number_total     3447
_reflns_number_gt     1829
_reflns_threshold_expression     'I > 2\s(I)'
_refine_ls_structure_factor_coef     Fsqd
_refine_ls_matrix_type     full
_refine_ls_R_factor_all     0.1052
_refine_ls_R_factor_gt     0.0444
_refine_ls_wR_factor_gt     0.0891
_refine_ls_wR_factor_ref     0.1056
_refine_ls_goodness_of_fit_ref     0.906
_refine_ls_restrained_S_all     0.906
_refine_ls_number_reflns     3447
_refine_ls_number_parameters     251
_refine_ls_number_restraints     0
_refine_ls_hydrogen_treatment     mixed
_refine_ls_weighting_scheme     calc
_refine_ls_weighting_details
                      'w=1/[\s^2^(Fo^2^)+(0.0484P)^2^] where P=(Fo^2^+2Fc^2^)/3'
_atom_sites_solution_hydrogens     mixed
_atom_sites_solution_primary     ?
_atom_sites_solution_secondary     ?
_refine_ls_shift/su_max     0.000
_refine_ls_shift/su_mean     0.000
_refine_diff_density_max     0.206
_refine_diff_density_min     -0.250
_refine_ls_extinction_method     none
_refine_ls_extinction_coef     .
loop_
    _atom_type_symbol
    _atom_type_description
    _atom_type_scat_dispersion_real
    _atom_type_scat_dispersion_imag
    _atom_type_scat_source
    'C' 'C' 0.0033 0.0016
                         'International Tables Vol C Tables 4.2.6.8 and 6.1.1.4'
    'H' 'H' 0.0000 0.0000
                         'International Tables Vol C Tables 4.2.6.8 and 6.1.1.4'
    'N' 'N' 0.0061 0.0033
                         'International Tables Vol C Tables 4.2.6.8 and 6.1.1.4'
    'O' 'O' 0.0106 0.0060
                         'International Tables Vol C Tables 4.2.6.8 and 6.1.1.4'
_computing_data_collection
;
X-AREA (Stoe & Cie, 2004)
;
_computing_cell_refinement
;
X-AREA (Stoe & Cie, 2004)
;
_computing_data_reduction
;
X-RED (Stoe & Cie, 2004)
;
_computing_structure_solution
;
WinGX (Farrugia, 2012)
;
_computing_structure_refinement
;
<i>SHELXL2017/1</i> (Sheldrick, 2015)
;
_computing_molecular_graphics
;
ORTEP-3 for Windows (Farrugia, 2012)
;
_computing_publication_material
;
WinGX (Farrugia, 2012) and PLATON (Spek, 2009)
;
loop_
    _atom_site_type_symbol
    _atom_site_label
    _atom_site_fract_x
    _atom_site_fract_y
    _atom_site_fract_z
    _atom_site_U_iso_or_equiv
    _atom_site_adp_type
    _atom_site_calc_flag
    _atom_site_occupancy
    _atom_site_disorder_assembly
    _atom_site_disorder_group
    O O1 0.69369(16) 0.65950(6) 0.29785(11) 0.0737(5) Uani d 1 . .
    N N2 0.2691(2) 0.46625(6) 0.26099(13) 0.0612(5) Uani d 1 . .
    N N1 0.3278(2) 0.47874(7) 0.11536(11) 0.0660(5) Uani d 1 . .
    C C15 0.4616(2) 0.70114(8) 0.34035(13) 0.0556(5) Uani d 1 . .
    H H15 0.401592 0.674922 0.321542 0.067 Uiso calc 1 . .
    C C8 0.4411(2) 0.53611(7) 0.22666(14) 0.0570(5) Uani d 1 . .
    C C16 0.3945(2) 0.74273(8) 0.37607(13) 0.0555(5) Uani d 1 . .
    N N3 0.1021(3) 0.74647(8) 0.38612(15) 0.0877(7) Uani d 1 . .
    C C11 0.6078(2) 0.61778(8) 0.27451(15) 0.0617(6) Uani d 1 . .
    C C7 0.3485(2) 0.49377(7) 0.20015(14) 0.0575(5) Uani d 1 . .
    C C14 0.6179(3) 0.69884(8) 0.33284(14) 0.0595(6) Uani d 1 . .
    C C5 0.1905(3) 0.43125(8) 0.21300(14) 0.0598(6) Uani d 1 . .
    C C6 0.2289(3) 0.43919(8) 0.12231(15) 0.0626(6) Uani d 1 . .
    C C20 0.2314(3) 0.74515(8) 0.38237(15) 0.0629(6) Uani d 1 . .
    C C9 0.4841(3) 0.54391(8) 0.31609(14) 0.0636(6) Uani d 1 . .
    H H9 0.455684 0.521444 0.360562 0.076 Uiso calc 1 . .
    C C17 0.4835(3) 0.78215(8) 0.40457(14) 0.0641(6) Uani d 1 . .
    C C10 0.5683(3) 0.58453(9) 0.34017(15) 0.0669(6) Uani d 1 . .
    H H10 0.597961 0.589294 0.400289 0.080 Uiso calc 1 . .
    O O2 0.2249(4) 0.46945(10) 0.44787(13) 0.1486(11) Uani d 1 . .
    H H2B 0.205614 0.441905 0.472290 0.223 Uiso d 1 . .
    H H2C 0.175029 0.490023 0.479514 0.223 Uiso d 1 . .
    C C13 0.4861(3) 0.56973(9) 0.16191(15) 0.0728(7) Uani d 1 . .
    H H13 0.460140 0.564674 0.101255 0.087 Uiso calc 1 . .
    C C19 0.7071(3) 0.73832(10) 0.35927(16) 0.0730(7) Uani d 1 . .
    H H19 0.812628 0.736903 0.353160 0.088 Uiso calc 1 . .
    C C18 0.6397(3) 0.77925(10) 0.39428(16) 0.0796(7) Uani d 1 . .
    H H18 0.700081 0.805688 0.411514 0.095 Uiso calc 1 . .
    C C1 0.1650(3) 0.40948(9) 0.05537(17) 0.0779(7) Uani d 1 . .
    H H1 0.189956 0.413927 -0.005580 0.093 Uiso calc 1 . .
    C C12 0.5683(3) 0.61047(9) 0.18562(16) 0.0729(7) Uani d 1 . .
    H H12 0.597142 0.633031 0.141412 0.087 Uiso calc 1 . .
    C C21 0.4137(3) 0.82420(10) 0.44552(17) 0.0822(8) Uani d 1 . .
    C C4 0.0891(3) 0.39499(8) 0.23910(17) 0.0754(7) Uani d 1 . .
    H H4 0.063662 0.390196 0.299896 0.090 Uiso calc 1 . .
    N N4 0.3579(3) 0.85731(10) 0.47866(17) 0.1136(9) Uani d 1 . .
    C C3 0.0277(3) 0.36651(9) 0.17176(19) 0.0827(7) Uani d 1 . .
    H H3 -0.040521 0.341761 0.187190 0.099 Uiso calc 1 . .
    C C2 0.0650(3) 0.37372(9) 0.08091(19) 0.0822(7) Uani d 1 . .
    H H2A 0.021084 0.353825 0.036701 0.099 Uiso calc 1 . .
    H H2 0.259(3) 0.4705(9) 0.3227(17) 0.085(8) Uiso d 1 . .
loop_
    _atom_site_aniso_label
    _atom_site_aniso_U_11
    _atom_site_aniso_U_22
    _atom_site_aniso_U_33
    _atom_site_aniso_U_12
    _atom_site_aniso_U_13
    _atom_site_aniso_U_23
    O1 0.0442(9) 0.0814(11) 0.0956(11) -0.0072(9) 0.0038(8) -0.0091(9)
    N2 0.0693(13) 0.0588(11) 0.0555(11) 0.0030(9) 0.0003(10) 0.0023(10)
    N1 0.0762(13) 0.0634(12) 0.0585(11) 0.0056(10) 0.0011(10) 0.0022(9)
    C15 0.0494(14) 0.0554(13) 0.0620(12) -0.0078(10) -0.0041(10) -0.0002(10)
    C8 0.0545(13) 0.0530(13) 0.0633(13) 0.0111(11) -0.0010(10) 0.0039(10)
    C16 0.0581(14) 0.0553(13) 0.0532(12) -0.0051(11) -0.0036(10) 0.0025(10)
    N3 0.0663(15) 0.0929(16) 0.1039(17) 0.0086(13) 0.0019(13) -0.0076(12)
    C11 0.0458(13) 0.0665(14) 0.0728(15) 0.0047(11) 0.0039(11) -0.0020(12)
    C7 0.0594(14) 0.0550(13) 0.0582(13) 0.0133(11) -0.0004(11) 0.0047(10)
    C14 0.0536(15) 0.0676(15) 0.0572(12) -0.0049(12) 0.0003(11) -0.0017(11)
    C5 0.0635(15) 0.0510(12) 0.0651(13) 0.0095(12) -0.0034(11) 0.0033(11)
    C6 0.0676(15) 0.0568(13) 0.0632(13) 0.0097(12) -0.0030(12) 0.0003(11)
    C20 0.0639(17) 0.0579(14) 0.0668(14) 0.0009(12) -0.0017(13) -0.0041(11)
    C9 0.0660(15) 0.0651(14) 0.0597(13) 0.0066(12) 0.0051(11) 0.0027(11)
    C17 0.0725(17) 0.0634(15) 0.0563(12) -0.0144(13) -0.0031(11) -0.0020(11)
    C10 0.0606(15) 0.0779(16) 0.0620(13) 0.0063(13) 0.0017(11) -0.0049(12)
    O2 0.264(3) 0.1188(17) 0.0633(11) -0.079(2) 0.0336(15) -0.0127(11)
    C13 0.0824(17) 0.0731(16) 0.0628(13) -0.0058(14) -0.0087(13) 0.0085(12)
    C19 0.0528(15) 0.098(2) 0.0683(14) -0.0241(14) -0.0033(11) -0.0065(13)
    C18 0.085(2) 0.0824(18) 0.0709(15) -0.0335(16) -0.0013(14) -0.0168(13)
    C1 0.0890(18) 0.0737(16) 0.0710(15) 0.0085(15) -0.0049(14) -0.0034(13)
    C12 0.0713(17) 0.0743(16) 0.0731(15) -0.0070(13) -0.0037(13) 0.0125(12)
    C21 0.112(2) 0.0648(16) 0.0694(15) -0.0126(16) -0.0029(14) -0.0104(13)
    C4 0.0823(18) 0.0674(15) 0.0764(15) 0.0009(14) 0.0025(14) 0.0061(13)
    N4 0.157(2) 0.0810(16) 0.1027(18) 0.0009(17) -0.0028(17) -0.0252(14)
    C3 0.0792(18) 0.0662(16) 0.103(2) -0.0019(13) -0.0046(16) -0.0015(15)
    C2 0.087(2) 0.0679(17) 0.0922(19) 0.0068(15) -0.0177(16) -0.0126(14)
_geom_special_details
;
 All esds (except the esd in the dihedral angle between two l.s. planes)
 are estimated using the full covariance matrix.  The cell esds are taken
 into account individually in the estimation of esds in distances, angles
 and torsion angles; correlations between esds in cell parameters are only
 used when they are defined by crystal symmetry.  An approximate (isotropic)
 treatment of cell esds is used for estimating esds involving l.s. planes.
;
loop_
    _geom_bond_atom_site_label_1
    _geom_bond_atom_site_label_2
    _geom_bond_site_symmetry_2
    _geom_bond_distance
    _geom_bond_publ_flag
    O1 C14 . 1.363(2) ?
    O1 C11 . 1.407(2) ?
    N2 C7 . 1.359(3) ?
    N2 C5 . 1.373(3) ?
    N2 H2 . 0.92(2) ?
    N1 C7 . 1.324(3) ?
    N1 C6 . 1.388(3) ?
    C15 C14 . 1.376(3) ?
    C15 C16 . 1.382(3) ?
    C15 H15 . 0.9300 ?
    C8 C13 . 1.379(3) ?
    C8 C9 . 1.383(3) ?
    C8 C7 . 1.465(3) ?
    C16 C17 . 1.393(3) ?
    C16 C20 . 1.435(3) ?
    N3 C20 . 1.135(3) ?
    C11 C12 . 1.366(3) ?
    C11 C10 . 1.369(3) ?
    C14 C19 . 1.387(3) ?
    C5 C4 . 1.384(3) ?
    C5 C6 . 1.391(3) ?
    C6 C1 . 1.392(3) ?
    C9 C10 . 1.378(3) ?
    C9 H9 . 0.9300 ?
    C17 C18 . 1.379(3) ?
    C17 C21 . 1.433(4) ?
    C10 H10 . 0.9300 ?
    O2 H2B . 0.8500 ?
    O2 H2C . 0.8500 ?
    C13 C12 . 1.370(3) ?
    C13 H13 . 0.9300 ?
    C19 C18 . 1.364(3) ?
    C19 H19 . 0.9300 ?
    C18 H18 . 0.9300 ?
    C1 C2 . 1.364(3) ?
    C1 H1 . 0.9300 ?
    C12 H12 . 0.9300 ?
    C21 N4 . 1.137(3) ?
    C4 C3 . 1.368(3) ?
    C4 H4 . 0.9300 ?
    C3 C2 . 1.388(4) ?
    C3 H3 . 0.9300 ?
    C2 H2A . 0.9300 ?
loop_
    _geom_angle_atom_site_label_1
    _geom_angle_atom_site_label_2
    _geom_angle_atom_site_label_3
    _geom_angle_site_symmetry_1
    _geom_angle_site_symmetry_3
    _geom_angle
    _geom_angle_publ_flag
    C14 O1 C11 . . 117.92(16) ?
    C7 N2 C5 . . 107.66(18) ?
    C7 N2 H2 . . 129.0(15) ?
    C5 N2 H2 . . 123.1(15) ?
    C7 N1 C6 . . 104.91(18) ?
    C14 C15 C16 . . 119.5(2) ?
    C14 C15 H15 . . 120.3 ?
    C16 C15 H15 . . 120.3 ?
    C13 C8 C9 . . 118.4(2) ?
    C13 C8 C7 . . 119.96(19) ?
    C9 C8 C7 . . 121.66(19) ?
    C15 C16 C17 . . 120.7(2) ?
    C15 C16 C20 . . 119.1(2) ?
    C17 C16 C20 . . 120.2(2) ?
    C12 C11 C10 . . 120.9(2) ?
    C12 C11 O1 . . 119.1(2) ?
    C10 C11 O1 . . 120.0(2) ?
    N1 C7 N2 . . 112.18(19) ?
    N1 C7 C8 . . 124.8(2) ?
    N2 C7 C8 . . 122.99(19) ?
    O1 C14 C15 . . 123.5(2) ?
    O1 C14 C19 . . 116.3(2) ?
    C15 C14 C19 . . 120.2(2) ?
    N2 C5 C4 . . 132.6(2) ?
    N2 C5 C6 . . 105.2(2) ?
    C4 C5 C6 . . 122.1(2) ?
    N1 C6 C5 . . 110.03(19) ?
    N1 C6 C1 . . 130.7(2) ?
    C5 C6 C1 . . 119.3(2) ?
    N3 C20 C16 . . 178.8(3) ?
    C10 C9 C8 . . 120.9(2) ?
    C10 C9 H9 . . 119.5 ?
    C8 C9 H9 . . 119.5 ?
    C18 C17 C16 . . 118.6(2) ?
    C18 C17 C21 . . 121.0(2) ?
    C16 C17 C21 . . 120.4(2) ?
    C11 C10 C9 . . 119.2(2) ?
    C11 C10 H10 . . 120.4 ?
    C9 C10 H10 . . 120.4 ?
    H2B O2 H2C . . 104.5 ?
    C12 C13 C8 . . 121.0(2) ?
    C12 C13 H13 . . 119.5 ?
    C8 C13 H13 . . 119.5 ?
    C18 C19 C14 . . 119.8(2) ?
    C18 C19 H19 . . 120.1 ?
    C14 C19 H19 . . 120.1 ?
    C19 C18 C17 . . 121.2(2) ?
    C19 C18 H18 . . 119.4 ?
    C17 C18 H18 . . 119.4 ?
    C2 C1 C6 . . 118.7(2) ?
    C2 C1 H1 . . 120.6 ?
    C6 C1 H1 . . 120.6 ?
    C11 C12 C13 . . 119.7(2) ?
    C11 C12 H12 . . 120.2 ?
    C13 C12 H12 . . 120.2 ?
    N4 C21 C17 . . 179.4(3) ?
    C3 C4 C5 . . 117.3(2) ?
    C3 C4 H4 . . 121.4 ?
    C5 C4 H4 . . 121.4 ?
    C4 C3 C2 . . 121.5(2) ?
    C4 C3 H3 . . 119.3 ?
    C2 C3 H3 . . 119.3 ?
    C1 C2 C3 . . 121.1(2) ?
    C1 C2 H2A . . 119.4 ?
    C3 C2 H2A . . 119.4 ?
loop_
    _geom_torsion_atom_site_label_1
    _geom_torsion_atom_site_label_2
    _geom_torsion_atom_site_label_3
    _geom_torsion_atom_site_label_4
    _geom_torsion_site_symmetry_1
    _geom_torsion_site_symmetry_2
    _geom_torsion_site_symmetry_3
    _geom_torsion_site_symmetry_4
    _geom_torsion
    _geom_torsion_publ_flag
    C14 C15 C16 C17 . . . . -0.1(3) ?
    C14 C15 C16 C20 . . . . 179.04(19) ?
    C14 O1 C11 C12 . . . . 99.2(2) ?
    C14 O1 C11 C10 . . . . -82.4(2) ?
    C6 N1 C7 N2 . . . . 0.1(2) ?
    C6 N1 C7 C8 . . . . -177.8(2) ?
    C5 N2 C7 N1 . . . . -0.5(2) ?
    C5 N2 C7 C8 . . . . 177.44(19) ?
    C13 C8 C7 N1 . . . . 14.5(3) ?
    C9 C8 C7 N1 . . . . -166.3(2) ?
    C13 C8 C7 N2 . . . . -163.2(2) ?
    C9 C8 C7 N2 . . . . 16.0(3) ?
    C11 O1 C14 C15 . . . . -4.8(3) ?
    C11 O1 C14 C19 . . . . 176.87(19) ?
    C16 C15 C14 O1 . . . . -179.49(18) ?
    C16 C15 C14 C19 . . . . -1.2(3) ?
    C7 N2 C5 C4 . . . . -177.5(2) ?
    C7 N2 C5 C6 . . . . 0.7(2) ?
    C7 N1 C6 C5 . . . . 0.4(2) ?
    C7 N1 C6 C1 . . . . 178.7(2) ?
    N2 C5 C6 N1 . . . . -0.7(2) ?
    C4 C5 C6 N1 . . . . 177.75(19) ?
    N2 C5 C6 C1 . . . . -179.20(19) ?
    C4 C5 C6 C1 . . . . -0.8(3) ?
    C13 C8 C9 C10 . . . . 0.7(3) ?
    C7 C8 C9 C10 . . . . -178.5(2) ?
    C15 C16 C17 C18 . . . . 1.6(3) ?
    C20 C16 C17 C18 . . . . -177.6(2) ?
    C15 C16 C17 C21 . . . . -177.0(2) ?
    C20 C16 C17 C21 . . . . 3.8(3) ?
    C12 C11 C10 C9 . . . . -1.7(3) ?
    O1 C11 C10 C9 . . . . 179.93(19) ?
    C8 C9 C10 C11 . . . . 0.9(3) ?
    C9 C8 C13 C12 . . . . -1.4(3) ?
    C7 C8 C13 C12 . . . . 177.8(2) ?
    O1 C14 C19 C18 . . . . 179.5(2) ?
    C15 C14 C19 C18 . . . . 1.1(3) ?
    C14 C19 C18 C17 . . . . 0.4(4) ?
    C16 C17 C18 C19 . . . . -1.7(4) ?
    C21 C17 C18 C19 . . . . 176.9(2) ?
    N1 C6 C1 C2 . . . . -177.4(2) ?
    C5 C6 C1 C2 . . . . 0.7(3) ?
    C10 C11 C12 C13 . . . . 1.0(3) ?
    O1 C11 C12 C13 . . . . 179.3(2) ?
    C8 C13 C12 C11 . . . . 0.6(4) ?
    N2 C5 C4 C3 . . . . 178.5(2) ?
    C6 C5 C4 C3 . . . . 0.5(3) ?
    C5 C4 C3 C2 . . . . -0.2(4) ?
    C6 C1 C2 C3 . . . . -0.5(4) ?
    C4 C3 C2 C1 . . . . 0.2(4) ?
loop_
    _geom_hbond_atom_site_label_D
    _geom_hbond_atom_site_label_H
    _geom_hbond_atom_site_label_A
    _geom_hbond_site_symmetry_A
    _geom_hbond_distance_DH
    _geom_hbond_distance_HA
    _geom_hbond_distance_DA
    _geom_hbond_angle_DHA
    _geom_hbond_publ_flag
    N2 H2 O2 . 0.92(2) 1.86(3) 2.774(3) 171(2) yes
    O2 H2C N1 2_565 0.85 2.17 2.876(2) 140.0 yes
    C15 H15 O1 6_556 0.93 2.56 3.306(2) 137.0 yes
    C19 H19 N3 1_655 0.93 2.60 3.491(3) 161.7 yes
_shelx_hkl_file
;
   2   0   0   72.09   12.08   0
  -2   0   0   66.73   12.44   0
  -2   0   0   67.48   12.04   0
  -4   0   0    5.66    8.90   0
   4   0   0    5.89    8.75   0
  -4   0   0    7.07    8.53   0
  -6   0   0   45.48    9.23   0
  -6   0   0   30.79    6.76   0
  -6   0   0   43.40    6.68   0
  -8   0   0    9.61   10.12   0
  -8   0   0    9.84   11.73   0
  -8   0   0   14.75   10.44   0
 -10   0   0   12.51   11.99   0
 -10   0   0   13.91   11.21   0
   2   1   0   65.15    9.10   0
  -2  -1   0   65.80    9.26   0
  -2   1   0   64.31   11.80   0
   2   1   0   70.87   14.85   0
  -2  -1   0   68.68   12.90   0
  -4   1   0 1170.36   20.45   0
  -4  -1   0 1252.32   23.85   0
  -4  -1   0 1188.80   19.25   0
   4   1   0 1216.92   19.47   0
  -4   1   0 1231.52   20.02   0
  -6   1   0   49.05    9.26   0
  -6  -1   0   35.10    6.56   0
  -6   1   0   53.98    9.04   0
   6   1   0   49.74    9.23   0
  -6   1   0   58.32    9.09   0
  -6  -1   0   51.62    9.71   0
  -8  -1   0  132.13   13.85   0
  -8   1   0  120.19   11.27   0
  -8   1   0  135.20   11.75   0
  -8  -1   0  133.68   11.40   0
  -8   1   0  125.05    8.66   0
  -8  -1   0  139.59   11.47   0
 -10   1   0   -1.82   11.41   0
 -10   1   0    2.17   16.23   0
 -10  -1   0    0.74   11.01   0
 -10  -1   0    6.69   11.41   0
 -10   1   0   -3.44   11.30   0
   0   2   0  402.80   19.94   0
  -2  -2   0  936.05   31.90   0
   2   2   0  878.34   29.85   0
  -2  -2   0  464.53   14.84   0
  -2   2   0  888.20   22.41   0
   2   2   0  897.79   19.82   0
  -2   2   0  967.23   22.96   0
  -4  -2   0  737.68   20.58   0
   4   2   0  705.05   16.18   0
  -4  -2   0  745.16   15.66   0
  -4   2   0  462.83   12.82   0
  -4   2   0  725.20   16.56   0
  -4   2   0  702.30   16.25   0
  -6  -2   0   63.73   10.03   0
  -6   2   0   71.18    9.52   0
   6   2   0   62.23    9.30   0
  -6   2   0   56.14    9.35   0
  -6  -2   0   62.58    9.40   0
  -6   2   0   65.44    9.42   0
  -8   2   0   21.51    9.41   0
  -8   2   0   26.49   10.33   0
  -8  -2   0   26.51   10.45   0
  -8  -2   0   22.75   10.02   0
  -8   2   0   20.10   10.32   0
 -10   2   0   19.15   11.94   0
 -10   2   0   28.46   14.58   0
 -10   2   0   30.57   11.71   0
 -10  -2   0   24.40   12.09   0
 -10  -2   0   31.01   12.03   0
   2   3   0 2525.67   30.27   0
  -2  -3   0 2646.43   30.57   0
  -2   3   0 2695.80   33.70   0
   2   3   0 2582.90   46.08   0
   2  -3   0 2585.32   32.91   0
  -4  -3   0  640.46   14.87   0
  -4   3   0  581.34   14.96   0
  -4  -3   0  604.84   21.20   0
  -4   3   0  660.32   15.69   0
   4   3   0  585.50   14.45   0
  -6   3   0   58.25    9.35   0
  -6  -3   0   60.55   11.96   0
  -6   3   0   61.61    9.41   0
  -6  -3   0   58.11    9.23   0
  -6   3   0   65.96    9.53   0
   6   3   0   58.96    6.94   0
   8   3   0   -0.26    9.43   0
  -8   3   0    3.53   10.06   0
  -8   3   0    2.06    9.75   0
  -8   3   0   -0.40    9.78   0
  -8  -3   0    3.60    9.93   0
 -10  -3   0    7.38   11.89   0
 -10   3   0    6.82   14.31   0
 -10   3   0    5.39   11.88   0
 -10  -3   0    9.33   11.75   0
 -10   3   0    2.89   11.30   0
   0   4   0 2029.50   30.18   0
   0  -4   0 1955.56   30.13   0
   2  -4   0 4363.96   38.84   0
  -2  -4   0 4401.11   35.95   0
  -2   4   0 4544.06   39.85   0
   2   4   0 4217.39   35.96   0
  -4   4   0  221.05   11.35   0
   4   4   0  191.55    8.73   0
  -4   4   0  208.86   11.27   0
   4   4   0  170.88   14.50   0
  -4  -4   0  198.47   10.84   0
  -6   4   0   21.74    8.86   0
  -6  -4   0   16.64    8.94   0
  -6   4   0   18.12    8.99   0
  -6   4   0   22.06    9.23   0
   6   4   0   20.68    9.15   0
  -8   4   0   64.07   10.87   0
  -8   4   0   59.54   10.48   0
   8   4   0   68.58   10.26   0
  -8   4   0   64.78   10.53   0
  -8  -4   0   60.45   10.26   0
 -10  -4   0    1.27   12.06   0
 -10   4   0    2.19   11.00   0
 -10   4   0    4.90   14.46   0
 -10  -4   0    4.37   11.88   0
 -10   4   0    1.92   13.89   0
   2   5   0  220.04   10.31   0
  -2   5   0  230.33   10.72   0
  -2  -5   0  224.16   10.46   0
   2  -5   0  236.84   10.93   0
   4   5   0    4.93   10.39   0
  -4  -5   0    5.88    8.99   0
  -4   5   0   -0.91    8.95   0
  -4   5   0    4.10    8.84   0
   4   5   0    5.48    8.99   0
  -6  -5   0   44.22    6.82   0
  -6   5   0   58.80    9.45   0
   6   5   0   60.89    9.18   0
  -6   5   0   67.44    9.61   0
  -6   5   0   62.60    9.63   0
  -8   5   0    5.91    9.51   0
  -8   5   0    8.39   10.13   0
  -8  -5   0    8.49    9.61   0
  -8   5   0   10.60    9.89   0
   8   5   0    7.20    9.66   0
 -10   5   0   -0.83   14.50   0
 -10  -5   0    2.59   11.54   0
 -10   5   0   -0.32   11.70   0
 -10   5   0   -1.53   14.32   0
 -10  -5   0   -2.25   11.33   0
   0   6   0 3276.46   29.72   0
   0  -6   0 3285.14   29.91   0
   2  -6   0  162.50    9.37   0
  -2  -6   0  170.99    9.54   0
   2   6   0  164.26   11.51   0
  -2   6   0  176.90   11.87   0
  -4  -6   0   25.02    6.72   0
   4   6   0   23.71    6.13   0
   4  -6   0   27.18    9.45   0
  -4   6   0   32.21    9.15   0
   4   6   0   28.06   10.87   0
  -6   6   0  238.02   10.70   0
  -6   6   0  253.04   11.58   0
  -6  -6   0  224.20    8.59   0
   6   6   0  233.39   10.68   0
  -6   6   0  199.91    8.95   0
  -8   6   0    6.11    9.76   0
  -8   6   0    7.34    6.95   0
  -8  -6   0   10.53   10.02   0
  -8   6   0    8.84   10.15   0
   8   6   0   11.23    9.79   0
 -10  -6   0   11.23   11.99   0
 -10   6   0   16.03   12.20   0
 -10   6   0   12.26   11.39   0
 -10   6   0   12.63   11.95   0
   2  -7   0  125.18    8.35   0
   2   7   0  107.06   10.59   0
  -2   7   0  120.57   10.45   0
  -2  -7   0  122.82   10.78   0
  -4   7   0 1127.47   17.62   0
   4  -7   0 1076.39   17.19   0
   4   7   0  958.63   15.26   0
  -4  -7   0 1053.42   15.71   0
   4   7   0 1011.34   22.00   0
  -6   7   0   46.54    9.65   0
  -6  -7   0   37.56    6.51   0
  -6   7   0   45.12    9.56   0
  -6   7   0   48.32    9.17   0
   6   7   0   47.67    9.17   0
   8   7   0    8.10    6.86   0
  -8   7   0    7.93   10.06   0
  -8  -7   0   18.72   10.06   0
  -8   7   0    9.96    9.98   0
  -8   7   0   10.62    9.53   0
 -10   7   0    1.72   11.76   0
 -10   7   0    6.91   14.78   0
  10   7   0    9.02   12.00   0
 -10  -7   0    2.27   11.67   0
 -10   7   0    1.52   11.99   0
   0  -8   0 2129.80   22.90   0
   0   8   0 2088.38   22.75   0
   2   8   0   24.36    6.98   0
   2  -8   0   26.44    9.29   0
  -2   8   0   25.87    6.82   0
  -2  -8   0   24.00    6.87   0
   4  -8   0 1007.72   16.82   0
   4   8   0  971.54   14.96   0
  -4  -8   0 1059.46   15.41   0
   4   8   0 1027.07   21.80   0
  -4   8   0 1045.44   17.10   0
  -6   8   0   53.18    9.81   0
  -6  -8   0   51.34    9.11   0
  -6   8   0   62.29    9.88   0
   6   8   0   48.63    6.69   0
  -8  -8   0    0.26    6.83   0
  -8   8   0   -0.98    9.83   0
   8   8   0   -0.20    9.69   0
  -8   8   0   -0.97   10.06   0
  -8   8   0    0.65    9.86   0
 -10   8   0   13.23   11.56   0
  10   8   0    3.26   11.57   0
 -10   8   0    3.83   11.51   0
 -10  -8   0    5.55   11.26   0
 -10   8   0    0.92   12.17   0
   2   9   0   88.57    9.51   0
  -2  -9   0   82.30    9.63   0
   2  -9   0   86.54    7.56   0
  -2   9   0   78.57    7.45   0
   4   9   0 1374.22   16.53   0
  -4   9   0 1444.25   18.57   0
  -4  -9   0 1351.49   15.18   0
   4  -9   0 1385.25   18.41   0
   4   9   0 1450.14   23.70   0
  -6   9   0  136.02   10.54   0
   6   9   0  135.97   17.56   0
   6   9   0  144.94    7.25   0
  -6  -9   0  124.24    7.27   0
  -6   9   0  160.36   10.38   0
   8   9   0   17.52    9.81   0
  -8   9   0    9.64    7.27   0
  -8   9   0   10.60   10.03   0
  -8  -9   0    8.17    7.08   0
  -8   9   0   15.35   10.09   0
 -10  -9   0    4.72   11.67   0
 -10   9   0   -1.83   12.07   0
  10   9   0    1.53   11.69   0
 -10   9   0   -0.74   11.88   0
 -10   9   0    6.58   11.99   0
   0 -10   0 1467.61   16.76   0
   0  10   0 1418.22   16.48   0
  -2  10   0 1187.59   16.77   0
   2 -10   0 1298.99   17.06   0
   2  10   0 1303.93   16.12   0
  -2 -10   0 1206.51   16.08   0
  -4  10   0 1033.49   14.79   0
  -4 -10   0  978.31   14.57   0
   4  10   0  922.22   13.80   0
   4 -10   0 1035.05   16.14   0
   6  10   0    5.87   10.82   0
  -6  10   0    9.28    8.54   0
  -6  10   0    6.05    6.74   0
   6  10   0    9.27    8.60   0
  -6 -10   0    7.11    8.73   0
  -8  10   0    0.03    9.83   0
   8  10   0    6.75    9.81   0
  -8 -10   0    3.19    9.77   0
  -8  10   0   -0.56    7.06   0
  -8  10   0    2.52   10.06   0
 -10  10   0   20.50   15.28   0
  10  10   0   29.38   12.04   0
 -10  10   0   24.93   12.52   0
 -10  10   0   22.27    9.02   0
 -10 -10   0   22.36   12.56   0
  -2 -11   0  222.16   10.25   0
   2  11   0  221.90   10.18   0
  -2  11   0  234.96    8.61   0
   2 -11   0  232.55   10.55   0
  -4 -11   0  149.70    7.54   0
   4 -11   0  182.87   10.47   0
  -4  11   0  182.27    8.10   0
   4  11   0  174.10    9.76   0
   6  11   0  225.61    8.39   0
  -6 -11   0  233.86   10.48   0
  -6  11   0  260.04   11.28   0
   6  11   0  226.55   14.92   0
  -8  11   0    5.21    7.33   0
  -8  11   0    5.22   10.41   0
  -8  11   0    7.39   10.55   0
   8  11   0    5.47    7.04   0
  -8 -11   0    5.64   10.14   0
 -10  11   0    3.66   12.09   0
 -10 -11   0    6.94   12.17   0
  10  11   0    4.16    8.73   0
 -10  11   0    4.58   12.02   0
 -10  11   0   -0.37   12.15   0
   0  12   0   49.50    8.83   0
   0 -12   0   47.73    8.98   0
  -2  12   0 1206.07   14.37   0
   2  12   0 1171.58   13.64   0
  -2 -12   0 1201.22   15.23   0
   2 -12   0 1223.85   15.78   0
   4 -12   0  425.30    9.88   0
  -4  12   0  408.40   11.74   0
   4  12   0  394.52    8.92   0
  -4 -12   0  357.11    8.78   0
   6  12   0   19.12    6.99   0
  -6 -12   0   25.60    9.66   0
   6 -12   0   18.43    9.61   0
  -6  12   0   26.56    9.75   0
   6  12   0   21.01   11.68   0
  -8  12   0   26.46   10.69   0
  -8  12   0   31.26   10.70   0
  -8 -12   0   35.21   10.00   0
  -8  12   0   29.25   10.70   0
   8  12   0   33.92   10.46   0
  10  12   0   16.84   12.42   0
 -10  12   0   12.59   12.12   0
 -10  12   0   18.96   12.43   0
 -10 -12   0   19.98   12.24   0
 -10  12   0   14.82   15.29   0
  -2 -13   0  227.76    8.00   0
   2  13   0  229.45   10.12   0
   2 -13   0  229.29    8.27   0
  -2  13   0  225.79   10.14   0
   4  13   0   55.91    6.42   0
  -4 -13   0   38.92    6.43   0
   4 -13   0   70.40    9.29   0
  -4  13   0   63.13    6.84   0
   6  13   0  459.96   12.18   0
  -6  13   0  481.52   10.81   0
   6  13   0  477.00   17.27   0
   6 -13   0  462.84   12.82   0
  -6 -13   0  453.63   10.02   0
   8  13   0    9.58   10.52   0
  -8  13   0    3.26   10.39   0
  -8  13   0    7.08   10.22   0
  -8 -13   0   11.16    7.35   0
  -8  13   0    9.98   10.62   0
 -10  13   0    1.86   12.22   0
 -10 -13   0    1.92    9.08   0
 -10  13   0    6.19   12.34   0
  10  13   0   -7.75   12.84   0
 -10  13   0    3.45    8.85   0
   0  14   0  475.35    9.85   0
   0 -14   0  486.20    9.93   0
  -2 -14   0   76.76    9.45   0
  -2  14   0   76.86    6.55   0
   2 -14   0   76.50    8.96   0
   2  14   0   82.63    9.28   0
  -4  14   0    6.27    8.87   0
  -4 -14   0   -0.19    8.63   0
   4 -14   0    8.96    8.94   0
   4  14   0    9.56    6.24   0
   6  14   0  475.07   16.91   0
   6  14   0  478.12   12.11   0
  -6  14   0  498.50   13.04   0
   6 -14   0  450.25   10.52   0
  -6 -14   0  327.99    9.19   0
  -8  14   0    2.11    7.37   0
   8  14   0   -2.86    9.94   0
  -8  14   0    6.56    7.51   0
  -8 -14   0    2.99   10.12   0
  -8  14   0   -0.43   10.54   0
 -10  14   0    3.38   12.30   0
 -10  14   0    8.25   12.76   0
  10  14   0    1.37    8.95   0
 -10  14   0    7.90   13.27   0
 -10 -14   0    1.54   12.55   0
   2  15   0   25.38    9.03   0
  -2  15   0   21.74    6.30   0
   2 -15   0   19.19    8.44   0
  -2 -15   0   27.16    6.23   0
   4  15   0    6.36    5.93   0
   4 -15   0    4.42    9.00   0
  -4 -15   0    5.43    5.89   0
  -4  15   0    2.19    8.82   0
  -6 -15   0    7.10    9.32   0
  -6  15   0    3.65    9.60   0
   6  15   0    0.18   12.46   0
   6  15   0    4.10    9.13   0
   6 -15   0    5.09    7.05   0
  -8  15   0    3.87   10.69   0
  -8  15   0    0.45   11.02   0
  -8 -15   0    2.35    7.58   0
   8  15   0   -1.93    7.49   0
  -8  15   0    6.91   10.76   0
 -10  15   0    4.79   13.10   0
 -10  15   0   11.98   12.60   0
 -10 -15   0    9.77   12.99   0
 -10  15   0    8.17   12.83   0
  10  15   0    6.49    9.30   0
   0  16   0   -5.32    8.87   0
   0 -16   0    3.16    6.06   0
   2 -16   0   82.45    8.89   0
  -2 -16   0   73.98    6.91   0
   2  16   0   76.13    9.23   0
  -2  16   0   77.88    6.81   0
  -4  16   0   37.63    6.80   0
   4 -16   0   32.60    9.62   0
  -4 -16   0   32.61    6.16   0
   4  16   0   46.11    8.77   0
  -6  16   0   26.17    9.62   0
   6  16   0   28.29    9.68   0
  -6 -16   0   20.13    6.85   0
   6  16   0   20.14   12.52   0
   6 -16   0   25.03    7.15   0
  -8  16   0   20.64   10.98   0
  -8 -16   0   12.85   10.67   0
  -8  16   0   17.11   10.81   0
   8  16   0   17.81   10.74   0
  -8  16   0   20.94   10.87   0
 -10  16   0    4.06    9.14   0
 -10 -16   0    5.04   13.22   0
 -10  16   0    6.19   13.22   0
  -2  17   0   -4.44    8.38   0
   2  17   0   -3.72    8.73   0
  -2 -17   0   -0.20    8.58   0
   2 -17   0   -1.87    8.46   0
  -4 -17   0   13.52    6.21   0
   4  17   0   23.42    6.12   0
  -4  17   0   18.55    6.39   0
   4 -17   0   24.78    9.00   0
   6  17   0   36.65   10.55   0
  -6 -17   0   27.42    9.67   0
   6  17   0   25.14    6.87   0
  -6  17   0   32.56    9.95   0
   6 -17   0   32.65   10.18   0
  -8  17   0   -0.89    7.80   0
  -8 -17   0   -3.62    7.46   0
  -8  17   0   -4.22    7.90   0
   8  17   0    2.67    7.64   0
  -8  17   0   -1.05    7.67   0
   0  18   0  349.03    8.64   0
   0 -18   0  380.21    8.72   0
  -2 -18   0   19.64    8.64   0
  -2  18   0   25.31    6.46   0
   2 -18   0   32.80    8.79   0
   2  18   0   35.65    8.93   0
   4 -18   0   -0.14    9.18   0
  -4  18   0   14.06    9.03   0
   4  18   0   10.07    8.67   0
  -4 -18   0    3.16    8.84   0
   6  18   0    7.12   10.27   0
  -6 -18   0    6.93    6.96   0
  -6  18   0   16.17    9.90   0
   6  18   0    7.72    9.73   0
   6 -18   0    8.35    7.22   0
  -8  18   0   -0.28    7.93   0
  -8 -18   0   -0.23    7.73   0
  -8  18   0    0.02   11.08   0
   8  18   0   -3.99    7.88   0
   2 -19   0   40.11    8.61   0
   2  19   0   43.29    6.40   0
  -2  19   0   31.16    6.39   0
  -2 -19   0   34.06    6.47   0
   4  19   0    8.44    6.55   0
   4 -19   0    7.56    6.57   0
  -4 -19   0    6.16    6.69   0
  -4  19   0    3.57    6.67   0
   6 -19   0    8.07    7.20   0
   6  19   0    9.99   10.15   0
  -6 -19   0    4.92    9.98   0
  -6  19   0   11.49    7.30   0
   6  19   0    5.77    9.82   0
  -8  19   0   61.20   11.90   0
  -8  19   0   49.94    8.99   0
   8  19   0   49.00    8.40   0
  -8 -19   0   62.68   11.61   0
   0 -20   0    4.87    6.34   0
   0  20   0    0.30    8.77   0
   2 -20   0   -0.98    6.30   0
   2  20   0   -3.97    6.40   0
  -2  20   0   -0.83    8.90   0
  -2 -20   0   -1.94    6.34   0
   4 -20   0   15.18    9.30   0
  -4  20   0   21.76    9.31   0
  -4 -20   0    8.62    9.17   0
   4  20   0   18.40    6.58   0
  -6  20   0   -0.58    7.06   0
   6  20   0    5.32    6.77   0
   6 -20   0    2.54    9.94   0
  -6 -20   0    3.60    9.93   0
   6  20   0    7.00    9.97   0
  -8  20   0    9.94   12.12   0
   8  20   0    6.33   20.28   0
  -8 -20   0    4.43   11.60   0
   8  20   0    4.88    8.67   0
   2 -21   0   99.03    7.12   0
   2  21   0  105.06    9.86   0
  -2 -21   0   97.65    7.39   0
  -2  21   0   84.33    9.03   0
   4 -21   0    3.48    9.21   0
  -4  21   0    9.55    6.27   0
   4  21   0    7.31    6.75   0
  -4 -21   0    8.17    9.20   0
  -6  21   0    5.55   10.43   0
   6 -21   0   -0.30    7.41   0
  -6 -21   0   -2.43    6.92   0
   6  21   0  -13.58   10.18   0
   6  21   0   -1.96    7.21   0
   8  21   0    3.32    8.47   0
  -8 -21   0   -0.89    8.59   0
  -8  21   0    1.80    8.29   0
   8  21   0    3.42   17.05   0
   0 -22   0  198.21   10.46   0
   0  22   0  194.27    7.93   0
   2 -22   0   63.93    9.17   0
  -2  22   0   55.91    9.59   0
   2  22   0   65.58    7.29   0
  -2 -22   0   78.56    7.02   0
   4  22   0    3.52    6.77   0
   4 -22   0   -2.21    6.88   0
  -4  22   0    8.94    9.77   0
  -4 -22   0   -2.08    6.54   0
   6  22   0   11.50    7.29   0
  -6 -22   0    5.94    7.37   0
   6 -22   0   12.71    7.67   0
  -6  22   0   13.39    7.45   0
   8  22   0    3.24   17.52   0
   8  22   0   11.99   11.96   0
  -8 -22   0    7.10    8.44   0
   8 -22   0    5.87    8.28   0
   8  22   0    2.88    8.57   0
  -8  22   0    3.47   12.03   0
  -2 -23   0   12.98    6.72   0
   2 -23   0   17.45    6.67   0
   2  23   0    9.46    6.90   0
  -2  23   0   22.86    6.62   0
  -4  23   0   11.42    6.80   0
   4 -23   0   17.31    6.79   0
   4  23   0    7.49    6.69   0
  -4 -23   0    8.14    6.81   0
  -6 -23   0    4.82   10.77   0
  -6  23   0   -0.62   10.93   0
   6 -23   0    2.07   10.46   0
   6  23   0    2.17    7.48   0
   8  23   0   21.26   15.71   0
   8 -23   0   26.61    9.45   0
  -8  23   0   18.04    9.19   0
   8  23   0   32.23   12.77   0
  -8 -23   0   18.36   12.44   0
   0 -24   0   62.80    7.10   0
   0  24   0   47.63    7.09   0
  -2  24   0   52.31    6.82   0
  -2 -24   0   47.36    6.97   0
   2 -24   0   52.48    7.10   0
   2  24   0   50.78    6.93   0
  -4  24   0    2.35    7.15   0
   4 -24   0   -3.54    6.91   0
   4  24   0    2.34    6.68   0
  -4 -24   0    2.80    6.79   0
   6  24   0    7.54   11.03   0
  -6 -24   0    7.02   11.06   0
  -6  24   0   10.39    7.83   0
   6 -24   0   14.68    7.73   0
  -8  24   0    0.68   12.62   0
  -8 -24   0   -1.80   12.52   0
   8  24   0    6.46   15.93   0
   8 -24   0   -0.09    8.81   0
   8  24   0    2.93    8.95   0
   2 -25   0   -7.56    9.42   0
  -2  25   0   -1.98    6.62   0
   2  25   0    2.90    6.97   0
  -2 -25   0    0.14    7.00   0
  -4 -25   0    2.19    9.98   0
   4 -25   0    8.05    7.03   0
  -4  25   0    3.31   10.26   0
   4  25   0    9.35    7.24   0
   6  25   0    1.75   11.06   0
  -6  25   0    5.23    8.06   0
   6 -25   0   11.37   11.39   0
  -6 -25   0   -6.60    7.82   0
   0 -26   0    2.72    9.88   0
   0  26   0    3.44   10.06   0
  -2  26   0   -1.14    6.85   0
  -2 -26   0    1.85    9.96   0
   2  26   0    0.80    7.07   0
   2 -26   0   12.23    7.16   0
  -4  26   0   -1.97   10.17   0
  -4 -26   0    2.88   10.25   0
   4  26   0   15.86   10.00   0
   4 -26   0    5.01    7.52   0
   6 -26   0   -1.11    8.47   0
  -6 -26   0   -5.40    8.11   0
   6  26   0    1.87   11.68   0
  -6  26   0    4.55   11.19   0
   2  27   0   71.81    7.83   0
  -2  27   0   67.80    7.69   0
  -2 -27   0   80.46   10.57   0
   2 -27   0   83.88   10.74   0
   4 -27   0    3.07    7.83   0
  -4 -27   0    5.21   10.35   0
   4  27   0   14.22   10.65   0
  -4  27   0    0.70    7.74   0
  -6 -27   0    4.81    8.35   0
  -6  27   0    0.99    8.52   0
   6 -27   0    8.08    8.44   0
   6  27   0   -3.98   11.63   0
   0 -28   0   59.71    7.68   0
   0  28   0   51.01    7.60   0
  -2 -28   0   15.17   10.06   0
   2  28   0   -1.08    7.79   0
   2 -28   0    2.96    7.05   0
  -2  28   0   -0.12    7.04   0
  -4 -28   0   -4.20    7.55   0
   4  28   0    1.34    7.90   0
  -4  28   0    9.32    7.76   0
   4 -28   0    2.73   11.06   0
   6 -28   0    6.81   12.03   0
  -6 -28   0   -0.56   12.17   0
  -6  28   0    5.25    8.57   0
   6  28   0   11.02   11.99   0
   2 -29   0   12.45   10.78   0
   2  29   0    8.26   10.82   0
  -2 -29   0    1.43    7.70   0
  -2  29   0    4.28    7.73   0
  -4  29   0   -1.29    7.84   0
  -4 -29   0    1.93    7.58   0
   4  29   0   -9.75    7.62   0
   4 -29   0    1.88   11.24   0
   6 -29   0    1.22   12.78   0
  -6  29   0    2.58   12.77   0
  -6 -29   0  -10.19   12.13   0
   6  29   0    8.79   12.32   0
   0  30   0   21.59    7.96   0
   0 -30   0   15.46    7.96   0
  -2  30   0    3.28    7.45   0
   2  30   0   11.20    7.97   0
   2 -30   0    5.64    7.71   0
  -2 -30   0    2.24    7.84   0
  -4 -30   0   22.26    8.43   0
   4  30   0   19.16   11.89   0
   4 -30   0   12.49    8.15   0
  -4  30   0    1.29   11.42   0
   2  31   0    3.31   11.41   0
   2 -31   0    8.06    8.29   0
  -2 -31   0    2.51    8.30   0
  -2  31   0    6.76    7.88   0
   4  31   0    2.04    8.37   0
  -4  31   0   20.75   11.87   0
  -4 -31   0    0.14    8.32   0
   4 -31   0    7.46    8.75   0
   0  32   0   26.26   11.78   0
   0 -32   0   13.92   11.66   0
  -2  32   0   20.37    8.59   0
   2  32   0   19.93    8.51   0
  -2 -32   0   23.20    8.40   0
   2 -32   0   13.46   11.77   0
   4  32   0    3.04   11.90   0
  -4 -32   0   11.06    8.99   0
   4 -32   0    9.39   12.65   0
  -4  32   0   -1.55   12.78   0
  -2 -33   0    4.11    8.43   0
   2  33   0   -1.97    8.41   0
  -2  33   0   -6.97    8.54   0
   2 -33   0   -2.64    8.80   0
   0 -34   0    6.46    8.19   0
   0  34   0    6.64    8.67   0
   2  34   0    7.59   12.61   0
   2 -34   0    8.41    8.91   0
  -2  34   0   -6.00    8.81   0
  -2 -34   0    5.96    9.08   0
  -1  -1   1    3.52   13.13   0
   1   1   1    1.82    9.15   0
  -1   1  -1    2.15    9.15   0
   1   1   1    1.49   12.97   0
  -1  -1  -1    3.91    9.28   0
   1  -1   1    2.34   13.28   0
  -1   1  -1    5.77    9.22   0
  -1  -1  -1   -3.06   12.82   0
  -1   1  -1    2.72    9.24   0
   1   1  -1    2.22   13.42   0
   2  -1   1 1037.05   22.24   0
  -2   1  -1 1035.36   22.04   0
   2   1   1 1021.31   19.34   0
   2   1   1  994.16   21.52   0
  -2  -1  -1 1064.13   23.81   0
  -2   1   1  996.41   34.99   0
   2   1  -1 1009.05   28.32   0
  -2  -1   1  637.05   23.07   0
  -2   1   1 1078.10   33.74   0
  -2  -1  -1 1014.11   21.02   0
   2  -1   1 1018.78   19.99   0
  -2   1  -1  995.25   19.63   0
   3  -1   1  184.31    9.29   0
  -3   1   1  198.86   14.65   0
  -3  -1  -1  181.34   11.13   0
  -3   1  -1  176.23    9.47   0
  -3  -1   1  185.06   18.08   0
   3   1   1  184.83   11.21   0
  -3   1   1  180.27   13.12   0
  -3  -1   1  192.30   12.56   0
   3   1  -1  184.06   13.64   0
  -3   1  -1  193.55   11.24   0
  -3  -1  -1  192.28   11.90   0
   3   1   1  175.06   11.58   0
  -4  -1  -1   39.83    9.05   0
  -4  -1   1   36.46    8.95   0
  -4   1  -1   36.65    8.70   0
  -4   1  -1   31.62    6.77   0
  -4  -1   1   35.03   11.47   0
   4  -1   1   38.08    8.76   0
  -4  -1  -1   35.20    6.49   0
   4   1  -1   39.52    9.22   0
  -4   1   1   40.54    9.30   0
  -4   1   1   32.86    9.24   0
   4   1   1   33.00    8.82   0
  -5   1   1    1.67    8.28   0
  -5  -1  -1    4.54    8.23   0
  -5   1  -1    2.06    6.34   0
  -5   1   1   -0.49    7.99   0
   5   1  -1    5.22    8.11   0
  -5   1   1    1.21    7.87   0
  -5   1  -1    3.22    6.19   0
  -5  -1  -1    4.13    6.22   0
   5   1   1    1.75    6.26   0
  -5  -1   1    2.55    9.89   0
  -5   1  -1    1.43    8.69   0
  -5  -1   1    2.17    8.36   0
  -6  -1  -1   -0.54    8.63   0
   6   1  -1   -0.10    8.78   0
   6   1   1    0.08    8.69   0
  -6   1  -1   -0.44    8.62   0
  -6   1  -1    1.48    8.65   0
  -6   1   1    1.11    8.96   0
  -6  -1   1   -0.05   10.42   0
  -6   1   1    3.03    8.77   0
  -6  -1   1    0.71    8.61   0
  -6   1  -1   -1.21    6.18   0
  -6  -1  -1   -0.88    8.70   0
  -6   1   1   -0.41    8.50   0
  -7   1   1   30.81    9.48   0
  -7  -1  -1   27.88    9.43   0
  -7  -1   1   30.40   13.23   0
  -7  -1   1   28.94    9.43   0
  -7   1   1   34.23    9.33   0
  -7  -1  -1   31.85    9.60   0
  -7   1  -1   31.65    9.71   0
  -7  -1   1   28.12    9.51   0
  -7   1  -1   35.63    9.46   0
  -7   1  -1   19.41    6.68   0
  -7   1   1   29.97   11.57   0
  -8  -1  -1   91.13   10.46   0
  -8   1   1   83.59   10.78   0
  -8  -1   1   90.19   10.65   0
  -8   1   1   82.45   13.06   0
  -8   1  -1   81.33   10.54   0
  -8   1   1   81.48   10.80   0
  -8   1  -1   69.16   11.29   0
  -8   1  -1   54.69    7.09   0
  -8  -1   1   90.62   11.05   0
  -8  -1  -1   76.79   10.46   0
  -8  -1  -1   90.09   10.80   0
  -9  -1   1    0.60   10.66   0
  -9  -1   1    4.99   10.73   0
  -9  -1  -1    0.46   10.65   0
  -9   1   1    3.33   12.77   0
  -9  -1  -1    4.42   12.74   0
  -9   1   1    3.94   12.41   0
  -9  -1  -1    2.19    7.10   0
  -9   1  -1   -2.79   13.27   0
  -9   1   1    7.05   12.93   0
  -9   1  -1    2.78   10.41   0
  -9   1  -1    3.35   10.22   0
 -10  -1  -1   -0.40   11.31   0
 -10   1  -1   10.05   13.92   0
 -10   1  -1    7.02   11.60   0
 -10  -1   1    5.11   13.97   0
 -10  -1   1    5.58   14.24   0
 -10   1   1    2.70   13.96   0
 -10   1   1    7.57   14.17   0
 -10   1  -1    4.77   11.22   0
 -10  -1  -1    4.57    7.86   0
 -11  -1  -1    1.94   12.54   0
 -11   1   1    1.26   19.28   0
 -11  -1   1    3.27   15.88   0
 -11   1  -1   -0.36   12.72   0
 -11  -1   1    0.96   18.20   0
 -11   1   1   -0.57   19.56   0
 -11  -1  -1   -3.31   12.81   0
 -11   1  -1    2.85   12.72   0
   0  -2   1  438.21   18.65   0
   0  -2  -1  424.02   18.94   0
   0   2  -1  388.23   21.01   0
   0   2   1  436.29   21.08   0
   0   2  -1  430.96   18.42   0
  -1   2  -1    2.98   12.54   0
   1  -2   1   -3.58   13.09   0
  -1   2   1    1.55   12.75   0
  -1   2  -1    2.79    9.32   0
   1   2   1    0.82    9.13   0
   1  -2  -1    0.60   12.93   0
  -1  -2   1    2.44    9.07   0
  -1  -2  -1    2.43    8.99   0
   1   2  -1    2.07   15.81   0
  -1  -2  -1    2.43    8.83   0
   1   2   1    2.81    8.91   0
   1   2  -1    0.70   12.74   0
   2   2   1 1153.05   24.23   0
   2  -2  -1 1180.72   31.54   0
  -2   2   1 1252.98   32.16   0
  -2  -2  -1 1174.83   24.54   0
  -2  -2   1  774.64   20.80   0
   2   2  -1 1110.87   24.99   0
   2   2   1 1140.77   21.09   0
  -2  -2  -1 1091.40   20.90   0
  -2   2  -1 1141.57   21.39   0
  -2   2  -1 1179.62   20.42   0
  -2   2  -1 1097.02   20.08   0
  -3   2  -1    6.88    8.85   0
  -3  -2   1    6.28    8.80   0
   3   2  -1    7.14    8.80   0
  -3   2  -1    3.97    8.82   0
  -3   2   1    5.19   10.94   0
   3   2   1    7.13    9.08   0
  -3  -2  -1    9.42    8.89   0
  -3   2  -1    1.98    8.95   0
  -3   2   1    6.72    8.95   0
   3   2   1    6.22    8.89   0
  -3  -2  -1    7.84    9.16   0
  -4  -2   1   58.82   15.84   0
  -4   2  -1   67.53    9.21   0
   4   2  -1   60.71    9.33   0
  -4   2   1   63.89    9.79   0
  -4  -2  -1   62.34    9.43   0
   4   2   1   65.59    9.61   0
   4   2   1   59.45    7.19   0
  -4  -2   1   68.76    9.43   0
  -4   2   1   71.51   10.01   0
  -4  -2  -1   67.62    9.19   0
  -4   2  -1   58.67    7.22   0
  -4   2  -1   69.08    9.16   0
  -5  -2   1   12.75    8.51   0
   5   2   1   11.74    6.48   0
  -5  -2  -1   12.42    8.36   0
  -5   2  -1   17.32    6.45   0
  -5  -2  -1   14.06    6.36   0
  -5   2   1   14.82    8.75   0
  -5   2   1   12.36    8.43   0
  -5   2  -1   14.50    9.25   0
  -5   2   1   17.70    8.49   0
  -5   2  -1   10.32    9.07   0
  -5  -2   1   14.24   13.14   0
   5   2  -1   16.95    8.94   0
  -6  -2  -1    4.96    8.79   0
  -6  -2   1    6.93    8.59   0
  -6  -2   1    3.43   13.79   0
  -6   2  -1    1.40    8.83   0
  -6   2   1    4.38    8.38   0
  -6   2  -1    3.55    6.03   0
  -6   2   1    6.05    8.63   0
  -6   2   1    3.38    8.68   0
   6   2   1    4.26    6.06   0
  -6  -2  -1    2.69    8.72   0
  -6   2  -1    2.87    6.07   0
   6   2  -1    4.03    8.81   0
  -7  -2   1   21.35    9.40   0
  -7   2   1   19.30    9.39   0
  -7   2  -1    8.83    9.16   0
  -7  -2  -1   16.89    8.91   0
   7   2   1   15.33    6.74   0
  -7   2  -1   27.57    9.29   0
  -7   2   1   13.71    9.36   0
  -7   2   1   13.44   11.59   0
   7   2  -1   16.60    9.42   0
  -7   2  -1   19.41    9.39   0
  -7  -2  -1   18.03    9.42   0
  -8   2  -1    4.06    9.79   0
  -8   2   1    4.23   10.11   0
  -8  -2  -1    4.71    7.18   0
  -8   2  -1    3.64    9.22   0
  -8   2   1    0.33    9.58   0
  -8  -2   1    4.08   10.01   0
  -8  -2  -1    2.71   12.14   0
  -8   2  -1    0.88    9.78   0
  -8  -2   1    5.37    9.77   0
  -8   2   1    5.68    9.47   0
  -9   2  -1    1.92    7.06   0
  -9   2   1    1.33   10.65   0
  -9  -2  -1    4.84   10.28   0
  -9   2  -1    3.56   10.31   0
  -9   2   1    4.19   10.48   0
  -9  -2   1    3.65   13.15   0
  -9   2  -1    2.25   13.14   0
  -9  -2   1    7.29   12.50   0
  -9  -2  -1    1.88   10.53   0
  -9   2   1    2.58   12.52   0
 -10   2   1    6.87   18.02   0
 -10   2  -1   -0.44   11.60   0
 -10  -2   1    7.16   11.62   0
 -10  -2  -1    4.36   11.05   0
 -10   2   1    5.60   11.53   0
 -10  -2   1    7.85   11.63   0
 -10   2   1    6.27   14.11   0
 -10  -2  -1   -0.06   11.39   0
 -10   2  -1    6.82   11.65   0
 -10   2  -1   11.81   11.92   0
 -11  -2   1    0.05   15.57   0
 -11   2  -1   -0.07   15.76   0
 -11   2  -1    2.63   12.54   0
 -11  -2  -1    0.73   12.66   0
 -11   2   1    0.14   21.51   0
 -11  -2  -1    2.62   12.55   0
 -11  -2   1    4.63   15.98   0
 -11   2  -1    4.93   12.66   0
 -11   2   1    1.99   19.51   0
   1  -3   1  103.35   10.83   0
   1   3   1   89.57   10.58   0
  -1  -3  -1   93.49   13.49   0
  -1  -3   1  107.13   14.33   0
  -1   3  -1   98.08   13.67   0
   1  -3  -1  104.82   11.53   0
  -1   3   1   99.77   14.40   0
   1   3  -1   92.94   14.05   0
   2  -3  -1 6369.85   60.05   0
  -2   3   1 6581.50   61.78   0
  -2   3  -1 6449.92   43.70   0
  -2  -3   1 6162.88   50.76   0
   2   3  -1 6176.20   48.26   0
   2  -3   1 6249.31   42.72   0
   2   3   1 6266.61   51.32   0
   2   3   1 5467.48   37.62   0
  -2  -3  -1 5562.42   39.16   0
  -3  -3   1   66.78    9.82   0
  -3   3  -1   64.71    7.44   0
   3   3  -1   66.08    9.63   0
   3   3   1   57.27    9.66   0
  -3   3  -1   63.29    7.21   0
  -3   3   1   65.10   10.32   0
   3   3   1   62.52    7.22   0
  -3   3  -1   57.23    7.29   0
  -3   3   1   66.19   10.25   0
  -3  -3  -1   63.00    9.84   0
  -3  -3  -1   59.71    9.50   0
  -4   3  -1    0.05    8.46   0
   4   3   1    2.13    8.69   0
  -4  -3  -1   -0.79    5.98   0
  -4  -3  -1   -1.01    8.68   0
  -4   3   1    0.99    8.49   0
   4   3   1   -2.75    8.64   0
  -4  -3   1    1.88    8.56   0
   4   3  -1   -1.21    8.88   0
  -4   3  -1   -0.19    8.38   0
  -4   3  -1    0.76    8.59   0
  -4   3   1    2.21    8.52   0
  -5   3  -1   53.36    9.33   0
  -5   3   1   40.73    8.81   0
  -5  -3  -1   32.37    6.65   0
  -5  -3   1   56.46    9.48   0
  -5   3  -1   44.49    9.46   0
  -5  -3  -1   56.03    9.40   0
   5   3  -1   52.59    9.20   0
  -5   3   1   55.95    9.05   0
   5   3   1   44.25    9.28   0
  -5   3  -1   51.97    6.98   0
   6   3  -1   56.80    9.35   0
  -6   3  -1   63.01    9.17   0
  -6  -3  -1   58.11    9.17   0
  -6   3   1   59.52    9.62   0
  -6   3  -1   59.83    9.18   0
  -6  -3  -1   53.76    9.65   0
  -6   3  -1   56.33    6.85   0
  -6   3   1   58.78    9.61   0
  -6  -3   1   58.63    9.37   0
  -6   3   1   51.26    9.46   0
   6   3   1   56.09    6.69   0
  -7  -3  -1   -0.03    6.54   0
  -7   3  -1    4.18    9.01   0
  -7  -3  -1    0.34   11.13   0
   7   3  -1    5.15    9.17   0
  -7   3   1    5.04    9.08   0
  -7  -3   1   -0.04    6.46   0
   7   3   1    4.10    9.00   0
  -7   3   1   -1.87    9.10   0
  -7   3  -1   -6.93    9.33   0
  -7   3   1   -0.62    9.31   0
  -7   3  -1    5.70    9.33   0
  -8   3  -1    4.26    9.51   0
  -8   3  -1    5.00    9.64   0
  -8   3  -1    4.15    9.76   0
  -8  -3   1    6.46    9.84   0
  -8   3   1    0.42   11.98   0
   8   3   1    0.79    9.22   0
  -8   3   1    3.06    9.87   0
  -8  -3  -1   -1.78    6.51   0
  -8   3   1    1.89    9.88   0
  -9  -3  -1    9.48   10.36   0
  -9   3  -1    3.10   10.41   0
  -9  -3   1    7.33   10.47   0
  -9   3  -1    5.14   10.59   0
  -9   3   1    9.23   10.62   0
  -9   3   1    8.78   12.88   0
  -9  -3  -1    7.74   10.45   0
  -9  -3   1    6.00   10.17   0
  -9   3   1    6.50   10.74   0
  -9   3  -1    1.85   10.12   0
 -10  -3  -1   -2.33   11.52   0
 -10   3   1    0.86   14.10   0
 -10   3   1   -0.10   14.27   0
 -10   3  -1    1.89   11.83   0
 -10  -3   1    2.62   10.94   0
 -10   3  -1    0.75   11.64   0
 -10  -3  -1    1.93   11.64   0
 -10   3   1    0.21   13.89   0
 -10   3  -1   -2.29   11.10   0
 -10  -3   1    2.34   11.97   0
 -11  -3  -1    5.54   12.80   0
 -11  -3  -1   -3.90   12.70   0
 -11   3  -1    3.53   12.59   0
 -11  -3   1    0.00   15.84   0
 -11   3  -1    1.30   12.44   0
 -11  -3   1    2.46   15.98   0
 -11   3  -1   -1.54   13.02   0
   0   4  -1 1732.27   25.67   0
   0   4   1 1580.15   26.63   0
   0  -4   1 1727.70   27.30   0
   0  -4  -1 1540.45   26.52   0
  -1  -4  -1  545.05   15.08   0
  -1   4   1  793.62   21.38   0
  -1  -4   1  748.00   18.15   0
   1   4   1  731.27   18.74   0
   1  -4  -1  752.28   19.91   0
   1   4  -1  771.95   19.99   0
   1  -4   1  754.12   17.32   0
  -1   4  -1  775.77   17.50   0
   2   4   1 9191.53   59.06   0
  -2  -4  -1 8817.38   46.73   0
   2  -4   1 9250.06   50.53   0
   2   4  -1 9149.80   52.89   0
   2   4   1 8583.50   45.63   0
   2  -4  -1 9176.41   63.02   0
  -2  -4   1 8851.44   53.08   0
  -2   4   1 9145.25   62.97   0
  -2   4  -1 9350.43   49.63   0
   3   4   1    3.95    8.82   0
  -3  -4  -1    8.52    8.92   0
   3  -4  -1    4.23    8.82   0
  -3   4  -1    6.05    8.83   0
   3   4   1    2.54    6.60   0
  -3   4   1    3.54    8.91   0
  -3  -4   1    5.87    6.57   0
   3   4  -1    4.92    9.01   0
  -4   4   1    9.58    9.08   0
   4   4   1   12.03    8.96   0
  -4   4   1   10.71    8.72   0
  -4  -4  -1    9.20    5.96   0
  -4   4  -1   13.87    8.85   0
  -4   4  -1    6.73    6.56   0
   4   4   1   11.53    5.93   0
  -4   4  -1   16.85    8.63   0
   4   4  -1   13.57    8.90   0
  -4  -4   1   10.34    8.89   0
  -5   4  -1   85.05    9.91   0
  -5   4  -1   85.70    9.62   0
  -5  -4  -1   82.32    9.80   0
  -5   4   1   91.01    9.64   0
  -5  -4  -1   86.66    9.67   0
   5   4   1   83.41   11.42   0
  -5   4  -1   95.46    9.62   0
   5   4   1   83.88    9.55   0
   5   4  -1   83.59    9.74   0
  -5   4   1   68.14    9.46   0
  -5  -4   1   84.39   10.06   0
  -6   4  -1    3.54    8.86   0
  -6  -4  -1    2.59    8.63   0
  -6   4   1   -2.69   11.09   0
  -6   4  -1    3.16    8.64   0
  -6  -4   1    0.76    6.06   0
  -6   4   1    1.35   10.75   0
  -6   4  -1    0.28    8.85   0
   6   4   1    1.04    8.69   0
  -6   4   1    2.13    8.84   0
   6   4  -1    0.27    9.00   0
   7   4  -1   -1.57    9.00   0
  -7   4   1    5.92    9.36   0
  -7   4  -1   -1.24    9.35   0
   7   4   1    1.22    6.38   0
  -7   4   1    2.30    8.94   0
  -7   4  -1    2.73    9.06   0
  -7   4   1    2.96    8.99   0
  -7   4  -1    1.82    6.51   0
  -7  -4   1    1.60    6.40   0
  -7  -4  -1    2.33    9.12   0
  -8  -4   1    3.94    9.91   0
  -8   4  -1    4.31    9.57   0
  -8   4   1   -0.35    9.93   0
   8   4  -1    4.26    9.89   0
  -8   4  -1   13.76    9.54   0
  -8   4  -1    2.95    9.86   0
  -8  -4  -1    2.76    6.79   0
  -8   4   1    5.64    9.53   0
  -8   4   1    4.50    9.48   0
   8   4   1    3.73    9.60   0
  -9  -4   1    7.18   10.73   0
  -9   4  -1    2.74    7.37   0
  -9   4   1    5.16   10.47   0
  -9   4   1    3.37   10.75   0
  -9   4   1    0.88   10.68   0
  -9   4  -1    5.86   10.66   0
  -9  -4   1    4.52   10.37   0
  -9  -4  -1    0.84    7.08   0
  -9   4  -1    4.96   10.31   0
 -10   4   1    5.96   14.27   0
 -10  -4   1    2.53   14.34   0
 -10   4  -1    0.47   11.33   0
 -10   4  -1    1.77   11.45   0
 -10   4   1    3.99   14.10   0
 -10   4   1    8.67   14.09   0
 -10  -4  -1   -1.09   11.70   0
 -10  -4  -1   -1.64   11.52   0
 -10  -4   1    4.64   11.46   0
 -10   4  -1    7.30   11.56   0
 -11  -4   1    3.79   13.02   0
 -11   4  -1    3.89   12.92   0
 -11   4   1   -0.11   19.71   0
 -11   4  -1    4.20   12.98   0
 -11  -4  -1   -5.79   12.69   0
 -11  -4  -1   -2.93   12.86   0
 -11   4  -1    1.60   12.65   0
 -11  -4   1    3.84   16.28   0
   1  -5  -1 1616.85   25.71   0
  -1   5  -1 1633.17   22.28   0
   1  -5   1 1638.55   22.32   0
   1   5  -1 1570.97   22.02   0
  -1   5   1 1679.76   25.66   0
  -1  -5  -1 1566.12   21.40   0
   1   5   1 1470.72   22.06   0
  -1  -5   1 1651.91   24.28   0
  -2  -5  -1 5503.31   35.54   0
  -2   5  -1 5636.00   38.12   0
   2   5   1 5441.13   35.18   0
  -2  -5   1 5861.01   40.12   0
   2  -5  -1 5719.26   44.64   0
  -2   5   1 5890.57   45.75   0
   2  -5   1 5684.66   37.60   0
   2   5  -1 5688.96   39.88   0
   3  -5  -1  619.20   16.41   0
  -3   5   1  635.23   16.68   0
   3   5  -1  597.74   29.32   0
   3   5   1  560.43   13.81   0
  -3   5  -1  612.45   14.19   0
   3  -5   1  586.62   14.04   0
   3   5  -1  516.86   12.34   0
   3   5   1  584.47   16.39   0
  -3  -5   1  611.47   14.72   0
  -3  -5  -1  540.93   13.38   0
  -4  -5  -1  286.45   11.03   0
  -4   5  -1  296.85   11.88   0
  -4   5  -1  276.84    9.48   0
   4   5   1  298.84   13.14   0
  -4  -5   1  304.71   12.58   0
  -4   5   1  300.87   12.94   0
  -4   5  -1  326.89   11.96   0
   4   5   1  280.98    9.13   0
   4   5  -1  290.97   10.05   0
  -4   5   1  316.35   12.65   0
  -5  -5   1   10.89    8.88   0
  -5   5   1   16.90    8.58   0
   5   5   1   15.58    6.06   0
  -5   5   1   16.33    8.77   0
  -5   5  -1   13.43    6.59   0
  -5   5  -1   13.04    8.92   0
   5   5  -1   13.20    6.75   0
  -5  -5  -1   11.06    9.04   0
   5   5   1   14.62    8.40   0
  -5   5  -1   13.01    6.23   0
  -6  -5   1   28.83    6.71   0
  -6   5   1   39.25    9.53   0
  -6   5   1   46.30   11.50   0
  -6   5  -1   29.93    6.54   0
  -6   5  -1   44.60    9.30   0
  -6   5  -1   36.55    8.96   0
   6   5   1   35.51    6.51   0
   6   5  -1   38.19    9.26   0
  -6  -5  -1   31.45    6.64   0
   7   5  -1    1.24    6.45   0
  -7   5   1    2.75    6.43   0
  -7  -5  -1   -3.52    9.12   0
  -7   5   1    4.89    9.22   0
  -7   5  -1   -3.26    9.41   0
  -7   5  -1    3.35    9.43   0
  -7   5   1    1.05    9.21   0
  -7   5  -1   -1.00    6.74   0
   7   5   1    3.96    6.50   0
  -7  -5   1    3.68    9.25   0
  -8   5   1    0.99    9.73   0
  -8   5  -1    2.62    9.70   0
  -8  -5   1    2.67   10.22   0
   8   5   1    2.18    7.09   0
  -8   5   1    2.02   10.02   0
  -8   5   1    7.94    9.73   0
  -8  -5  -1    4.20    9.50   0
   8   5  -1    7.09    9.74   0
  -8   5  -1    1.69    6.74   0
  -8   5  -1   -1.63    9.77   0
  -9   5  -1   10.45   10.58   0
  -9   5   1    7.15   10.68   0
  -9   5   1    5.27   10.80   0
  -9   5  -1    6.16   10.19   0
   9   5  -1    5.80   10.61   0
  -9  -5  -1    6.78   10.40   0
  -9   5  -1    5.43    7.80   0
  -9  -5   1    8.71   10.71   0
   9   5   1    9.71    7.32   0
  -9   5   1    3.76   13.07   0
 -10  -5  -1    6.07   11.38   0
 -10   5   1    0.91   14.48   0
 -10  -5   1    2.29   11.68   0
 -10  -5  -1    3.35    7.81   0
 -10   5   1    3.63   14.36   0
 -10   5  -1    6.22   11.07   0
 -10   5  -1    8.25   11.73   0
 -10  -5   1    6.58   11.70   0
 -10   5  -1   -0.33   11.67   0
 -10   5   1    7.73   14.09   0
 -11   5  -1    1.37   12.88   0
 -11  -5   1    0.18   13.00   0
 -11   5   1    0.37   16.00   0
 -11  -5   1    0.98   15.80   0
 -11   5  -1    0.26   12.66   0
 -11  -5  -1   -2.49   12.35   0
 -11  -5  -1    4.02   12.63   0
 -11   5  -1   -2.25   12.77   0
   0   6  -1   24.03   11.41   0
   0  -6   1   20.50    8.20   0
   0  -6  -1   23.63    8.25   0
   0   6   1   25.97   11.41   0
   1   6   1    3.38    7.67   0
  -1  -6   1    4.37    8.13   0
   1   6  -1    7.96    8.05   0
   1  -6   1    6.42    7.62   0
  -1   6   1    4.52   10.84   0
  -1   6  -1    8.38    7.96   0
  -1  -6  -1    7.38    7.66   0
   1  -6  -1   10.62   11.52   0
   2  -6   1 5938.98   37.27   0
  -2  -6  -1 5763.57   34.80   0
  -2  -6   1 6130.26   37.89   0
   2  -6  -1 5901.73   41.87   0
  -2   6   1 6155.99   42.85   0
   2   6  -1 5956.61   38.11   0
  -2   6  -1 5962.25   37.64   0
   2   6   1 5767.20   35.56   0
   3   6   1   17.63    8.92   0
  -3   6  -1   22.07    8.94   0
   3   6  -1   20.48    8.88   0
   3   6   1   19.13    8.86   0
   3  -6  -1   18.48    6.57   0
  -3  -6   1   21.03    8.87   0
   3  -6   1   15.03    6.54   0
  -3   6   1   18.47    9.19   0
  -3  -6  -1   16.00    9.05   0
  -4   6  -1   23.91    6.66   0
   4   6   1   17.63    6.07   0
   4   6   1   18.30    9.13   0
  -4   6   1   24.85    9.12   0
  -4  -6   1   23.67    9.15   0
   4   6  -1   21.77    9.37   0
  -4  -6  -1   18.43    5.91   0
   4  -6  -1   29.54    9.08   0
   5   6   1  185.28   11.38   0
  -5   6  -1  186.67   10.38   0
  -5   6  -1  179.03    8.55   0
  -5   6  -1  175.45   10.45   0
   5   6  -1  170.46    8.21   0
  -5  -6   1  197.66   10.52   0
   5   6   1  182.29    9.71   0
  -5   6   1  202.89   11.05   0
  -5  -6  -1  183.61    8.45   0
  -5   6   1  185.58   10.91   0
   6   6   1    5.13   10.56   0
  -6   6  -1    6.77    8.80   0
   6   6   1    0.29    6.41   0
  -6   6  -1    1.01    8.46   0
   6   6  -1    8.76    9.37   0
  -6  -6  -1    6.71    8.84   0
  -6   6  -1    1.09    6.42   0
  -6   6   1    4.44    9.07   0
  -6  -6   1   -0.35    8.77   0
  -6   6   1    5.35    9.17   0
  -7   6  -1    4.86    9.09   0
  -7  -6  -1    1.34    9.41   0
   7   6  -1    1.80    9.24   0
  -7   6  -1    0.09    9.32   0
  -7   6   1    5.85    9.35   0
  -7   6   1    3.82   11.11   0
  -7   6   1   -0.79    9.31   0
   7   6   1    5.86    9.18   0
  -7  -6   1   -1.36    6.54   0
  -7   6  -1    5.00    9.24   0
  -8   6   1    0.42   12.12   0
  -8   6  -1    0.87    9.61   0
  -8   6  -1    3.89    9.86   0
  -8   6   1    1.85    9.80   0
  -8   6   1    3.93    9.62   0
   8   6   1    6.33   10.02   0
  -8   6  -1    2.25    9.77   0
  -8  -6  -1    3.74    9.83   0
   8   6  -1    7.03    9.52   0
  -8  -6   1    2.62   10.17   0
  -9   6  -1    5.63   10.79   0
  -9  -6  -1    3.95   10.79   0
  -9   6   1   -2.06   12.97   0
   9   6   1    0.44   10.88   0
  -9   6   1    1.33   10.71   0
  -9   6  -1    7.08   10.59   0
   9   6  -1    3.26   10.69   0
  -9   6   1   -0.72   10.81   0
  -9  -6   1    1.29    7.41   0
  -9   6  -1    0.91    9.97   0
 -10  -6  -1    3.14    8.06   0
 -10   6  -1    7.88   11.58   0
 -10   6   1    5.06   14.39   0
 -10   6   1    1.63   14.24   0
 -10  -6   1    1.21   11.57   0
 -10   6   1   -0.93   11.67   0
 -10   6  -1    6.21   12.03   0
 -10   6  -1    3.53   11.96   0
 -10  -6   1   -1.01   11.60   0
 -11   6  -1    3.28   12.96   0
 -11  -6  -1    0.94   12.88   0
 -11  -6  -1   -1.92    8.82   0
 -11  -6   1   -2.40   12.94   0
 -11  -6   1   -3.76   16.18   0
 -11   6  -1    0.25   13.13   0
 -11   6   1   -2.64   13.10   0
 -11   6  -1    1.78   15.94   0
   1   7  -1    1.76   10.62   0
   1  -7  -1    9.20   10.73   0
   1   7   1   11.38    7.44   0
  -1  -7  -1   11.86    7.16   0
  -1  -7   1    9.62   10.43   0
   1  -7   1   12.94    7.59   0
  -1   7  -1   15.27   10.63   0
  -1   7   1    5.17    7.43   0
  -2   7  -1   49.41    7.37   0
  -2   7   1   52.10    9.89   0
   2  -7  -1   40.91    7.29   0
   2   7  -1   43.42    7.48   0
   2  -7   1   60.39   10.04   0
   2   7   1   48.30    9.76   0
  -2  -7   1   48.08   10.05   0
  -2  -7  -1   43.63    7.47   0
  -3  -7  -1 1399.40   17.77   0
  -3  -7   1 1378.56   17.39   0
   3   7   1 1383.30   17.43   0
   3   7  -1 1383.23   18.32   0
   3   7   1 1441.67   21.49   0
   3  -7  -1 1425.37   20.91   0
  -3   7  -1 1386.36   17.20   0
   3  -7   1 1413.79   16.93   0
  -3   7   1 1425.77   19.96   0
   4   7   1  253.28    8.32   0
   4   7  -1  257.10   11.39   0
   4  -7  -1  278.66   12.07   0
  -4  -7  -1  281.02   10.67   0
  -4  -7   1  289.06    9.67   0
   4  -7   1  276.95    9.59   0
   4   7   1  271.16   12.57   0
   4   7  -1  272.77   19.09   0
  -4   7  -1  285.41   11.26   0
  -4   7   1  279.17   12.02   0
  -5   7  -1    5.91    5.69   0
  -5   7  -1    2.61    8.82   0
  -5  -7  -1    4.12    8.77   0
  -5   7   1    3.53    8.74   0
  -5   7  -1    4.51    6.54   0
   5   7   1    2.34    6.09   0
   5   7  -1    2.58    6.17   0
  -5  -7   1    3.52    8.96   0
  -5   7   1    2.14    8.59   0
   5   7   1    5.12    8.53   0
  -6  -7   1   14.56    6.52   0
  -6   7  -1   17.14    9.27   0
  -6   7  -1   12.76    6.72   0
   6   7  -1   13.53    9.05   0
   6   7   1   13.76    8.94   0
   6   7   1   13.43    8.61   0
  -6   7  -1   12.82    6.71   0
  -6  -7  -1   19.05    8.68   0
  -6   7   1   16.04    9.36   0
  -6   7   1   10.68    9.22   0
  -7   7   1    5.95    9.30   0
  -7   7  -1    0.08    9.35   0
   7   7  -1    7.89    9.30   0
  -7  -7   1    6.30    9.34   0
  -7   7  -1    3.83    6.50   0
  -7   7  -1    7.24    9.45   0
  -7   7   1    7.09    6.68   0
  -7  -7  -1    5.12    6.82   0
  -7   7   1    4.32    9.31   0
   7   7   1    7.62    6.42   0
  -8   7  -1    8.67   10.21   0
   8   7   1   15.05    7.20   0
   8   7  -1   11.70   10.16   0
  -8  -7  -1   11.66    9.73   0
  -8  -7   1   11.44   10.11   0
  -8   7  -1   12.76    9.91   0
  -8   7   1   10.43   12.41   0
  -8   7   1   10.58    7.05   0
  -8   7   1   10.19   10.16   0
  -8   7  -1   16.44   10.30   0
  -9   7   1    5.47   13.41   0
  -9  -7   1   -2.30   10.14   0
   9   7  -1    5.17   10.82   0
  -9   7  -1   -1.35   10.27   0
   9   7   1    5.94   10.57   0
  -9   7   1    6.03   10.87   0
  -9   7  -1    2.60    7.82   0
  -9  -7  -1    0.66    7.73   0
  -9   7   1   -0.35   13.11   0
  -9   7  -1    6.28   10.68   0
 -10   7  -1    5.96   11.76   0
 -10   7  -1    3.24   11.60   0
 -10   7   1    3.46   14.17   0
 -10  -7   1    2.12   11.66   0
 -10   7   1    9.25   11.68   0
  10   7   1    5.32   11.56   0
 -10   7  -1    2.28   11.90   0
 -10  -7  -1    3.92   11.58   0
 -10   7   1    0.26   14.54   0
 -11   7  -1    4.41   12.73   0
 -11   7  -1    0.61   12.83   0
 -11  -7  -1    2.50   13.41   0
 -11   7   1   -1.66   12.99   0
 -11  -7   1    3.90   16.01   0
 -11  -7   1   -0.62   15.57   0
 -11   7  -1    1.00   16.09   0
   0   8   1  599.40   14.65   0
   0  -8  -1  607.79   14.96   0
   0   8  -1  600.49   14.56   0
   0  -8   1  593.13   12.83   0
  -1  -8  -1 1590.23   18.62   0
   1   8  -1 1564.54   18.68   0
   1  -8  -1 1597.34   19.81   0
  -1   8  -1 1647.42   18.79   0
   1  -8   1 1631.96   20.30   0
  -1  -8   1 1597.83   18.95   0
   1   8   1 1622.83   18.11   0
  -1   8   1 1575.09   20.70   0
  -2   8  -1  221.42    9.18   0
   2  -8   1  226.15    9.24   0
  -2  -8   1  184.39    8.85   0
  -2  -8  -1  149.44    8.22   0
   2   8  -1  220.08   10.78   0
   2   8   1  206.76    8.83   0
   2  -8  -1  230.14    9.26   0
  -2   8   1  209.56   10.95   0
   3  -8   1   12.62    6.06   0
   3  -8  -1   13.05    6.20   0
  -3  -8  -1    6.75    6.32   0
  -3   8  -1   16.55    8.57   0
  -3  -8   1    9.17    6.25   0
   3   8  -1    3.68    8.65   0
   3   8   1   10.87    8.62   0
  -3   8   1   10.57    6.16   0
   4   8  -1    5.09    6.15   0
  -4   8   1    7.15    9.36   0
  -4  -8   1   10.98    8.67   0
   4  -8   1   10.38    9.17   0
   4  -8  -1    3.43    9.11   0
   4   8   1    4.12    6.19   0
  -4   8  -1   11.18    8.95   0
   4   8  -1    5.59   10.54   0
  -4  -8  -1    5.63    5.83   0
   4   8   1    6.21    8.98   0
   5   8   1   23.78    6.51   0
   5   8  -1   37.55    9.09   0
  -5  -8  -1   26.52    8.79   0
  -5   8   1   30.70    8.88   0
  -5  -8   1   35.09    8.92   0
   5  -8  -1   34.61    8.73   0
  -5   8  -1   30.96    9.11   0
   5   8   1   31.38    9.31   0
  -5   8  -1   28.15    6.69   0
  -6  -8  -1  120.35    7.21   0
  -6   8  -1  125.57    7.90   0
  -6   8  -1  133.27   10.46   0
  -6  -8   1  134.42   10.24   0
  -6   8   1  119.01   10.65   0
  -6   8   1  139.55   10.59   0
   6   8   1  122.11   12.67   0
  -6   8  -1  133.18   10.10   0
   6   8  -1  123.87    9.38   0
   6   8   1  120.60    9.69   0
   7   8   1   11.77    9.55   0
  -7  -8  -1    4.79    9.11   0
  -7   8   1    6.89    9.35   0
  -7   8  -1    1.36    9.49   0
   7   8  -1    3.73    9.48   0
  -7  -8   1    7.44    9.40   0
  -7   8  -1   13.10    9.73   0
  -7   8  -1    2.37    9.30   0
  -7   8   1    1.83    6.85   0
  -7   8   1    4.27    9.17   0
   8   8  -1   21.16   10.25   0
  -8  -8  -1   12.48    7.14   0
  -8   8  -1   21.35   10.05   0
  -8   8   1   15.97   10.22   0
  -8  -8   1   20.94   10.23   0
  -8   8  -1   13.14   10.21   0
  -8   8  -1   19.75   10.11   0
  -8   8   1   19.15   10.14   0
   8   8   1   15.65    6.82   0
  -8   8   1   15.66   12.60   0
   9   8   1    0.73    7.59   0
  -9  -8  -1   -2.30    7.65   0
  -9   8  -1    0.54   10.24   0
  -9   8   1    0.95   10.86   0
  -9   8  -1   -1.02    7.27   0
  -9   8   1   -4.24   10.92   0
  -9  -8   1   -1.91   10.17   0
   9   8  -1    8.99   10.85   0
  -9   8   1    1.30   10.87   0
  -9   8  -1   -2.02    7.67   0
 -10   8  -1    1.61   11.43   0
 -10   8   1    3.54   14.43   0
 -10  -8  -1    2.69   11.78   0
  10   8   1    8.55   11.91   0
 -10   8   1   -3.20   11.85   0
 -10   8  -1    7.33   12.18   0
 -10  -8   1    4.66   11.84   0
 -10   8   1    2.99   14.48   0
 -10   8  -1    5.94   11.58   0
  10   8  -1    4.69   11.80   0
   1  -9   1   -2.33    6.70   0
  -1  -9  -1   -3.31    6.33   0
   1   9   1    3.62    6.70   0
   1  -9  -1    2.01    9.49   0
   1   9  -1    1.42    9.67   0
  -1  -9   1    1.86    9.63   0
  -1   9   1   -0.68    6.96   0
  -1   9  -1    0.55    6.61   0
  -2  -9  -1   33.16    6.61   0
  -2  -9   1   38.70    6.87   0
   2  -9   1   34.97    8.97   0
   2   9   1   32.61    8.96   0
  -2   9   1   32.48    6.90   0
   2   9  -1   41.68    9.30   0
  -2   9  -1   38.03    6.99   0
   2  -9  -1   38.58    6.79   0
   3  -9  -1   74.17    7.14   0
   3   9  -1   66.69    6.70   0
   3   9   1   67.36    6.61   0
  -3   9   1   71.25   10.02   0
   3  -9   1   68.24    6.79   0
  -3   9  -1   71.54    9.09   0
  -3  -9  -1   69.44    6.62   0
  -3  -9   1   75.45    6.85   0
  -4   9   1 1456.31   19.58   0
   4   9   1 1424.73   16.08   0
  -4   9  -1 1462.13   18.04   0
   4   9   1 1428.86   21.01   0
   4  -9   1 1418.38   15.95   0
  -4  -9  -1 1411.09   15.10   0
   4  -9  -1 1451.68   19.49   0
  -4  -9   1 1520.32   17.55   0
   4   9  -1 1377.43   16.78   0
  -5  -9  -1  119.85    9.53   0
  -5  -9   1  114.65    9.68   0
  -5   9   1  116.35    9.88   0
   5   9   1  116.97   10.52   0
   5  -9  -1  117.21    9.80   0
   5   9  -1  112.77    9.55   0
   5   9   1  116.36    7.24   0
   5  -9   1  111.86    9.38   0
  -5   9  -1  111.45    7.32   0
   5   9  -1  115.64   17.51   0
  -6  -9   1    0.66    9.00   0
   6   9  -1    2.21    8.31   0
   6   9   1   -0.52    9.01   0
  -6  -9  -1   -1.57    9.05   0
  -6   9   1    4.41    9.30   0
  -6   9  -1    2.67    9.48   0
  -6   9   1   -1.69    9.25   0
   6   9   1    0.93   10.61   0
  -6   9  -1   -2.11    6.08   0
  -6   9  -1    4.09    9.00   0
  -7   9   1    6.80    9.41   0
  -7   9   1    8.64    9.78   0
  -7  -9   1    4.04    6.81   0
  -7  -9  -1    8.24    6.68   0
   7   9   1    7.00    6.86   0
  -7   9  -1    8.17    6.84   0
  -7   9  -1    9.52    6.77   0
   7   9  -1    6.46    9.46   0
  -7   9  -1    6.49    9.47   0
  -8   9   1    7.16   10.14   0
  -8  -9   1   17.03   10.24   0
   8   9  -1   15.34   10.12   0
  -8   9  -1   12.26    9.89   0
  -8  -9  -1   13.60    7.35   0
  -8   9  -1   16.60   10.10   0
   8   9   1   16.66    7.49   0
  -8   9  -1   16.55   10.28   0
  -8   9   1   12.63   12.45   0
  -8   9   1   15.17   10.18   0
   9   9   1    1.90   10.83   0
  -9   9  -1   -1.23   11.00   0
   9   9  -1    0.65    7.58   0
  -9  -9  -1    0.96    7.75   0
  -9  -9   1    2.46   10.88   0
  -9   9  -1    1.17   10.70   0
  -9   9   1   -2.43   11.28   0
  -9   9  -1    3.03   10.55   0
  -9   9   1    0.94   13.23   0
  -9   9   1    3.12    7.44   0
 -10   9   1    9.15   11.97   0
 -10   9  -1    4.00   12.00   0
 -10   9   1    5.17   14.35   0
 -10  -9  -1   10.25   11.69   0
  10   9  -1    0.65   12.06   0
  10   9   1    3.50   12.13   0
 -10  -9   1    7.72   11.99   0
 -10   9  -1    6.85   12.17   0
 -10   9  -1    3.32   11.98   0
 -10   9   1    0.87   14.50   0
   0  10  -1  571.01   11.49   0
   0  10   1  537.84   12.91   0
   0 -10   1  568.64   11.41   0
   0 -10  -1  549.67   11.48   0
  -1  10  -1    1.16    6.29   0
  -1  10   1    1.23    8.92   0
  -1 -10  -1    4.74    6.33   0
   1  10   1   -0.40    6.15   0
   1 -10   1    1.03    6.44   0
   1  10  -1    4.30    9.00   0
   1 -10  -1    0.43    6.33   0
  -1 -10   1   -1.03    6.38   0
   2  10  -1   10.13    8.59   0
  -2 -10   1   -3.86    8.71   0
   2 -10  -1   -5.26    8.61   0
  -2  10   1   -3.81    8.45   0
  -2  10  -1    2.73    6.21   0
   2  10   1    3.09    5.95   0
  -2 -10  -1    3.33    8.48   0
   2 -10   1   -3.02    8.59   0
   3 -10  -1 1051.67   15.25   0
   3  10  -1 1031.44   14.81   0
  -3  10   1 1060.67   16.81   0
  -3 -10  -1 1045.29   13.41   0
   3  10   1 1063.56   13.15   0
  -3 -10   1 1005.36   14.60   0
   3 -10   1 1075.93   13.86   0
  -3  10  -1 1081.36   14.07   0
  -4 -10   1   90.66    9.67   0
   4  10   1   90.30    6.80   0
  -4 -10  -1   65.88    6.44   0
  -4  10  -1   88.86    9.92   0
  -4  10   1   93.35   10.28   0
   4  10  -1   87.67    8.70   0
   4 -10  -1   89.82    7.52   0
   4  10   1   91.79    9.92   0
   4 -10   1   98.02    7.49   0
   5  10  -1    5.00   10.94   0
   5  10  -1    7.89    8.75   0
   5  10   1    6.44    8.77   0
  -5 -10   1    5.46    8.77   0
   5 -10  -1    4.71    8.69   0
  -5  10   1    4.17    8.76   0
   5  10   1   10.58    9.00   0
   5 -10   1    6.61    8.62   0
  -5 -10  -1    7.52    6.13   0
  -5  10  -1    5.56    8.88   0
   6  10   1   92.99   12.52   0
  -6  10   1   88.39   10.32   0
  -6 -10   1   91.28    9.44   0
  -6  10   1   94.73   10.61   0
   6  10  -1   84.07    9.78   0
  -6  10  -1   76.73   10.33   0
   6  10   1   84.05    7.34   0
  -6 -10  -1   94.60    7.49   0
  -6  10  -1   98.04    9.54   0
  -6  10  -1   93.35    9.37   0
  -7  10  -1   -3.48    9.74   0
  -7 -10  -1    1.50    9.50   0
   7  10  -1    5.74    6.73   0
  -7  10  -1    5.10    9.26   0
   7  10   1    2.68   11.67   0
  -7  10   1    1.96    9.61   0
   7  10   1    1.60    6.85   0
  -7  10   1    3.75    9.82   0
  -7  10  -1    6.25    9.52   0
  -7 -10   1    3.80    9.62   0
  -8  10  -1    2.25    7.01   0
  -8  10   1   -2.95   10.19   0
   8  10   1   -0.19    9.77   0
  -8  10   1   -2.07    9.86   0
  -8  10   1    4.36   10.08   0
  -8 -10   1    3.20   10.44   0
  -8 -10  -1    5.56    9.91   0
   8  10  -1    5.27   10.16   0
  -8  10  -1    3.75    7.10   0
  -8  10  -1    2.95    6.96   0
  -9  10   1    4.09   10.87   0
  -9 -10  -1    4.07   10.74   0
  -9  10  -1   -6.26   11.40   0
  -9  10   1    0.97   10.97   0
  -9 -10   1    4.63    7.71   0
   9  10   1    5.21   10.78   0
  -9  10  -1    1.93   10.67   0
  -9  10  -1    5.16   11.02   0
  -9  10   1    3.21   10.91   0
   9  10  -1    2.21   11.04   0
 -10  10   1   12.99   12.36   0
 -10  10   1    5.69   15.09   0
  10  10  -1    6.30   12.02   0
  10  10   1    5.84    8.69   0
 -10 -10  -1    2.00    8.50   0
 -10 -10   1   -0.43   12.12   0
 -10  10  -1    6.59    8.56   0
 -10  10  -1    7.65   11.84   0
 -10  10  -1    5.18   12.29   0
 -10  10   1    2.39   12.02   0
  -1  11   1   19.32    8.99   0
   1 -11  -1   18.63    6.48   0
   1  11   1   11.14    6.17   0
  -1 -11   1    9.90    6.29   0
   1  11  -1   16.20    6.41   0
  -1  11  -1   20.39    6.26   0
   1 -11   1   13.95    6.41   0
  -1 -11  -1   12.54    8.51   0
   2 -11  -1  118.87    7.28   0
  -2 -11  -1  104.76    7.02   0
   2  11   1  113.74    9.43   0
  -2 -11   1  100.10    9.37   0
  -2  11   1  108.79    7.37   0
   2 -11   1  110.35    9.40   0
  -2  11  -1  112.80    7.16   0
   2  11  -1  108.35    7.05   0
  -3 -11  -1  135.87    9.40   0
   3 -11  -1  138.21   10.09   0
  -3  11   1  127.53   10.32   0
   3 -11   1  136.45    7.25   0
  -3  11  -1  131.35    7.34   0
   3  11   1  136.64    9.13   0
  -3 -11   1  135.66    7.22   0
   3  11  -1  138.94    9.14   0
   4  11  -1   85.85    7.00   0
  -4 -11  -1  101.01    9.19   0
  -4 -11   1   84.46    6.78   0
   4  11   1   87.66    9.56   0
  -4  11  -1   95.83    8.89   0
   4 -11   1   91.51    6.80   0
  -4  11   1   88.17    9.76   0
   4 -11  -1   88.24    9.80   0
   4  11   1   86.92    6.57   0
  -5 -11  -1    6.27    8.43   0
   5  11  -1    1.22    8.73   0
   5  11   1    0.23    8.69   0
   5  11   1    8.46    8.59   0
   5  11  -1    0.67    9.11   0
  -5  11   1    1.10    8.92   0
  -5  11  -1    6.16    8.68   0
   5 -11   1    1.57    8.74   0
   5 -11  -1    6.38    8.75   0
  -5 -11   1   -2.78    8.83   0
  -6  11   1    7.50    9.34   0
  -6 -11  -1    4.22    9.33   0
   6  11   1    0.44    8.99   0
   6 -11  -1    5.32    9.19   0
   6  11   1    8.29    9.23   0
  -6  11  -1   -1.03    9.16   0
   6  11  -1    3.45    8.95   0
  -6  11  -1    0.62    6.40   0
  -6 -11   1    2.85    6.59   0
  -7  11  -1   17.49    6.85   0
  -7  11   1   19.69   10.21   0
  -7  11   1   21.00   10.13   0
   7  11   1   19.93   12.04   0
   7  11  -1   22.72   10.15   0
  -7  11  -1   13.33    9.78   0
  -7  11  -1   17.40    9.67   0
  -7 -11  -1   18.87    9.66   0
   7  11   1   18.57    7.06   0
  -7 -11   1   23.43    9.73   0
   8  11   1    6.62    6.97   0
  -8  11  -1   -3.14   10.20   0
  -8  11   1    3.70   10.26   0
  -8  11   1    9.15   10.05   0
   8  11  -1   -4.50    7.53   0
  -8  11   1    1.00   10.52   0
  -8  11  -1    8.42   10.16   0
  -8 -11  -1    5.06    7.19   0
  -8  11  -1    4.19   10.10   0
  -8 -11   1    2.95    7.00   0
  -9  11  -1    3.75   10.94   0
  -9  11   1    4.42   13.37   0
  -9 -11  -1    6.96   10.74   0
   9  11  -1    4.53   11.27   0
  -9  11  -1    1.96   11.03   0
  -9 -11   1    7.86   10.81   0
  -9  11  -1    7.53   10.93   0
  -9  11   1    4.74   10.76   0
   9  11   1    6.38    7.67   0
  -9  11   1    6.27   11.22   0
  10  11   1    3.72   12.05   0
 -10 -11  -1    4.91   12.04   0
 -10  11  -1    3.41    8.75   0
  10  11  -1    2.86   12.14   0
 -10  11  -1    3.78   11.99   0
 -10 -11   1   11.18   12.49   0
 -10  11   1    6.56   14.87   0
 -10  11   1    3.36   12.03   0
 -10  11   1    3.87   11.96   0
 -10  11  -1   -0.24    8.71   0
   0 -12   1   55.53    8.97   0
   0 -12  -1   50.20    6.77   0
   0  12   1   51.60    9.03   0
   0  12  -1   55.14    6.65   0
   1 -12  -1   10.15    8.66   0
  -1  12   1   14.47    6.29   0
   1 -12   1   11.72    8.55   0
  -1 -12   1    8.13    8.58   0
  -1  12  -1    1.54    6.10   0
   1  12  -1   10.99    6.02   0
   1  12   1   14.07    8.55   0
  -1 -12  -1    8.14    8.61   0
  -2 -12   1  309.33    8.74   0
   2 -12   1  363.08   10.86   0
   2  12   1  338.57   10.63   0
   2  12  -1  346.93    8.85   0
  -2 -12  -1  341.91   10.82   0
  -2  12  -1  386.48   11.00   0
  -2  12   1  340.05    9.19   0
   2 -12  -1  356.68   10.93   0
   3 -12   1    3.12    5.75   0
  -3  12   1   -0.37    8.76   0
  -3  12  -1   -0.39    5.88   0
   3 -12  -1   -2.51    6.13   0
   3  12   1   -0.62    6.20   0
   3  12  -1    1.17    5.92   0
  -3 -12   1   -0.04    8.09   0
  -3 -12  -1    3.38    6.16   0
   4 -12   1    7.76    8.34   0
   4 -12  -1    5.53    8.84   0
   4  12  -1    4.45    5.81   0
  -4 -12   1    1.72    8.41   0
  -4 -12  -1    2.67    8.10   0
   4  12   1    4.57    8.27   0
  -4  12  -1    6.63    8.34   0
  -4  12   1    7.93    6.38   0
   5 -12  -1   32.71    9.09   0
  -5 -12   1   29.67    6.65   0
  -5  12  -1   21.68    9.11   0
  -5 -12  -1   39.70    9.27   0
   5  12   1   24.82    8.96   0
  -5  12   1   32.30    9.17   0
   5  12  -1   27.76    8.90   0
   5  12   1   31.60    9.55   0
   5 -12   1   35.32    8.86   0
   5  12  -1   32.56   11.36   0
   6  12  -1   -0.28    9.24   0
  -6  12   1    3.05    9.60   0
  -6 -12  -1   10.31    9.25   0
   6  12  -1    5.61   15.77   0
  -6  12  -1    3.93    6.72   0
  -6 -12   1    2.21    9.42   0
   6  12   1    4.67    9.75   0
   6  12   1   -3.04    9.39   0
   6 -12  -1    5.53    9.50   0
   7  12   1   54.13   12.88   0
  -7  12  -1   59.20    9.87   0
  -7  12  -1   45.08   10.44   0
  -7  12  -1   57.45    7.31   0
  -7  12   1   52.99   10.89   0
  -7 -12  -1   64.72   10.04   0
  -7 -12   1   50.11    7.25   0
  -7  12   1   54.60   10.29   0
   7  12   1   56.54   10.08   0
   7  12  -1   51.92    7.54   0
  -8  12   1    0.32   10.11   0
  -8  12  -1    0.84   10.23   0
  -8  12  -1    5.47   10.16   0
   8  12   1   -4.52    9.94   0
  -8 -12   1   -1.70   10.45   0
   8  12  -1    3.50   10.13   0
  -8  12   1   11.18   10.48   0
  -8 -12  -1    3.31    7.27   0
  -8  12  -1    1.93   10.23   0
  -8  12   1    0.95   10.49   0
  -9  12   1    4.08    7.72   0
  -9  12  -1    8.38   11.06   0
  -9  12  -1    3.52   11.14   0
   9  12  -1   -0.57   11.37   0
  -9 -12  -1    5.69   10.80   0
   9  12   1    0.56    8.00   0
  -9  12   1   -1.62   11.09   0
  -9  12  -1    0.97    7.98   0
  -9  12   1   -1.25   11.26   0
  -9 -12   1  -11.16   11.12   0
 -10 -12  -1    4.35   12.14   0
 -10  12  -1    4.42   12.15   0
 -10 -12   1    5.44   12.26   0
  10  12  -1    7.26    8.93   0
 -10  12   1    2.89   12.18   0
  10  12   1    0.36   12.26   0
 -10  12  -1    4.99   12.50   0
 -10  12  -1    6.43    8.61   0
 -10  12   1    7.50   12.24   0
 -10  12   1    1.16   14.95   0
   1  13  -1  132.33    9.49   0
   1 -13  -1  146.56    9.44   0
  -1 -13  -1  138.52    7.39   0
  -1  13  -1  143.24    7.34   0
  -1 -13   1  141.09    7.53   0
   1  13   1  136.38    7.33   0
   1 -13   1  144.52    7.52   0
  -1  13   1  130.07    9.27   0
   2  13  -1   30.76    8.80   0
   2  13   1   33.14    6.46   0
   2 -13   1   31.44    8.63   0
  -2  13   1   31.25    8.37   0
   2 -13  -1   29.51    8.49   0
  -2  13  -1   31.18    8.41   0
  -2 -13   1   27.48    6.14   0
  -2 -13  -1   33.08    8.82   0
   3 -13  -1   48.88    6.61   0
  -3  13  -1   50.38    8.59   0
   3  13  -1   53.55    8.55   0
   3 -13   1   51.76    8.25   0
  -3 -13  -1   52.02    6.52   0
  -3  13   1   48.90    6.92   0
   3  13   1   47.96    6.53   0
  -3 -13   1   45.06    6.06   0
  -4  13   1  178.13   10.30   0
   4 -13   1  195.32    9.83   0
   4 -13  -1  181.85   10.27   0
   4  13   1  172.16    7.23   0
  -4  13  -1  188.12   10.01   0
  -4 -13  -1  181.48    7.30   0
  -4 -13   1  184.17    7.83   0
   4  13  -1  175.51    7.63   0
  -5 -13   1   14.46    9.00   0
   5  13   1    1.77    6.25   0
   5 -13  -1    4.60    8.90   0
   5 -13   1    7.12    8.47   0
   5  13  -1    9.95    9.28   0
  -5 -13  -1    5.32    6.48   0
   5  13   1    0.81    9.32   0
  -5  13  -1   10.33    9.03   0
  -5  13   1   -1.01    8.55   0
   6  13  -1  436.24   20.68   0
  -6 -13  -1  434.46   11.91   0
   6  13   1  420.65   14.23   0
   6  13  -1  432.39   12.15   0
   6 -13  -1  453.41   13.00   0
  -6  13  -1  465.51   12.64   0
  -6  13   1  425.61   12.86   0
   6  13   1  417.54    9.64   0
  -6 -13   1  417.78   10.01   0
   6 -13   1  452.96   12.64   0
  -7  13  -1   44.64    7.35   0
  -7  13  -1   51.62   10.28   0
  -7 -13   1   48.76   10.40   0
  -7  13   1   45.93    7.59   0
  -7  13   1   50.33   10.05   0
  -7  13  -1   48.91    7.13   0
   7  13  -1   44.56    7.45   0
   7  13   1   50.41   12.84   0
  -7 -13  -1   38.70   10.32   0
   7  13   1   47.71   10.11   0
  -8 -13  -1   -1.18    7.15   0
  -8  13   1    0.96   10.17   0
  -8  13   1   -0.21   10.19   0
   8  13   1    7.60   10.28   0
  -8  13  -1   -1.21   10.28   0
  -8  13  -1   -1.83   10.98   0
  -8 -13   1    8.48   10.41   0
  -8  13  -1   -3.19    7.42   0
   8  13  -1   11.34   10.41   0
  -9  13   1   -0.07   11.24   0
  -9  13  -1    0.97    8.07   0
  -9  13  -1    4.19   11.40   0
   9  13   1    1.47   11.26   0
  -9 -13   1    5.62   11.56   0
   9  13  -1    5.26   11.43   0
  -9 -13  -1    4.71    7.64   0
  -9  13  -1    6.38   11.31   0
  -9  13   1    6.41   11.56   0
  -9  13   1    1.23   11.27   0
 -10  13  -1    2.24   12.57   0
 -10 -13  -1    3.55   12.17   0
 -10  13   1    0.91   12.88   0
  10  13   1    0.33    9.08   0
  10  13  -1    6.20   12.70   0
 -10  13   1   -0.45   15.46   0
 -10  13  -1    4.90   12.69   0
 -10 -13   1   -0.12   12.23   0
 -10  13  -1   -7.05   12.42   0
 -10  13   1   -0.43   12.18   0
   0  14  -1   12.55    8.94   0
   0 -14  -1   18.13    6.22   0
   0  14   1   16.96    6.13   0
   0 -14   1   14.14    6.45   0
   1 -14  -1   -3.13    6.06   0
  -1  14  -1    7.20    8.57   0
  -1 -14   1    3.14    6.27   0
  -1  14   1    5.49    8.45   0
   1  14   1    3.02    6.26   0
   1  14  -1    4.64    6.10   0
  -1 -14  -1   -1.12    6.27   0
   1 -14   1   -4.69    6.05   0
  -2 -14  -1  150.87    9.90   0
  -2  14   1  164.12    9.16   0
   2  14  -1  158.52    9.79   0
  -2  14  -1  175.18    9.73   0
   2  14   1  171.25    9.91   0
  -2 -14   1  160.84    7.57   0
   2 -14   1  171.22    9.49   0
   2 -14  -1  173.27    9.43   0
  -3 -14  -1    2.90    6.29   0
   3  14  -1    1.74    6.01   0
   3 -14   1   -1.99    5.77   0
  -3  14   1    2.78    8.36   0
   3  14   1    6.34    6.03   0
  -3  14  -1   -1.28    5.85   0
   3 -14  -1    5.35    8.07   0
  -3 -14   1    2.71    5.80   0
   4  14   1   79.42    8.88   0
  -4 -14  -1   94.79    6.63   0
   4 -14   1   80.15    7.13   0
  -4  14  -1   90.58    7.40   0
   4 -14  -1   85.01    7.17   0
  -4  14   1   87.40    9.22   0
  -4 -14   1   89.66    9.28   0
   4  14  -1   82.52    7.12   0
  -5 -14  -1  166.60    7.58   0
  -5 -14   1  184.33    7.97   0
   5  14   1  200.84   11.47   0
  -5  14  -1  209.34    7.85   0
   5 -14   1  205.45    7.66   0
   5  14   1  180.75    9.92   0
   5  14  -1  174.16    7.78   0
   5 -14  -1  185.51    8.43   0
  -5  14   1  198.98   10.45   0
  -6  14  -1   44.75    9.93   0
   6  14  -1   44.96    7.03   0
   6  14   1   40.81    6.99   0
   6  14   1   42.80   10.23   0
  -6  14   1   46.68   10.16   0
   6 -14  -1   42.39   10.04   0
  -6 -14  -1   37.92   10.02   0
   6  14  -1   44.60   14.11   0
   6 -14   1   37.43   10.04   0
  -6 -14   1   37.75    9.66   0
  -7 -14   1    4.54    6.97   0
   7  14   1   10.18   12.47   0
  -7  14   1    6.15    7.10   0
   7  14  -1    5.06    9.91   0
  -7  14  -1   16.27    9.80   0
  -7 -14  -1   11.26    9.78   0
   7  14   1    4.60    7.06   0
  -7  14  -1   14.10    7.07   0
  -7  14  -1    7.39    9.79   0
  -8  14  -1   23.48   11.13   0
  -8 -14  -1   25.00   10.68   0
  -8  14  -1   21.27    7.90   0
   8  14  -1   23.13   10.68   0
  -8  14   1   20.31   10.78   0
   8  14   1   30.99    7.70   0
  -8  14   1   28.44   10.85   0
  -8 -14   1   22.35    7.95   0
  -8  14  -1   27.23   11.03   0
  -9 -14   1    3.60    7.89   0
   9  14   1    4.44    7.88   0
   9  14  -1    2.48   11.60   0
  -9  14  -1    3.21   11.43   0
  -9  14   1   -0.05   11.51   0
  -9  14  -1   -3.52    8.47   0
  -9  14   1   -0.57   11.44   0
  -9  14  -1   -1.48   11.81   0
  -9  14   1    4.25   11.41   0
  -9 -14  -1   -3.37   11.20   0
  10  14   1    4.10    9.07   0
 -10  14  -1    7.56   12.71   0
 -10  14   1    4.75   12.19   0
  10  14  -1    1.33   12.62   0
 -10  14   1    5.33   15.81   0
 -10  14  -1   18.12   12.56   0
 -10  14   1    3.50   15.70   0
 -10  14  -1    4.74   12.51   0
 -10 -14   1    9.51   12.71   0
 -10 -14  -1   11.07   12.86   0
   1 -15   1   66.16    9.24   0
  -1  15  -1   53.80    6.76   0
   1 -15  -1   62.43    6.53   0
  -1  15   1   55.49    6.90   0
  -1 -15   1   54.58    9.38   0
  -1 -15  -1   51.38    9.11   0
   1  15  -1   57.24    6.95   0
   1  15   1   64.12    6.60   0
   2 -15  -1    5.75    5.75   0
  -2  15  -1    9.77    8.81   0
  -2  15   1   12.08    8.36   0
   2 -15   1    5.61    6.23   0
   2  15   1   14.80    6.16   0
  -2 -15  -1    7.03    6.13   0
   2  15  -1   10.52    6.37   0
  -2 -15   1   12.18    6.38   0
  -3 -15   1   26.00    8.47   0
   3  15  -1   21.00    6.04   0
   3 -15   1   13.65    6.24   0
  -3 -15  -1   17.80    6.36   0
  -3  15   1   12.98    6.34   0
   3  15   1   14.08    6.18   0
   3 -15  -1   13.59    5.73   0
  -3  15  -1   21.69    6.17   0
   4 -15   1    3.06    8.84   0
  -4 -15  -1    1.81    6.26   0
  -4  15   1    2.45    6.13   0
   4 -15  -1    2.13    6.12   0
  -4 -15   1    2.53    6.32   0
  -4  15  -1   -0.47    6.35   0
   4  15  -1   -0.58    8.67   0
   4  15   1    0.03    8.18   0
   5  15  -1    1.44    6.43   0
   5 -15   1    0.86    9.31   0
  -5 -15   1   -1.98    9.22   0
  -5  15   1   -2.15    8.83   0
   5  15   1    7.56    6.14   0
  -5  15  -1    3.26    9.05   0
   5 -15  -1    4.88    9.13   0
   5  15   1    6.22    9.30   0
  -5 -15  -1    7.17    6.57   0
  -6 -15  -1    4.59    9.32   0
  -6  15  -1    1.54    9.63   0
   6  15  -1    1.71   11.98   0
   6  15  -1   -1.70    6.71   0
   6  15   1    2.33    9.83   0
  -6 -15   1    1.31    6.90   0
   6  15   1    2.44    6.82   0
   6 -15   1    7.65    9.66   0
  -6  15   1    4.56    9.62   0
   6 -15  -1    2.29    9.49   0
   7  15  -1   14.59   10.18   0
  -7 -15  -1   11.70    7.07   0
   7  15   1   10.70   12.37   0
   7  15   1   15.23   10.30   0
  -7  15  -1    4.29    7.02   0
  -7  15   1   11.19    7.23   0
   7 -15  -1    7.68   10.06   0
  -7  15  -1   10.46    6.99   0
  -7 -15   1    8.95    7.14   0
  -8 -15   1    4.13   10.72   0
  -8 -15  -1    5.88    7.54   0
  -8  15  -1    1.19    7.57   0
   8  15  -1   11.32   10.68   0
   8  15   1   -1.05   18.46   0
  -8  15  -1    0.71    7.25   0
  -8  15  -1    0.87    7.64   0
  -8  15   1    5.28   10.61   0
   8  15   1    2.94   10.69   0
  -8  15   1    7.61   10.65   0
   9  15   1    2.20    8.35   0
  -9  15   1   -0.10   11.29   0
  -9  15  -1   -1.70   11.88   0
  -9 -15  -1    5.97    7.96   0
  -9 -15   1    2.74    7.93   0
  -9  15   1    1.14   11.82   0
  -9  15  -1    5.35   11.24   0
  -9  15  -1    3.83   11.36   0
   9  15  -1    4.19   11.66   0
  -9  15   1   -4.46   11.22   0
 -10  15  -1    9.22   12.75   0
 -10  15   1    2.38    9.11   0
  10  15   1   -3.21   12.29   0
 -10 -15  -1   -5.51   12.29   0
 -10  15  -1    0.44   12.64   0
 -10  15   1    0.70   13.21   0
 -10  15  -1    2.22   12.73   0
 -10  15   1    4.23   12.99   0
  10  15  -1   -2.00    9.36   0
 -10 -15   1    5.64   13.04   0
   0 -16  -1  362.44    8.99   0
   0  16  -1  359.54    8.89   0
   0  16   1  345.86   10.99   0
   0 -16   1  388.21   11.06   0
  -1  16  -1   -1.19    6.29   0
  -1 -16   1    8.67    6.11   0
  -1  16   1    2.23    6.40   0
   1 -16   1   -1.01    8.95   0
   1  16   1    9.52    6.34   0
   1  16  -1    1.69    6.05   0
  -1 -16  -1    0.42    6.36   0
   1 -16  -1   -0.81    8.70   0
  -2  16  -1   52.58    8.97   0
   2  16  -1   45.88    6.73   0
   2 -16   1   46.69    8.88   0
  -2  16   1   45.73    8.91   0
  -2 -16   1   50.44    6.50   0
  -2 -16  -1   33.14    6.31   0
   2 -16  -1   40.85    6.50   0
   2  16   1   41.85    8.87   0
   3 -16  -1   35.44    8.70   0
  -3 -16  -1   29.00    8.84   0
  -3 -16   1   33.44    8.75   0
  -3  16  -1   32.80    6.55   0
  -3  16   1   28.91    6.51   0
   3  16   1   32.15    8.70   0
   3 -16   1   31.27    6.13   0
   3  16  -1   24.35    6.46   0
   4  16   1    4.17    5.81   0
   4  16  -1    2.41    6.41   0
  -4  16  -1    5.87    8.92   0
   4 -16  -1    1.56    6.30   0
  -4 -16   1   -0.80    5.94   0
  -4 -16  -1   -4.09    8.37   0
   4 -16   1    4.91    9.07   0
  -4  16   1    1.61    8.82   0
  -5  16  -1    2.38    9.34   0
   5 -16  -1   -1.53    6.30   0
  -5 -16   1    4.21    6.22   0
   5  16  -1    8.69    8.94   0
   5  16   1    2.38    9.23   0
  -5  16   1    4.46    6.26   0
   5  16   1   -0.74    6.25   0
  -5 -16  -1    0.64    8.64   0
   5 -16   1    2.75    6.44   0
  -6  16  -1   27.20    7.03   0
   6  16  -1   19.63    6.82   0
   6  16   1   29.87   10.33   0
  -6 -16   1   35.68    7.00   0
  -6 -16  -1   31.61    6.79   0
   6  16  -1   31.96   12.63   0
   6 -16  -1   33.85    9.67   0
  -6  16   1   35.50    9.92   0
   6 -16   1   29.22   10.07   0
   6  16   1   26.67    9.52   0
   7  16   1   11.81    6.96   0
   7 -16  -1   13.84   10.32   0
  -7 -16  -1   13.81   10.23   0
  -7 -16   1    9.70    9.94   0
   7  16  -1   11.21   10.23   0
   7  16   1   10.94   13.04   0
  -7  16  -1   19.44   10.03   0
  -7  16   1   15.61   10.37   0
  -8 -16  -1    8.12    7.64   0
  -8  16  -1    6.70    7.60   0
  -8  16   1   10.22   10.79   0
   8  16   1    2.34   10.55   0
   8  16  -1    9.74    7.90   0
  -8 -16   1    5.67   10.62   0
   8  16   1    3.59   16.96   0
  -8  16   1    6.61   10.96   0
  -8  16  -1    4.06   11.05   0
  -8  16  -1    5.63   11.01   0
   9  16   1   -0.94   11.75   0
  -9  16   1    0.91   11.86   0
  -9  16   1    4.34   11.51   0
   9  16  -1    2.59    8.24   0
  -9  16  -1    7.39   11.37   0
  -9  16   1    4.20   11.82   0
  -9  16  -1   -0.31   11.42   0
  -9  16  -1   -0.66   11.73   0
  -9 -16   1    2.24   11.55   0
  -9 -16  -1    2.57   11.81   0
 -10  16  -1    7.27    8.99   0
   1  17  -1   27.26    8.77   0
  -1  17   1   29.02    8.86   0
   1 -17  -1   23.70    6.50   0
  -1  17  -1   17.79    6.29   0
   1 -17   1   22.75    6.51   0
  -1 -17  -1   23.15    6.37   0
   1  17   1   23.21    6.36   0
  -1 -17   1   27.89    6.04   0
  -2  17   1   53.09    8.86   0
  -2 -17   1   50.43    6.58   0
   2 -17  -1   54.91    8.78   0
   2  17  -1   47.55    9.09   0
  -2 -17  -1   61.04    6.54   0
   2  17   1   54.18    8.94   0
  -2  17  -1   45.60    6.18   0
   2 -17   1   45.60    8.82   0
  -3  17  -1   23.69    6.07   0
  -3 -17  -1   21.49    8.71   0
   3 -17  -1   30.41    8.90   0
   3 -17   1   26.52    8.73   0
   3  17  -1   26.77    6.00   0
   3  17   1   18.55    6.50   0
  -3 -17   1   21.07    8.29   0
  -3  17   1   24.29    8.80   0
  -4 -17   1   12.62    8.84   0
   4 -17   1   13.58    8.95   0
  -4 -17  -1   11.15    8.41   0
  -4  17   1    3.20    6.47   0
  -4  17  -1    1.50    9.15   0
   4  17  -1   14.01    8.56   0
   4 -17  -1   10.40    9.12   0
   4  17   1    9.44    6.66   0
   5  17   1   13.11    9.03   0
  -5  17   1    4.60    9.34   0
   5  17  -1    2.65    9.04   0
  -5  17  -1   -1.55    6.69   0
  -5 -17   1    7.24    6.64   0
   5 -17   1    7.00    9.22   0
   5 -17  -1    6.63    9.47   0
  -5 -17  -1   -0.50    9.32   0
   6  17   1   71.87   10.89   0
  -6  17  -1   80.63    7.60   0
   6  17  -1   76.47    7.85   0
   6 -17  -1   77.03   10.43   0
   6  17  -1   78.89   10.65   0
  -6 -17   1   81.46   10.44   0
  -6  17   1   73.86    7.21   0
   6  17   1   77.51   10.12   0
   6 -17   1   71.48    7.83   0
  -6 -17  -1   77.67    7.58   0
  -7  17  -1   -4.15    9.88   0
   7 -17   1   -2.27   10.01   0
  -7  17   1    7.17   10.08   0
   7  17   1   -4.17    7.34   0
   7  17   1    0.71   12.95   0
  -7 -17   1   -2.48   10.32   0
  -7 -17  -1   -6.19   10.12   0
   7 -17  -1   -1.70   10.70   0
   7  17  -1    1.06   10.29   0
   7  17  -1   -0.96   14.55   0
   7  17  -1    2.44   14.40   0
  -8 -17   1   13.78   10.86   0
  -8  17  -1   13.70   10.83   0
  -8 -17  -1   10.93   11.01   0
  -8  17  -1   19.95   11.12   0
  -8  17   1   23.51   11.70   0
   8  17   1   14.87   15.83   0
   8  17  -1   19.56   10.89   0
   8  17   1   11.87   10.74   0
  -8  17   1   17.20   11.44   0
  -8  17  -1   23.23   11.03   0
  -9  17   1    4.56   11.92   0
   9  17   1    7.20    8.37   0
  -9  17   1    6.43   11.85   0
  -9  17  -1    4.82   12.07   0
  -9  17  -1    1.74   12.08   0
  -9  17  -1   -2.21   11.98   0
  -9 -17   1    1.33   12.04   0
  -9  17   1    1.79    8.37   0
   9  17  -1    1.41   12.06   0
  -9 -17  -1   -1.27    8.63   0
   0 -18   1  106.00    9.22   0
   0  18   1   94.79    9.25   0
   0 -18  -1   89.27    7.13   0
   0  18  -1   90.58    6.89   0
   1  18   1  102.27    6.75   0
  -1  18   1   95.34    6.80   0
  -1 -18   1  109.54    9.63   0
   1 -18   1  100.63    6.88   0
  -1 -18  -1  102.50    9.13   0
   1 -18  -1  103.48    6.85   0
  -1  18  -1   85.88    9.42   0
   1  18  -1  108.61    7.20   0
   2 -18   1    2.04    5.88   0
  -2 -18  -1    9.06    6.24   0
   2 -18  -1   -2.40    8.32   0
   2  18  -1    5.01    6.19   0
  -2 -18   1    3.58    6.21   0
  -2  18   1   13.11    8.42   0
   2  18   1    5.84    8.73   0
  -2  18  -1    6.95    8.66   0
   3 -18  -1    5.25    8.66   0
  -3 -18   1    2.89    6.20   0
  -3  18   1   -1.18    8.85   0
   3  18  -1    2.82    6.02   0
  -3 -18  -1    9.86    6.30   0
   3  18   1    6.67    6.24   0
  -3  18  -1   -2.96    8.52   0
   3 -18   1    0.74    5.92   0
  -4 -18   1   -5.60    8.53   0
   4  18  -1    8.24    8.64   0
   4  18   1   14.35    9.28   0
   4 -18   1   -2.68    9.11   0
   4 -18  -1   -1.51    9.21   0
  -4  18  -1   -1.31    9.03   0
  -4  18   1    3.02    9.21   0
  -4 -18  -1    1.22    6.44   0
   5 -18  -1    3.84    9.49   0
  -5  18  -1    2.85    6.56   0
  -5  18   1   -0.24    6.67   0
   5  18   1    5.67    9.28   0
   5  18  -1    4.98    6.89   0
  -5 -18   1    5.72    9.39   0
   5 -18   1    1.14    9.38   0
  -5 -18  -1    3.49    6.87   0
  -6 -18  -1   50.15    9.97   0
   6 -18   1   47.58   10.36   0
   6  18   1   52.38   10.64   0
   6  18  -1   50.93   10.76   0
  -6  18  -1   52.76    7.49   0
   6 -18  -1   42.39   10.01   0
  -6  18   1   58.97   10.29   0
   6  18  -1   46.23    7.07   0
   6  18   1   49.80    9.84   0
  -6 -18   1   50.70   10.15   0
   7  18   1    2.42   10.83   0
  -7  18  -1    1.14   10.49   0
  -7 -18   1    2.08    7.41   0
   7  18  -1    2.03   10.21   0
   7  18  -1    1.89   12.64   0
   7 -18  -1    3.28   10.64   0
  -7 -18  -1    2.83    7.39   0
   7  18   1   -4.97    7.41   0
  -7  18   1    2.65    7.39   0
   7 -18   1   -1.86    7.18   0
  -8  18  -1   35.67   11.10   0
  -8  18   1   29.41   11.70   0
  -8 -18   1   28.81    8.17   0
  -8  18  -1   31.16    8.36   0
  -8  18  -1   26.33   11.22   0
   8  18  -1   27.82   11.57   0
  -8 -18  -1   25.44    8.09   0
   8  18   1   29.62   16.22   0
   8  18   1   31.68    8.22   0
  -8  18   1   25.34    8.67   0
  -9  18   1    0.94   12.30   0
  -9 -18  -1   -7.49   12.06   0
  -9  18   1    3.84    8.43   0
  -9  18   1    5.66   12.33   0
   9  18  -1   -4.74    8.62   0
  -9  18  -1   -0.49   12.28   0
   9  18   1    0.86   12.22   0
  -9  18  -1   -0.98   12.07   0
  -9  18  -1   -0.28   11.83   0
  -9 -18   1    4.33   12.04   0
  -1  19  -1   16.34    6.46   0
   1  19  -1   11.44    6.26   0
   1 -19   1   21.67    6.23   0
   1 -19  -1    9.21    6.30   0
  -1 -19  -1   15.16    6.21   0
  -1  19   1   17.17    6.16   0
   1  19   1   15.14    8.60   0
  -1 -19   1   14.03    8.81   0
  -2 -19   1    7.12    8.89   0
   2  19   1   20.29    8.73   0
   2 -19  -1    6.68    6.17   0
  -2 -19  -1   12.04    6.35   0
   2 -19   1   12.00    5.96   0
  -2  19   1   16.87    8.60   0
  -2  19  -1   10.64    6.30   0
   2  19  -1   19.31    8.75   0
   3  19   1   16.47    9.22   0
   3 -19  -1   17.97    8.88   0
   3  19  -1   17.35    6.43   0
   3 -19   1   31.19    8.88   0
  -3 -19  -1   15.39    9.23   0
  -3  19   1   12.14    6.01   0
  -3 -19   1   16.49    6.14   0
  -3  19  -1   17.39    6.29   0
  -4  19  -1    1.65    6.53   0
   4 -19  -1    7.98    9.27   0
   4  19   1    9.59    6.47   0
  -4 -19   1    2.15    6.44   0
  -4  19   1    2.17    9.30   0
   4 -19   1    2.78    6.51   0
   4  19  -1   -0.14    8.66   0
  -4 -19  -1    0.63    9.24   0
  -5 -19   1    1.38   10.08   0
  -5 -19  -1    8.85    9.10   0
   5 -19   1   14.37    9.61   0
   5 -19  -1    3.70    6.56   0
  -5  19  -1    6.17    9.12   0
   5  19  -1   10.88    6.74   0
  -5  19   1    4.05    9.32   0
   5  19   1    8.81    6.44   0
   6  19  -1    1.62   10.00   0
   6 -19  -1    4.26    7.21   0
  -6 -19  -1   -3.74    6.98   0
  -6  19   1    4.40    7.07   0
  -6 -19   1   -4.37    6.92   0
  -6  19  -1    7.40    6.79   0
   6  19   1   -2.62    6.84   0
   6  19   1    0.67   10.13   0
   6 -19   1   -0.79   10.24   0
   6  19  -1    0.31    9.65   0
  -7 -19   1   -2.69    7.52   0
  -7  19  -1   10.46   10.54   0
   7 -19  -1   -0.25    7.77   0
  -7 -19  -1   -1.59   10.19   0
   7  19  -1    0.99   13.01   0
  -7  19   1    2.66   10.84   0
   7  19  -1   12.14   10.40   0
   7  19   1    1.52    7.50   0
   7 -19   1    1.82   10.79   0
   7  19   1    0.07   11.00   0
  -8  19  -1    9.27   11.53   0
  -8 -19   1   11.69    8.31   0
   8  19   1    8.33    8.08   0
  -8  19   1   21.94   11.76   0
  -8  19  -1   12.75   11.75   0
  -8 -19  -1   15.32   11.47   0
   8  19   1   14.95   14.51   0
  -8  19  -1    8.73    8.19   0
   8  19  -1   10.10   11.41   0
  -9  19  -1   -0.58   12.67   0
  -9  19   1    3.50   12.52   0
  -9  19  -1    2.56    8.77   0
   9  19   1    2.10   12.41   0
  -9  19   1    5.84   12.53   0
  -9  19  -1    5.48   12.45   0
  -9  19   1    1.86   12.34   0
   9  19  -1   -1.61   12.91   0
  -9 -19  -1    9.23    8.75   0
  -9 -19   1   -0.78   12.38   0
   0 -20  -1   80.67    9.31   0
   0  20  -1   76.67    6.87   0
   0  20   1   66.88    9.17   0
   0 -20   1   83.08    9.24   0
   1 -20   1   30.83    8.96   0
  -1  20  -1   30.13    6.70   0
   1  20   1   26.76    6.58   0
  -1 -20   1   27.59    6.71   0
   1 -20  -1   24.08    8.66   0
   1  20  -1   27.71    6.47   0
  -1  20   1   26.05    6.31   0
  -1 -20  -1   15.55    6.62   0
   2 -20   1   12.61    6.23   0
  -2  20  -1   11.26    9.15   0
   2  20   1    1.98    9.16   0
  -2 -20   1   -8.72    8.99   0
   2  20  -1   -2.48    6.41   0
   2 -20  -1    8.62    8.58   0
  -2 -20  -1   12.91    8.84   0
  -2  20   1    1.89    8.73   0
  -3 -20   1   10.88    6.73   0
  -3  20   1    9.24    6.02   0
   3 -20   1   17.46    8.31   0
  -3 -20  -1   18.73    6.80   0
   3  20   1    8.10    9.34   0
  -3  20  -1   14.27    6.33   0
   3 -20  -1    9.96    9.00   0
   3  20  -1    4.73    9.50   0
   4  20  -1   10.39    8.89   0
   4  20   1   16.91    6.26   0
   4 -20  -1    3.13    6.51   0
   4 -20   1   21.61    9.39   0
  -4  20   1    8.84    6.70   0
  -4 -20  -1   15.33    6.52   0
  -4  20  -1    9.21    6.55   0
  -4 -20   1   13.62    6.80   0
  -5 -20  -1    6.61    6.59   0
   5  20   1    0.89    9.62   0
   5  20  -1   11.30    9.55   0
   5 -20   1    6.08   10.05   0
  -5  20   1    1.48   10.06   0
  -5 -20   1    0.56    9.56   0
   5 -20  -1    4.64   10.15   0
  -5  20  -1    3.19   10.01   0
  -6  20   1   -1.28    9.93   0
   6  20   1    5.24    7.24   0
  -6  20  -1   -1.09    7.54   0
  -6 -20  -1   -2.66   10.11   0
   6 -20   1    3.56   10.01   0
   6  20   1    3.92    7.16   0
  -6 -20   1   -3.23    6.88   0
   6 -20  -1    2.54    7.34   0
   6  20  -1   -3.87    6.84   0
  -7 -20   1   -1.79    7.70   0
   7  20  -1    4.29   10.69   0
   7  20  -1    7.29   10.84   0
   7  20   1    7.23   11.07   0
  -7  20  -1   -0.35    7.96   0
   7 -20   1   12.98   11.10   0
  -7 -20  -1   -2.14    7.53   0
   7 -20  -1    2.47   10.86   0
   7  20   1    7.05    7.63   0
  -7  20   1   -3.53   10.65   0
  -8 -20   1    4.23    8.17   0
  -8 -20  -1   -3.80   11.31   0
   8  20   1   -1.35    7.98   0
   8  20  -1    3.20   11.52   0
   8  20   1    2.19   14.59   0
  -8  20  -1   -0.06    8.21   0
  -8  20   1    3.26   11.67   0
  -8  20  -1   -0.59   11.25   0
  -9  20  -1    4.64   12.64   0
  -9 -20   1    4.39   12.55   0
   9  20   1    0.36   12.51   0
  -9  20  -1    1.82    8.93   0
  -9  20  -1    8.45   12.71   0
  -9  20   1    4.96    8.99   0
  -9 -20  -1    3.08    9.20   0
   9  20  -1    2.41   12.94   0
  -9  20   1   -2.48   12.61   0
  -9  20   1    5.31   13.06   0
  -1  21   1   63.55    9.04   0
  -1  21  -1   53.68    6.71   0
   1  21   1   61.77    6.85   0
   1 -21   1   55.76    6.79   0
   1 -21  -1   55.37    6.89   0
  -1 -21  -1   66.72    6.95   0
   1  21  -1   60.56    9.62   0
  -1 -21   1   58.56    6.95   0
  -2  21  -1   20.52    6.80   0
   2  21   1   19.39    9.20   0
  -2 -21  -1   21.03    6.48   0
  -2 -21   1   22.24    9.32   0
  -2  21   1   19.76    8.82   0
   2 -21  -1   14.17    6.43   0
   2  21  -1   16.21    9.27   0
   2 -21   1   19.59    6.71   0
  -3  21   1    0.45    6.64   0
   3 -21   1   -0.07    6.14   0
   3  21  -1    5.11    6.71   0
  -3 -21  -1    7.19    9.12   0
  -3  21  -1    4.98    8.96   0
   3 -21  -1    6.37    9.25   0
   3  21   1   -1.81    9.43   0
  -3 -21   1   -1.72    6.52   0
   4 -21  -1   -1.55    6.30   0
   4  21  -1   -0.78    9.32   0
   4 -21   1   -4.97    6.97   0
  -4 -21   1    3.08    6.72   0
   4  21   1    4.80    9.19   0
  -4 -21  -1   -5.60    9.06   0
  -4  21  -1   -1.46   10.01   0
  -4  21   1    6.55    6.63   0
  -5 -21   1    2.57    6.74   0
   5 -21  -1    6.86    6.90   0
   5  21  -1    6.03    9.89   0
  -5  21   1    1.20    6.86   0
   5  21   1    8.27    7.00   0
  -5 -21  -1   13.36    9.70   0
  -5  21  -1    4.37    6.75   0
   5 -21   1    8.68    7.09   0
  -6  21   1    3.23   10.30   0
   6 -21  -1   -2.41   10.26   0
   6  21   1    0.33   10.04   0
  -6  21  -1    7.24   10.36   0
   6  21  -1    7.91   10.36   0
  -6 -21   1    5.16    6.85   0
   6  21   1    5.40   10.77   0
   6 -21   1   -0.27   10.32   0
  -6 -21  -1   -5.60    7.51   0
   7 -21  -1   11.63   11.19   0
   7 -21   1   10.35   11.24   0
  -7  21   1   -0.37    7.80   0
  -7 -21   1    1.74   11.13   0
   7  21  -1    9.46    7.51   0
  -7  21  -1   10.17    8.19   0
  -7 -21  -1    2.71    7.74   0
   7  21   1    3.22   11.09   0
   7  21  -1   11.70   11.37   0
   7  21   1   10.42   11.28   0
  -8 -21  -1    2.78    8.33   0
   8 -21  -1    6.40    8.65   0
  -8 -21   1    5.39    8.31   0
  -8  21   1   11.62   11.81   0
   8  21  -1   -7.63   12.18   0
  -8  21  -1   -1.36   11.56   0
   8  21   1   -0.26   15.41   0
  -8  21  -1    5.01    8.51   0
   8  21   1    8.67   11.80   0
   0 -22  -1   21.67    6.70   0
   0  22  -1   18.04    6.68   0
   0  22   1   11.66    9.43   0
   0 -22   1   19.39    9.57   0
   1  22  -1   29.69    6.69   0
  -1  22  -1   31.57    9.27   0
   1 -22   1   21.00    6.65   0
   1 -22  -1   23.70    6.63   0
   1  22   1   18.14    9.30   0
  -1 -22  -1   24.84    9.28   0
  -1  22   1   18.32    6.57   0
  -1 -22   1   27.53    9.42   0
   2  22  -1   12.32    6.62   0
   2  22   1    8.00    6.65   0
  -2 -22  -1   11.60    6.79   0
  -2 -22   1   14.72    9.28   0
  -2  22  -1   15.88    9.43   0
   2 -22  -1    5.03    9.32   0
   2 -22   1    9.54    9.72   0
  -2  22   1   11.85    8.97   0
   3 -22  -1    5.25    6.66   0
   3  22   1    7.61    9.16   0
  -3 -22   1    0.42    6.65   0
  -3  22  -1    2.66    6.52   0
   3  22  -1    6.28    6.58   0
  -3  22   1    5.09    6.37   0
   3 -22   1    4.70    6.40   0
  -3 -22  -1    3.81    9.45   0
  -4 -22   1   17.23    7.05   0
   4 -22   1   21.02    9.78   0
  -4  22   1   10.88    9.89   0
   4 -22  -1   15.76    6.77   0
   4  22   1   15.88    9.25   0
  -4 -22  -1   11.06    6.59   0
  -4  22  -1   16.06    6.95   0
   4  22  -1   11.29    9.33   0
   5  22  -1   21.37    7.23   0
   5 -22   1   26.20    9.88   0
  -5 -22  -1   17.22    7.20   0
   5 -22  -1   18.00    9.86   0
  -5  22   1   27.06    9.96   0
   5  22   1    8.56   10.21   0
  -5 -22   1   27.31    7.18   0
  -5  22  -1   22.98    7.13   0
  -6 -22   1    6.36   10.20   0
   6  22   1   -0.28   11.05   0
  -6  22  -1    1.28   10.60   0
  -6 -22  -1    1.70   10.48   0
  -6  22   1   -2.24    7.41   0
   6 -22  -1    1.37   10.66   0
   6 -22   1    3.56   10.70   0
   6  22  -1    2.12    7.59   0
   6  22   1    1.21    7.33   0
  -7  22   1   -1.27   11.41   0
   7  22  -1    4.07   11.08   0
   7 -22   1    3.77   11.50   0
   7  22  -1    8.23   14.39   0
  -7 -22   1    2.17   11.03   0
   7  22   1    0.54   11.11   0
  -7 -22  -1    8.03   11.05   0
   7  22   1    2.21   11.51   0
   7 -22  -1    0.17   11.43   0
  -7  22  -1   13.08   11.39   0
  -8  22  -1    8.07    8.62   0
   8 -22  -1   10.32   12.56   0
  -8  22  -1    7.94   12.23   0
   8  22   1   13.86   11.98   0
   8  22   1   11.11   12.64   0
  -8 -22  -1   -4.17   11.56   0
   8  22  -1    7.27    8.36   0
  -8 -22   1    7.87    8.55   0
  -8  22   1    6.39    8.56   0
  -1  23  -1   -0.63    9.34   0
  -1 -23   1    7.69    9.10   0
   1 -23   1    9.06    9.05   0
   1 -23  -1   -8.47    6.48   0
  -1 -23  -1   10.99    9.24   0
   1  23  -1    7.49    6.51   0
   1  23   1   -4.77    6.42   0
  -1  23   1   -1.11    6.52   0
  -2  23   1   21.84    6.95   0
   2  23   1   27.99    6.72   0
  -2 -23  -1   34.34    9.69   0
   2 -23   1   33.16    9.32   0
   2  23  -1   33.94    9.53   0
   2 -23  -1   27.27    6.63   0
  -2  23  -1   26.19    9.45   0
  -2 -23   1   38.69    6.97   0
   3 -23  -1    3.08    6.73   0
  -3 -23   1    2.59    6.49   0
  -3  23   1    5.84    6.84   0
   3 -23   1   -0.78    6.77   0
   3  23  -1    2.15    9.89   0
  -3 -23  -1    7.84    6.86   0
   3  23   1    7.08    9.43   0
  -3  23  -1    6.80    6.71   0
   4 -23   1   19.22    7.12   0
  -4 -23   1   23.55    6.99   0
   4 -23  -1   20.90    7.24   0
  -4 -23  -1   20.96    7.31   0
  -4  23   1   15.20    9.88   0
   4  23  -1   25.96    9.61   0
  -4  23  -1   20.42    9.96   0
   4  23   1   15.18    9.88   0
  -5 -23   1   -1.71    7.42   0
   5 -23  -1    6.17    7.01   0
  -5  23  -1   10.18    9.66   0
  -5 -23  -1    8.44    6.92   0
  -5  23   1    0.74   10.70   0
   5  23  -1    6.96    7.30   0
   5  23   1    4.54   10.23   0
   5 -23   1   -4.47    7.02   0
   6 -23   1    0.87    7.55   0
  -6  23  -1   -2.69    7.62   0
   6  23  -1    8.64    7.59   0
  -6 -23   1   11.73   10.75   0
   6  23   1   12.01   10.66   0
  -6  23   1   -3.23   10.71   0
   6  23   1   -0.82    8.00   0
  -6 -23  -1   -6.93    7.49   0
   6 -23  -1    2.07    7.56   0
   7  23  -1    1.55   11.96   0
   7  23   1    6.33    8.05   0
   7 -23  -1   -0.47   11.54   0
   7  23  -1    2.67    7.93   0
  -7 -23  -1    1.93    8.11   0
   7 -23   1    8.15   11.32   0
  -7  23   1   -0.39   11.32   0
  -7  23  -1    1.67   11.24   0
   7  23   1    3.91   11.91   0
  -7 -23   1    2.77   11.41   0
   8  23  -1    5.84   21.72   0
   8  23  -1   15.91   12.40   0
   8  23  -1    8.85   21.65   0
  -8 -23  -1   12.97   12.14   0
   8  23   1    7.65   16.06   0
   8 -23  -1   21.38   12.51   0
  -8  23  -1    9.90    8.54   0
   8 -23   1    6.09   12.57   0
  -8  23  -1    8.81   12.53   0
   8  23   1    9.84    9.00   0
  -8  23   1   11.16   12.38   0
  -8 -23   1   11.75   12.47   0
   0  24  -1  352.23    9.08   0
   0 -24  -1  359.60    8.92   0
   0  24   1  346.57    8.89   0
   0 -24   1  314.47    8.45   0
   1 -24   1    8.49    6.69   0
  -1 -24   1   10.86    6.69   0
  -1  24  -1    2.36    9.54   0
   1 -24  -1   10.14    9.38   0
  -1 -24  -1   13.19    9.42   0
   1  24  -1    9.45    6.84   0
   1  24   1    7.56    9.46   0
  -1  24   1    9.60    6.82   0
  -2  24   1   65.81    7.04   0
  -2  24  -1   80.82    7.12   0
  -2 -24   1   78.37    7.17   0
   2 -24  -1   66.60    9.69   0
   2 -24   1   72.11    7.02   0
  -2 -24  -1   69.97   10.08   0
   2  24   1   68.36   10.20   0
   2  24  -1   65.29    7.54   0
   3 -24   1   18.02    6.81   0
  -3 -24  -1   25.57    7.07   0
   3 -24  -1   17.19    9.70   0
  -3 -24   1   21.26    6.97   0
   3  24   1   15.39    7.16   0
  -3  24  -1   19.19    9.37   0
  -3  24   1    7.19    7.05   0
   3  24  -1   14.34    6.96   0
  -4  24  -1   15.06    6.89   0
  -4 -24  -1   13.05   10.23   0
  -4  24   1    8.21   10.04   0
   4 -24   1    8.93    7.20   0
   4 -24  -1   15.62    7.62   0
   4  24   1   11.97    9.75   0
   4  24  -1    5.26    6.78   0
  -4 -24   1   11.58    7.03   0
  -5 -24  -1    2.83   10.30   0
  -5  24  -1    2.20    7.33   0
   5  24   1    2.98    7.58   0
   5 -24  -1   10.30    7.39   0
   5 -24   1    6.74   10.43   0
  -5  24   1    3.82   10.68   0
  -5 -24   1    4.96    7.20   0
   5  24  -1    1.78    7.26   0
  -6 -24  -1    0.58    7.73   0
   6  24   1   -7.99   10.84   0
   6 -24   1   -0.65   11.27   0
   6  24  -1    4.32    7.58   0
   6 -24  -1    9.69   11.29   0
   6  24   1    1.52    7.99   0
  -6  24   1   -4.57   11.40   0
  -6  24  -1   -6.82   11.19   0
  -6 -24   1   -2.76   10.74   0
  -7  24   1   -3.50    8.19   0
  -7 -24  -1    3.68   11.65   0
   7  24   1    6.69    8.08   0
   7  24  -1    5.17   15.00   0
   7  24   1    0.98   12.31   0
  -7 -24   1    7.97   11.71   0
   7  24  -1    2.07    8.62   0
  -7  24  -1   -0.85    8.38   0
   7 -24  -1    3.28   11.82   0
   7 -24   1   -7.38   11.85   0
  -8 -24  -1   11.42    8.77   0
   8  24  -1    0.27   17.92   0
  -8  24  -1    0.71   13.02   0
   8  24  -1    3.83   17.72   0
   8  24   1    7.27   12.57   0
  -8  24  -1   -0.53   12.50   0
   8  24  -1   -2.07    9.05   0
   8 -24   1    0.62   12.78   0
  -8  24   1   -8.21   12.54   0
  -8 -24   1    9.83   12.46   0
   8  24   1   -2.90   13.59   0
   8 -24  -1    2.17   12.84   0
   1  25   1  103.68    7.73   0
  -1  25   1   98.44   10.21   0
   1  25  -1  113.63   10.19   0
  -1  25  -1   81.95    7.59   0
   1 -25   1   99.06   10.20   0
  -1 -25   1   92.04    7.54   0
  -1 -25  -1   91.67   10.28   0
   1 -25  -1   94.14   10.20   0
   2 -25  -1    2.00    7.00   0
  -2  25  -1    4.75    7.05   0
   2  25   1    3.79    6.92   0
   2  25  -1    1.28    7.02   0
  -2 -25   1    6.94    6.98   0
  -2  25   1    1.72    7.00   0
  -2 -25  -1   -1.71    7.03   0
   2 -25   1    5.72    7.08   0
  -3 -25   1    2.64    6.75   0
   3  25   1    7.31    7.06   0
  -3 -25  -1   22.09    9.99   0
  -3  25   1    4.27    7.11   0
   3 -25  -1    4.34    6.87   0
   3  25  -1   10.32    7.15   0
   3 -25   1   10.28    9.77   0
  -3  25  -1   -2.54    7.15   0
   4 -25   1   31.05    7.05   0
   4  25  -1   32.21    7.28   0
   4 -25  -1   26.07    7.67   0
  -4  25  -1   27.23   10.28   0
  -4 -25   1   34.44    7.74   0
   4  25   1   30.02   10.18   0
  -4 -25  -1   22.77    7.23   0
  -4  25   1   38.01   10.84   0
  -5 -25  -1   -3.85    7.47   0
   5 -25  -1   -0.50    7.57   0
   5  25  -1    8.80   10.69   0
   5  25   1   -0.95    7.44   0
   5 -25   1    7.50    7.58   0
  -5 -25   1    6.79    7.56   0
  -5  25   1    1.50    7.42   0
  -5  25  -1   12.77   10.57   0
  -6  25   1   12.60   11.44   0
  -6  25  -1   15.64    8.04   0
   6  25   1   17.41   11.68   0
   6  25   1    3.81    7.98   0
  -6 -25  -1   17.71   11.24   0
   6  25  -1    1.10    8.17   0
   6 -25   1   10.85    8.20   0
  -6 -25   1    6.53   11.49   0
   6 -25  -1    3.98    8.10   0
  -7  25  -1    2.18   12.18   0
   7  25  -1    3.26   12.67   0
  -7 -25  -1    6.33   11.85   0
   7 -25  -1   -1.47    8.54   0
   7  25   1   12.28   12.06   0
  -7  25   1    4.07   11.93   0
   7  25   1    2.17   12.61   0
  -7 -25   1   -0.84   11.96   0
   7 -25   1   12.56    8.46   0
   7  25  -1   11.46   12.57   0
   0  26  -1  198.39    8.52   0
   0  26   1  222.57    8.43   0
   0 -26   1  250.24    8.57   0
   0 -26  -1  219.85    8.59   0
   1 -26  -1   17.15    6.83   0
  -1  26  -1    9.98    7.24   0
   1  26   1   13.17   10.19   0
  -1  26   1   19.62    9.43   0
  -1 -26   1   16.15   10.05   0
  -1 -26  -1   15.77   10.05   0
   1  26  -1   12.33   10.25   0
   1 -26   1   14.70    6.92   0
  -2  26  -1   13.45    6.88   0
   2  26  -1    3.69   10.29   0
   2 -26  -1   12.34    6.87   0
  -2  26   1   14.68    7.27   0
  -2 -26  -1    5.58    7.16   0
   2  26   1   11.99    7.27   0
   2 -26   1   18.51   10.19   0
  -2 -26   1   12.34    7.53   0
  -3 -26   1    6.04    7.01   0
  -3  26   1    8.08    6.92   0
  -3 -26  -1    8.25    7.26   0
   3  26   1    1.00    7.30   0
   3 -26   1   -1.48   10.02   0
  -3  26  -1   10.70    7.21   0
   3 -26  -1    7.64    6.81   0
   3  26  -1    8.73    6.95   0
   4  26   1    1.81   10.18   0
   4 -26   1    8.01    7.35   0
  -4 -26  -1    4.84    7.01   0
  -4  26   1   -0.06   10.27   0
   4 -26  -1   -0.05    7.31   0
  -4 -26   1    3.10    7.57   0
   4  26  -1   -0.19   10.18   0
  -4  26  -1   -3.25    7.42   0
  -5  26   1    8.61    7.63   0
   5  26  -1    9.74   10.81   0
   5 -26   1    3.35    7.92   0
  -5 -26   1    5.74    7.40   0
  -5 -26  -1   12.43    7.85   0
   5  26   1    3.88    7.70   0
   5 -26  -1   -0.44   10.93   0
  -5  26  -1    0.53    7.80   0
  -6 -26   1    2.84   11.47   0
   6  26   1   -1.92    8.05   0
   6 -26   1    5.57   11.30   0
  -6  26  -1    2.94   11.21   0
   6 -26  -1   -1.85    8.39   0
  -6 -26  -1    8.33    7.99   0
  -6  26   1   -2.37    8.25   0
   6  26  -1    3.19    7.67   0
   7  26  -1    2.50   12.31   0
   7 -26  -1    8.46   12.69   0
  -7 -26   1    1.63   12.14   0
  -7 -26  -1    3.81    8.42   0
   7 -26   1    8.43   12.64   0
   7  26   1   -0.08    8.88   0
   7  26   1   -0.76    8.86   0
   7  26  -1    4.17   13.39   0
  -7  26   1   -2.92   12.56   0
  -7  26  -1    6.54    8.89   0
   1 -27  -1   48.59    7.08   0
  -1  27   1   44.04    7.59   0
   1  27  -1   44.97    7.46   0
  -1  27  -1   50.68    7.35   0
  -1 -27   1   49.73   10.07   0
   1  27   1   39.03    7.63   0
   1 -27   1   37.45   10.22   0
  -1 -27  -1   49.68    7.66   0
   2  27  -1    9.45    7.27   0
   2 -27   1    3.59    7.36   0
   2 -27  -1    7.44    9.93   0
  -2  27  -1   10.35   10.30   0
  -2 -27  -1    1.26    7.12   0
   2  27   1   13.40   10.30   0
  -2  27   1    3.70    6.95   0
  -2 -27   1   11.01    7.31   0
  -3 -27   1   10.95   10.15   0
  -3 -27  -1    0.72    7.12   0
  -3  27  -1    2.21   10.26   0
   3 -27   1   -0.87   10.32   0
   3 -27  -1    8.48   10.42   0
  -3  27   1   -0.58    7.56   0
   3  27  -1   -1.25    7.37   0
   3  27   1   10.56   10.19   0
   4 -27   1    9.23    7.78   0
   4  27  -1    6.80    7.62   0
   4  27   1    0.33   10.58   0
  -4  27  -1   -3.87    7.67   0
   4 -27  -1   13.20   10.87   0
  -4  27   1   -0.27    7.19   0
  -4 -27   1    2.19    7.75   0
  -4 -27  -1   -0.40   10.69   0
  -5 -27   1    7.22    7.80   0
   5 -27  -1    2.53    8.02   0
  -5  27  -1   -4.91    8.00   0
  -5  27   1    4.37    7.63   0
   5 -27   1    3.97    7.71   0
   5  27   1   -0.88    7.98   0
   5  27  -1   10.83   11.18   0
  -5 -27  -1   -0.99   11.15   0
  -6  27  -1    6.89    8.27   0
  -6 -27  -1    0.33    8.14   0
   6 -27  -1   -1.58   12.15   0
  -6  27   1   -1.23    8.47   0
   6  27   1    5.35    8.70   0
  -6 -27   1    1.97   11.55   0
   6  27  -1    5.42    8.53   0
   6 -27   1    5.26    8.46   0
  -7 -27  -1   -2.60    9.18   0
   7  27   1   -1.65   13.22   0
   7 -27  -1    3.48    8.76   0
  -7  27   1   -9.44   12.72   0
  -7 -27   1   -3.83    8.79   0
   7  27  -1   -1.52   13.38   0
   7 -27   1    5.44    8.93   0
  -7  27  -1    0.93   12.54   0
   7  27  -1   -1.33    8.84   0
   7  27   1   -6.23    9.37   0
   0  28  -1    8.94    7.59   0
   0 -28   1    5.97   10.53   0
   0  28   1   18.58   10.53   0
   0 -28  -1    3.68    7.22   0
   1 -28  -1    2.31    7.41   0
   1  28   1   12.92   10.14   0
   1 -28   1    5.24    7.39   0
  -1  28   1    4.83    7.46   0
  -1 -28   1    6.43    7.40   0
  -1 -28  -1   -2.81    7.52   0
   1  28  -1    6.53    7.51   0
  -1  28  -1    5.36    7.29   0
  -2  28   1    0.17    7.66   0
   2 -28   1    2.83    7.24   0
   2  28   1   -7.83    7.74   0
   2  28  -1    3.94   10.38   0
   2 -28  -1    6.85    7.17   0
  -2  28  -1    5.23   10.17   0
  -2 -28   1   -2.99   10.53   0
  -2 -28  -1    4.52    7.55   0
  -3  28  -1    2.03    7.32   0
  -3  28   1    8.53    7.70   0
  -3 -28  -1   -3.27    7.56   0
   3 -28  -1   -0.20    7.78   0
   3  28   1    6.61    7.58   0
   3  28  -1    1.62    7.16   0
  -3 -28   1   -4.98   10.87   0
   3 -28   1    7.37    7.65   0
   4 -28  -1   22.24   10.90   0
  -4  28  -1   10.08   10.88   0
  -4 -28   1    6.72    7.95   0
  -4  28   1    3.91    7.69   0
   4  28  -1    7.38    8.06   0
   4 -28   1   10.78    7.87   0
   4  28   1    8.18    7.59   0
  -4 -28  -1   17.39   11.18   0
  -5  28   1   11.78    8.12   0
   5  28  -1    7.81    7.89   0
   5  28   1   12.71    7.83   0
  -5  28  -1   -2.37   11.60   0
  -5 -28   1    6.52    8.23   0
   5 -28   1   14.83    8.08   0
  -5 -28  -1   12.18   11.44   0
   5 -28  -1    6.42    8.56   0
   6  28  -1   -5.36    8.52   0
   6 -28   1    2.17    8.92   0
  -6 -28   1    8.39   12.55   0
  -6 -28  -1   -4.62    8.39   0
  -6  28  -1    2.32   12.63   0
   6 -28  -1    2.86   12.39   0
  -6  28   1    2.32    8.42   0
   6  28   1   -6.78    8.56   0
  -1  29  -1    2.14    7.79   0
   1  29   1    5.54    7.43   0
   1  29  -1   -0.72    7.56   0
   1 -29  -1   -0.68   10.31   0
   1 -29   1    5.56   10.88   0
  -1  29   1   -6.41    7.33   0
  -1 -29   1    4.89    7.78   0
  -1 -29  -1    3.23    7.66   0
   2 -29  -1   -4.22    7.51   0
   2  29   1  -10.96   10.75   0
  -2 -29  -1    3.74    7.56   0
  -2 -29   1    0.37   10.86   0
   2  29  -1   11.56   10.81   0
   2 -29   1    1.50   10.23   0
  -2  29   1   15.54   10.74   0
  -2  29  -1    2.04    7.53   0
   3  29   1   -5.89    7.98   0
   3  29  -1    4.05    7.64   0
  -3  29   1    4.43    7.67   0
  -3 -29   1    1.75   11.04   0
   3 -29  -1   -3.86   10.86   0
  -3 -29  -1   -5.30    8.12   0
   3 -29   1    4.77    7.68   0
  -3  29  -1   -6.26    7.70   0
  -4  29   1    6.51    8.05   0
   4 -29   1   24.23   11.35   0
  -4 -29  -1    8.77    7.99   0
   4  29  -1   15.57   11.28   0
   4  29   1   12.23    7.91   0
  -4  29  -1    8.38   11.49   0
  -4 -29   1    7.74    8.14   0
   4 -29  -1    6.54    8.36   0
  -5  29   1    5.63   11.71   0
  -5 -29  -1    5.84    8.19   0
  -5  29  -1    6.67    8.45   0
   5 -29  -1   -3.42    8.18   0
  -5 -29   1    5.81    8.03   0
   5  29  -1    2.40    8.11   0
   5 -29   1    8.84    8.47   0
   5  29   1    3.00   11.85   0
   6  29   1    3.39    9.03   0
  -6 -29  -1   12.95   12.64   0
  -6 -29   1   12.12   12.46   0
   6 -29  -1   -4.91   12.46   0
   6  29  -1   -2.35    8.95   0
   6 -29   1    4.43    8.75   0
  -6  29  -1   11.86   12.38   0
  -6  29   1    2.88   12.52   0
   0 -30  -1    8.10    7.76   0
   0 -30   1   14.10    7.98   0
   0  30   1   10.65    7.96   0
   0  30  -1   21.84   11.38   0
   1  30   1    3.47    7.65   0
  -1 -30  -1    4.44    7.67   0
   1  30  -1    0.94   11.39   0
  -1  30  -1    5.87    7.83   0
   1 -30  -1    4.85   10.56   0
  -1  30   1    7.85   10.61   0
   1 -30   1    7.74    7.94   0
  -1 -30   1    6.54    7.78   0
  -2 -30   1   -2.30   11.40   0
  -2  30  -1    3.87    7.54   0
   2  30   1   14.18    7.49   0
   2 -30  -1   12.84   10.79   0
   2 -30   1   -2.27    7.55   0
   2  30  -1    3.16    7.92   0
  -2  30   1    7.05   11.02   0
  -2 -30  -1    5.79    8.27   0
  -3 -30   1   -1.65   11.28   0
   3  30  -1    8.07    7.93   0
  -3 -30  -1   -2.52   11.19   0
  -3  30   1    8.93    7.95   0
   3 -30   1    1.13   11.25   0
   3 -30  -1    5.71    8.00   0
   3  30   1    2.49   11.43   0
  -3  30  -1   -4.05    8.02   0
  -4 -30  -1   10.38    8.42   0
   4  30  -1    3.74    8.58   0
  -4  30  -1    6.75    8.57   0
   4  30   1    4.92   11.72   0
   4 -30   1   12.31   11.89   0
  -4  30   1   12.67    8.48   0
   4 -30  -1    0.23   11.74   0
  -4 -30   1    5.65    7.95   0
  -5 -30  -1    7.75    8.29   0
  -5  30   1    0.88   11.93   0
   5 -30   1   11.68    8.55   0
   5  30  -1   11.42   12.04   0
  -5  30  -1    3.59    8.32   0
   5  30   1    3.88   11.84   0
  -5 -30   1    3.46    8.50   0
   5 -30  -1   -0.74    8.46   0
   1 -31   1    5.24    7.76   0
  -1 -31  -1    5.09    7.74   0
   1  31  -1    6.52   11.12   0
  -1  31  -1    4.56    7.90   0
  -1  31   1    1.20   11.01   0
  -1 -31   1   -3.78   11.32   0
   1 -31  -1    4.09    7.86   0
   1  31   1    6.56   11.18   0
   2 -31  -1   -0.28    8.11   0
  -2  31   1   -3.29   11.45   0
  -2  31  -1    6.97    8.11   0
  -2 -31  -1   -4.75   11.16   0
  -2 -31   1    0.24    7.86   0
   2  31  -1    5.17    7.98   0
   2  31   1   -4.54   11.50   0
   2 -31   1    5.89   11.15   0
   3 -31  -1   -4.40   11.41   0
   3 -31   1   -2.37    8.56   0
  -3  31   1    4.75    8.21   0
  -3 -31   1    2.16   11.34   0
   3  31   1   -0.47    8.31   0
   3  31  -1    8.34   11.78   0
  -3  31  -1   12.85   11.20   0
  -3 -31  -1    5.95   11.78   0
   4 -31   1    6.02    8.74   0
   4  31  -1    2.99   11.89   0
  -4 -31   1    2.34    8.72   0
  -4 -31  -1    9.49    8.55   0
   4 -31  -1   13.12    8.17   0
  -4  31   1    4.25    8.13   0
  -4  31  -1    6.87    8.93   0
   4  31   1   10.61   12.01   0
   5  31   1    0.10   12.82   0
   5 -31   1    9.27    9.03   0
  -5 -31  -1   -8.48    9.04   0
  -5 -31   1    4.28    8.49   0
  -5  31  -1    2.15   12.47   0
   5 -31  -1    6.85   12.64   0
   5  31  -1    2.92    9.02   0
  -5  31   1   11.79   12.50   0
   0  32  -1   14.80   11.59   0
   0  32   1   14.37   11.34   0
   0 -32  -1   25.48   11.45   0
   0 -32   1    1.97    8.38   0
   1  32   1   -2.25    8.58   0
  -1  32  -1    0.51    8.49   0
  -1 -32   1    2.82   11.23   0
   1 -32   1    3.89   11.92   0
  -1  32   1    1.91    8.33   0
   1 -32  -1   17.71    7.60   0
   1  32  -1   12.43   11.26   0
  -1 -32  -1    2.09    8.46   0
  -2 -32  -1    2.04   12.10   0
  -2  32   1    4.40   11.69   0
   2 -32   1   -1.10    7.85   0
  -2  32  -1    2.33    7.79   0
  -2 -32   1   11.16    8.43   0
   2 -32  -1    1.49    8.04   0
   2  32   1    8.43    8.39   0
   2  32  -1    7.52   11.87   0
  -3 -32  -1    5.17   12.02   0
  -3  32   1    5.46    8.89   0
  -3 -32   1   -3.37    8.43   0
   3  32  -1    2.12    8.43   0
   3  32   1   13.20   12.13   0
  -3  32  -1   19.46   12.32   0
   3 -32   1    6.42   12.12   0
   3 -32  -1   -0.21   11.85   0
  -4  32  -1    1.25   12.43   0
  -4 -32   1   -1.02    8.38   0
   4  32   1    4.67    8.72   0
   4  32  -1    4.50    9.04   0
   4 -32  -1    9.11    8.87   0
   4 -32   1    6.21    8.91   0
  -4  32   1   10.09    8.94   0
  -4 -32  -1    5.11    8.49   0
  -1  33  -1   -2.24    8.37   0
  -1 -33   1   -0.21    8.53   0
   1 -33  -1    9.84    8.14   0
   1 -33   1   -1.75    8.52   0
   1  33   1    5.89    8.67   0
  -1 -33  -1    8.78    8.44   0
  -1  33   1    2.70    8.62   0
   1  33  -1   -2.75    8.81   0
   2  33  -1    3.91    8.79   0
  -2  33  -1   10.25    8.43   0
  -2 -33   1   18.44    8.49   0
   2 -33  -1   -8.20   12.03   0
   2 -33   1  -10.97    8.38   0
  -2  33   1    1.73    8.68   0
   2  33   1    9.84   11.88   0
  -2 -33  -1   -4.68   11.90   0
   3 -33   1    1.46    9.08   0
  -3  33   1    2.63    8.67   0
  -3  33  -1   12.26   12.43   0
   3  33   1    4.55    8.68   0
   3 -33  -1    4.51    8.27   0
  -3 -33  -1   -4.08   12.45   0
  -3 -33   1   11.65    8.45   0
   3  33  -1   -1.60   12.72   0
   0  34  -1   -0.26   12.36   0
   0 -34  -1   11.12   12.02   0
   0  34   1    6.81    8.29   0
   0 -34   1  -12.90   12.14   0
  -1 -34   1    6.53    8.88   0
   1  34   1   12.60   12.59   0
   1  34  -1    2.33    8.93   0
  -1  34  -1   11.29    8.35   0
  -1 -34  -1    1.65    8.93   0
  -1  34   1    7.01    9.03   0
   1 -34   1    4.66    8.41   0
   1 -34  -1    3.14   12.33   0
   2 -34   1   18.62   12.63   0
  -2 -34   1    3.00    8.90   0
   2  34  -1   -3.29    9.14   0
  -2 -34  -1   -2.62   12.70   0
   2  34   1   -6.93    9.02   0
  -2  34   1   -5.44    8.90   0
  -2  34  -1    6.51    8.99   0
   2 -34  -1    1.25   12.40   0
   0   0  -2 9398.42   64.10   0
   0   0   2 9999.99   65.10   0
   0   0  -2 9412.78   66.99   0
   0   0   2 9249.03   65.94   0
   1   0  -2 3365.70   55.77   0
   1   0   2 3249.84   34.21   0
  -1   0   2 3329.70   41.72   0
   1   0  -2 3151.75   53.24   0
   1   0   2 3165.86   33.06   0
  -1   0  -2 2999.88   32.81   0
  -1   0  -2 3258.17   34.74   0
  -2   0  -2  560.74   13.78   0
  -2   0  -2  688.30   15.86   0
   2   0   2  679.81   17.27   0
   2   0   2  702.26   15.24   0
   3   0   2  259.77   11.73   0
   3   0   2  269.46   11.65   0
  -3   0   2  259.80   21.12   0
  -3   0  -2  250.67   11.89   0
   3   0  -2  255.59   21.39   0
  -3   0  -2  257.51   11.34   0
  -4   0  -2  109.62    9.58   0
   4   0   2  105.07   10.25   0
  -4   0   2  106.18   13.20   0
   4   0   2  102.79   10.16   0
  -4   0  -2   67.48    7.39   0
  -5   0   2  221.40   12.72   0
  -5   0  -2  400.29   11.72   0
  -5   0   2  376.35   15.04   0
   5   0   2  392.76   10.12   0
  -5   0  -2  420.11   12.92   0
  -5   0   2  405.01   16.72   0
   6   0   2   28.48    6.50   0
  -6   0   2   29.46   11.21   0
  -6   0   2   24.88   11.06   0
  -6   0  -2   23.13    6.52   0
  -6   0   2   23.81   10.98   0
  -6   0  -2   31.21    8.86   0
  -7   0   2  129.99   13.16   0
  -7   0   2  146.37   13.43   0
  -7   0  -2  129.74   10.15   0
  -7   0  -2  140.75   10.89   0
  -7   0  -2  148.89   10.39   0
  -7   0   2  139.26   15.29   0
  -8   0  -2   14.22    7.14   0
  -8   0  -2   17.17    9.68   0
  -8   0   2   17.23   12.06   0
  -8   0   2   15.58   11.83   0
  -8   0  -2   17.26    9.93   0
  -9   0   2   10.31   12.81   0
  -9   0  -2    2.90   10.44   0
  -9   0  -2   11.00   10.56   0
  -9   0   2    6.80   14.60   0
  -9   0  -2    1.01   10.76   0
 -10   0  -2    5.36   11.52   0
 -10   0  -2    5.41    7.90   0
 -10   0  -2    6.34   11.65   0
 -11   0  -2    4.16   12.37   0
 -11   0  -2    1.53   12.62   0
  -1   1   2 1564.48   39.31   0
   1   1   2 1558.69   24.60   0
  -1  -1  -2 1479.91   24.92   0
  -1   1  -2 1487.26   25.20   0
  -1   1  -2 1477.61   23.33   0
  -1  -1   2 1577.35   34.81   0
  -1  -1   2 1603.15   31.64   0
   1  -1  -2 1489.02   38.35   0
   1  -1   2 1526.37   25.40   0
   1   1  -2 1527.72   29.89   0
   1  -1   2 1577.35   23.88   0
  -1  -1  -2 1610.83   26.27   0
   1   1  -2 1619.22   34.74   0
   1   1   2 1472.36   22.99   0
   2   1   2 1613.96   22.87   0
  -2   1  -2 1527.37   20.83   0
  -2   1  -2 1595.38   22.68   0
   2  -1   2 1621.52   21.56   0
  -2  -1   2 1739.53   35.46   0
  -2  -1  -2 1646.87   24.06   0
   2   1  -2 1635.01   38.97   0
  -2  -1   2 1605.37   39.34   0
   2   1   2 1593.91   21.01   0
  -2  -1  -2 1621.53   21.94   0
   2  -1   2 1360.54   19.80   0
   3   1   2  318.18   10.73   0
   3  -1   2  283.57   10.02   0
  -3   1  -2  274.82    9.99   0
  -3  -1   2  266.12   15.97   0
   3   1  -2  310.51   17.90   0
  -3  -1  -2  343.64   12.58   0
   3  -1   2  323.97   10.31   0
  -3  -1  -2  302.89   11.67   0
   3   1   2  319.14   11.94   0
  -3   1  -2  308.82   11.81   0
  -4   1   2   68.35   14.50   0
   4   1   2   84.74    9.94   0
   4  -1   2   75.42    9.88   0
   4   1  -2   78.98   12.42   0
   4   1   2   81.23    9.54   0
  -4   1  -2   68.05    7.28   0
  -4  -1  -2   79.52    8.95   0
  -4  -1   2   81.16   12.15   0
  -4  -1  -2   84.65    9.87   0
  -4   1   2   83.29   14.27   0
  -4   1  -2   48.56    6.47   0
  -5   1  -2    3.34    8.53   0
  -5  -1   2    2.59    9.74   0
  -5  -1  -2   -2.72    8.75   0
  -5  -1  -2   -0.15    8.65   0
  -5  -1   2    1.76   11.34   0
  -5   1   2   -1.39    9.84   0
   5   1  -2    0.99    9.86   0
  -5   1   2    0.89    9.68   0
   5   1   2   -3.62    8.84   0
  -5   1  -2   -0.00    6.27   0
   6   1   2   -0.19    6.15   0
  -6   1   2    4.01   10.59   0
  -6   1   2   -1.08   10.94   0
  -6   1   2    4.29   10.70   0
  -6   1  -2    6.24    8.68   0
  -6  -1  -2    0.52    8.59   0
  -6  -1  -2    1.70    8.95   0
  -6  -1   2    3.61   13.79   0
  -6   1  -2    4.33    6.22   0
  -6   1  -2    0.41    8.76   0
  -6  -1   2    0.53    8.73   0
  -7  -1  -2   19.86    9.36   0
  -7   1  -2   12.05    6.68   0
  -7   1  -2    6.56    6.61   0
  -7   1   2   14.42   11.34   0
  -7   1  -2   16.48    9.17   0
  -7   1   2    5.53    8.84   0
  -7   1   2   12.14   11.05   0
  -7  -1   2   13.48    9.12   0
  -7  -1   2   10.99   10.87   0
   7   1   2   13.50    6.58   0
  -7  -1  -2   10.14    6.34   0
  -8  -1  -2   12.86   10.41   0
  -8   1  -2   18.31    9.96   0
  -8  -1   2   14.26   11.95   0
  -8   1  -2   17.08    9.54   0
  -8   1   2   16.42   11.96   0
  -8  -1  -2   13.16    6.69   0
  -8   1   2   12.70   12.03   0
  -8   1   2   13.68   12.15   0
  -8   1  -2   19.22    9.27   0
  -8  -1  -2   12.75    6.85   0
  -8  -1   2   14.02   12.25   0
  -9  -1   2    4.22   12.80   0
  -9   1  -2    8.42   10.59   0
  -9   1  -2    0.11   10.16   0
  -9   1   2    2.66   12.56   0
  -9  -1   2    3.09   12.93   0
  -9  -1  -2    2.72   10.63   0
  -9  -1  -2    4.11    7.39   0
  -9  -1  -2   -1.96   12.98   0
  -9   1  -2   -1.74   10.71   0
  -9   1   2    4.24   14.63   0
 -10   1  -2    2.69   11.42   0
 -10   1  -2   -3.15   12.15   0
 -10  -1  -2   -0.93   11.58   0
 -10  -1  -2    4.47   11.60   0
 -10  -1   2   -0.42   17.77   0
 -10   1  -2    0.86   11.51   0
 -10  -1   2   -0.58   17.96   0
 -11  -1  -2    2.29    9.40   0
 -11   1  -2    0.51   15.77   0
 -11  -1  -2    2.39   13.14   0
 -11   1  -2    5.98   12.54   0
 -11   1  -2    0.63   12.85   0
   0   2   2 3278.27   36.42   0
   0   2   2 3175.94   37.98   0
   0  -2  -2 3167.72   37.14   0
   0  -2   2 3167.63   37.02   0
   0  -2   2 3259.57   37.54   0
   0   2  -2 3129.22   36.12   0
   0   2  -2 3398.71   38.10   0
  -1   2  -2 1244.52   22.84   0
   1  -2   2 1273.14   21.18   0
  -1   2  -2 1286.09   21.33   0
   1   2   2 1264.43   22.67   0
  -1  -2   2 1297.69   28.90   0
  -1  -2   2 1093.25   25.12   0
  -1  -2  -2 1234.46   20.78   0
   1  -2  -2 1243.77   31.18   0
  -1  -2  -2 1282.02   23.64   0
   1   2  -2 1304.23   27.81   0
  -1   2   2 1156.45   29.10   0
   1   2   2 1291.23   23.47   0
   1  -2   2 1283.88   21.51   0
   1   2  -2 1353.78   26.96   0
   2  -2   2  618.00   14.51   0
  -2  -2  -2  650.28   15.73   0
  -2  -2  -2  565.44   13.51   0
  -2   2  -2  643.14   14.53   0
  -2   2  -2  646.47   16.25   0
   2   2   2  660.77   15.63   0
  -2   2  -2  639.40   14.35   0
  -2  -2   2  676.56   25.22   0
   2   2  -2  681.30   21.33   0
   2   2   2  624.62   14.05   0
  -2  -2   2  681.79   21.48   0
   3   2   2  946.85   16.45   0
  -3   2  -2  936.34   16.27   0
  -3   2  -2  976.19   16.60   0
  -3  -2  -2  954.61   16.73   0
  -3   2  -2  934.67   15.49   0
  -3  -2  -2  722.88   15.23   0
  -3  -2   2  621.12   19.47   0
   3   2  -2  940.60   23.56   0
   3   2   2  971.95   16.65   0
  -3   2   2 1113.21   41.78   0
  -4   2   2   11.17   10.58   0
  -4  -2  -2    9.57    6.13   0
   4   2   2   16.51    9.01   0
  -4   2   2   17.70   11.04   0
  -4   2  -2   17.81    6.50   0
   4   2  -2   12.59    8.50   0
  -4   2  -2   11.81    6.58   0
   4   2   2   10.42    8.39   0
  -4   2  -2   13.77    6.54   0
  -4  -2   2   10.13    8.83   0
  -4  -2  -2   21.38    8.85   0
  -5   2  -2   89.32    7.21   0
  -5   2   2   91.45   12.09   0
  -5  -2  -2   88.38    6.89   0
   5   2   2   94.54    9.76   0
  -5   2  -2   91.48    9.45   0
  -5   2   2  106.85   12.30   0
   5   2   2   94.69    9.26   0
   5   2  -2   93.89    9.82   0
  -5  -2  -2   96.53   10.25   0
  -5   2  -2   96.25    9.90   0
  -5  -2   2   79.56    9.57   0
  -6  -2  -2   15.29    8.69   0
  -6   2   2   13.47   10.88   0
   6   2   2   13.28    8.64   0
  -6   2   2   13.35   10.92   0
  -6  -2   2   12.90   11.15   0
  -6   2  -2    9.19    6.13   0
  -6  -2  -2   10.34    8.89   0
  -6   2  -2   17.34    8.95   0
   6   2  -2   13.32   10.93   0
  -6   2   2   13.74    9.09   0
  -6   2  -2    8.12    6.09   0
  -7   2  -2    6.18    9.47   0
  -7   2   2   -0.88    9.00   0
  -7   2   2    3.48   10.48   0
  -7  -2  -2   -1.31    8.84   0
  -7   2   2    1.46   10.58   0
  -7   2  -2    0.76    6.75   0
   7   2   2    6.33    8.99   0
  -7  -2   2    2.34   11.32   0
  -7  -2  -2    1.27    9.20   0
  -7   2  -2    1.54    6.18   0
  -8   2   2    1.62   11.58   0
  -8   2  -2    5.86    9.98   0
  -8  -2  -2    2.78    6.78   0
  -8  -2   2   -0.92   12.00   0
  -8  -2  -2   -0.29   10.00   0
  -8   2  -2    2.49    9.77   0
  -8   2  -2    6.87    9.68   0
  -8   2   2   -0.41   13.28   0
  -8  -2   2    1.60   12.28   0
  -8   2   2    0.33    9.43   0
  -9  -2   2   -1.36   12.91   0
  -9  -2  -2    7.58   10.68   0
  -9   2   2    1.29   16.48   0
  -9   2  -2    0.72   10.39   0
  -9   2   2   -0.29   14.89   0
  -9  -2  -2    3.54   10.30   0
  -9   2  -2   -0.57   10.07   0
  -9   2   2   -1.49   14.44   0
  -9   2  -2   -0.12    7.54   0
  -9  -2  -2    1.42   13.08   0
  -9  -2   2   -1.91   12.86   0
 -10   2  -2   -1.99   12.21   0
 -10  -2  -2    2.51   11.65   0
 -10  -2   2    2.13   16.14   0
 -10   2  -2    8.25   10.93   0
 -10  -2   2   -0.25   14.01   0
 -10  -2  -2    3.04   11.42   0
 -10   2  -2    6.72   11.22   0
 -11   2  -2   10.74   13.05   0
 -11  -2  -2    2.64   12.80   0
 -11   2  -2    7.03   12.49   0
 -11  -2  -2    9.76   12.81   0
 -11   2  -2    4.45   13.21   0
  -1  -3   2 3331.50   40.59   0
  -1  -3  -2 3137.59   30.32   0
  -1   3  -2 3441.11   31.66   0
  -1   3  -2 3187.74   30.97   0
   1   3   2 3224.02   30.85   0
  -1   3   2 3459.04   42.65   0
  -1  -3   2 3508.07   38.09   0
   1  -3   2 3498.36   31.76   0
   1  -3  -2 3419.29   43.09   0
   1  -3   2 3337.35   32.35   0
   1   3   2 3503.26   33.33   0
   1   3  -2 3417.14   38.15   0
   1   3  -2 3195.58   40.54   0
   2   3  -2  320.65   13.16   0
  -2   3   2  361.72   19.61   0
  -2  -3   2  358.89   15.36   0
   2   3   2  318.82   13.20   0
  -2  -3  -2  350.84   13.89   0
  -2   3  -2  375.84   13.54   0
  -2   3  -2  320.25   11.25   0
   2   3  -2  344.19   20.01   0
  -2  -3  -2  323.08   13.18   0
   2   3   2  343.85   14.00   0
   2  -3  -2  372.59   19.96   0
   3   3  -2   29.26    9.37   0
  -3   3  -2   23.80    6.51   0
  -3   3  -2   22.37    9.29   0
  -3  -3  -2   28.79    9.19   0
  -3  -3   2   27.90    9.42   0
   3   3   2   22.96    8.90   0
  -3  -3  -2   26.63    9.21   0
  -3   3  -2   27.20    9.10   0
   3   3   2   25.12    9.24   0
  -3   3   2   27.74   11.83   0
  -4   3   2   47.41   11.76   0
  -4   3  -2   55.27    9.06   0
  -4  -3   2   39.44    9.49   0
  -4   3  -2   54.89    9.46   0
  -4  -3  -2   47.62    9.58   0
   4   3  -2   46.61    9.16   0
   4   3   2   39.53    6.08   0
  -4   3  -2   43.35    6.88   0
  -4   3   2   49.53   11.77   0
   4   3   2   46.94    9.43   0
  -4  -3  -2   40.37    6.17   0
  -5   3   2  139.85   12.77   0
  -5   3  -2  148.83   10.12   0
   5   3   2  115.60    9.88   0
  -5  -3  -2  125.44    9.57   0
   5   3  -2  124.77   10.31   0
  -5   3   2  121.39   12.69   0
  -5   3  -2  121.83   10.13   0
  -5   3  -2  119.35    9.82   0
   5   3   2  122.83   10.28   0
  -5  -3  -2  137.20   10.60   0
  -5  -3   2  135.39   10.51   0
   6   3   2   17.10    6.27   0
  -6   3   2   25.02   11.48   0
  -6  -3  -2   23.16    8.73   0
  -6   3  -2   22.71    8.84   0
  -6   3  -2   12.75    8.95   0
  -6   3   2   20.31   10.94   0
   6   3  -2   24.20   10.90   0
  -6  -3   2   21.55   11.13   0
  -6  -3  -2   19.10    9.00   0
  -6   3  -2   20.13    8.95   0
  -7   3   2    4.25   10.74   0
  -7   3  -2    4.90    9.32   0
  -7  -3  -2    2.77    6.53   0
  -7   3  -2   -1.87    6.49   0
   7   3   2    1.60    9.07   0
  -7  -3   2    3.97    8.78   0
  -7   3   2    4.65   11.14   0
  -7  -3  -2    4.46    9.00   0
  -7   3   2   -0.33   11.39   0
  -7   3  -2   -2.82    9.06   0
   7   3  -2    1.55    8.98   0
  -8   3  -2    4.29    9.69   0
  -8   3  -2    6.95   10.02   0
  -8   3   2    3.34   11.75   0
  -8  -3  -2    3.38    9.94   0
  -8   3   2    1.54    9.93   0
  -8  -3   2    2.68   11.72   0
   8   3   2    0.06    9.41   0
  -8  -3  -2    4.27    6.77   0
  -8   3   2    1.68   11.63   0
  -8  -3   2    4.40   11.75   0
  -8   3  -2    1.44    9.64   0
  -9   3   2    2.60   16.53   0
  -9   3  -2   -0.54   10.49   0
  -9  -3   2    4.54   13.15   0
  -9   3  -2   -0.80   10.31   0
  -9  -3  -2    8.51   10.54   0
  -9   3   2    1.08   12.88   0
  -9  -3  -2    7.84   10.50   0
  -9   3  -2    4.37   10.43   0
  -9   3   2    3.02   17.95   0
  -9  -3   2    5.11   12.79   0
 -10   3  -2   -2.46   10.95   0
 -10   3   2    2.63   18.39   0
 -10   3  -2   -0.04   11.69   0
 -10   3  -2    1.70   11.77   0
 -10  -3  -2   -1.78   11.57   0
 -10  -3   2   -0.26   14.42   0
 -10  -3  -2    3.00   11.67   0
 -10  -3   2   -0.05   14.37   0
 -11   3  -2    2.57   15.82   0
 -11   3  -2   -6.09   12.78   0
 -11   3  -2    6.71   13.13   0
 -11  -3  -2   11.19   13.19   0
 -11  -3  -2    7.31   12.86   0
   0  -4   2  121.18   13.28   0
   0   4  -2  126.26   10.07   0
   0  -4  -2  108.56   13.18   0
   0   4   2  115.72   13.05   0
   0   4  -2  112.52   10.34   0
  -1   4  -2  419.79   15.14   0
   1  -4  -2  397.94   16.84   0
   1   4   2  382.93   14.49   0
   1   4  -2  385.09   14.51   0
  -1   4  -2  371.24   14.47   0
  -1  -4   2  397.92   13.81   0
  -1  -4  -2  386.82   12.47   0
   1   4  -2  394.71   15.96   0
  -1   4   2  394.53   14.74   0
   1  -4   2  411.29   12.75   0
  -2   4  -2  128.41    9.07   0
  -2   4  -2  122.33   11.42   0
   2   4  -2  121.69   12.74   0
   2   4  -2  132.65    9.48   0
  -2  -4  -2  132.87    8.95   0
   2   4   2  114.19    8.70   0
   2  -4   2  124.18    8.72   0
   2   4   2  136.30   11.71   0
   2  -4  -2  138.99   12.56   0
  -2  -4   2  137.66   11.74   0
  -2   4   2  114.89   12.17   0
  -3   4   2  395.37   17.90   0
  -3  -4  -2  372.74   13.11   0
  -3  -4  -2  344.10   10.14   0
  -3  -4   2  404.88   14.06   0
   3   4   2  369.59   13.12   0
  -3   4  -2  355.77   12.39   0
  -3   4  -2  374.93   12.31   0
  -3   4  -2  351.44   11.93   0
   3  -4  -2  365.59   16.31   0
   3   4   2  357.29   10.09   0
   3   4  -2  373.46   13.64   0
  -4  -4  -2    2.88    9.07   0
  -4   4  -2    2.43    8.22   0
  -4  -4  -2    5.42    5.70   0
  -4   4  -2    3.49    5.58   0
  -4  -4   2    4.82    8.67   0
  -4   4   2    2.46    8.50   0
  -4   4  -2    1.37    5.79   0
   4   4   2    4.02    9.11   0
   4   4   2    3.29    8.05   0
  -4   4   2    2.65   10.27   0
   4   4  -2    1.61    8.80   0
  -5  -4   2  381.51   13.25   0
   5   4   2  472.46   13.70   0
  -5   4  -2  504.58   12.67   0
  -5  -4  -2  481.29   11.84   0
  -5   4  -2  462.79   12.64   0
  -5  -4  -2  496.95   13.89   0
  -5   4   2  526.23   16.85   0
  -5   4   2  433.09   17.23   0
   5   4   2  490.69   12.29   0
   5   4  -2  450.47   13.67   0
  -5   4  -2  485.45   13.01   0
  -6   4  -2   23.00    6.42   0
  -6   4  -2   27.58    8.82   0
   6   4  -2   21.85    9.51   0
  -6   4   2   20.92   11.07   0
  -6  -4   2   25.12    9.53   0
  -6  -4  -2   22.83    6.28   0
  -6   4   2   23.31   11.16   0
  -6   4  -2   23.11    6.32   0
   6   4   2   25.21    9.39   0
  -6  -4  -2   25.14    9.41   0
   6   4   2   20.46    6.09   0
  -7   4   2   23.42   11.47   0
   7   4   2   24.92    6.69   0
  -7  -4  -2   23.34    6.72   0
  -7  -4   2   25.33    9.79   0
  -7   4  -2   34.92    9.29   0
  -7   4  -2   26.38    9.17   0
  -7   4   2   19.51    9.58   0
  -7   4  -2   19.62    9.49   0
   7   4  -2   22.69    9.36   0
  -7   4   2   30.26   11.48   0
  -7  -4  -2   29.76    9.48   0
  -8   4  -2    7.40    9.62   0
  -8  -4   2   -0.44   10.19   0
  -8   4   2   -5.41   12.55   0
  -8  -4  -2   -0.34    9.76   0
  -8   4   2    1.07   13.49   0
   8   4   2   -0.25    9.77   0
   8   4  -2    0.94   10.07   0
  -8   4  -2    5.39    6.95   0
  -8   4   2    1.38   11.61   0
  -8   4  -2   -2.82    9.67   0
  -9   4  -2    4.98    7.26   0
   9   4   2   -0.33    7.56   0
  -9   4  -2    1.77    9.96   0
  -9  -4   2   -2.06   13.33   0
  -9   4   2    0.89   19.57   0
  -9   4   2    0.84   17.68   0
  -9  -4  -2    7.21   10.50   0
  -9   4   2    6.14   13.18   0
  -9  -4   2    2.49   10.66   0
  -9   4  -2    4.00   10.76   0
 -10   4  -2   19.90   12.15   0
 -10  -4   2   18.59   14.83   0
 -10  -4  -2   21.73   11.86   0
 -10  -4   2   18.73   14.20   0
 -10   4  -2   19.90   11.82   0
 -10   4  -2   15.24   11.78   0
 -10  -4  -2   13.99   11.73   0
 -10   4   2   17.94   14.79   0
 -11  -4  -2    3.51   13.08   0
 -11   4  -2    6.83   12.72   0
 -11   4  -2   10.00   13.05   0
 -11  -4   2    5.18   22.10   0
 -11  -4   2    5.63   22.06   0
 -11  -4  -2    2.69   12.75   0
 -11   4  -2    5.33   15.87   0
  -1  -5  -2  690.56   16.02   0
   1  -5   2  761.30   14.97   0
   1   5  -2  669.33   18.57   0
   1   5  -2  774.48   16.13   0
  -1   5  -2  768.11   16.61   0
  -1  -5   2  737.57   17.74   0
  -1   5   2  689.16   18.34   0
   1   5   2  699.31   14.56   0
   1  -5  -2  741.97   18.77   0
   2   5  -2 1936.27   24.72   0
  -2  -5   2 1986.98   24.84   0
   2  -5  -2 1877.13   27.88   0
   2  -5   2 1978.39   20.70   0
   2   5  -2 1774.13   31.04   0
  -2   5  -2 1776.56   19.96   0
  -2  -5  -2 1809.89   20.29   0
   2   5   2 1831.55   20.13   0
  -2   5   2 1995.22   28.74   0
   2   5   2 1964.70   22.91   0
  -2   5  -2 1949.93   21.09   0
   3  -5   2  257.41   11.30   0
  -3  -5   2  290.54   12.43   0
  -3  -5  -2  262.47   11.08   0
   3   5   2  261.05   10.06   0
   3   5   2  248.39    8.74   0
   3  -5  -2  274.25   13.49   0
   3   5  -2  271.09   11.95   0
  -3   5  -2  283.80   11.23   0
  -3   5  -2  255.40    9.08   0
   3   5  -2  267.56   23.48   0
  -3   5   2  287.05   13.86   0
  -4   5   2   20.28   10.49   0
  -4   5  -2   18.05    5.99   0
  -4   5  -2   16.99    9.06   0
  -4  -5   2   24.05    9.30   0
  -4   5  -2   19.51    8.64   0
   4   5  -2   16.84    6.53   0
   4   5   2   15.51    5.73   0
   4   5   2   23.49    9.48   0
  -4  -5  -2   20.79    8.27   0
  -5   5  -2   11.70    8.71   0
  -5  -5  -2   -1.69    8.44   0
   5   5   2    2.41    8.48   0
  -5  -5   2    1.71    8.77   0
  -5   5  -2    4.91    8.84   0
   5   5  -2    3.63    8.50   0
   5   5   2    5.03    5.90   0
  -5   5   2    3.02   10.05   0
  -5   5  -2    2.79    6.43   0
  -5   5   2   -0.11    8.04   0
  -6  -5  -2   18.40    8.73   0
   6   5   2   11.45    8.63   0
  -6   5   2   18.16   11.28   0
  -6   5   2   19.06   11.06   0
  -6   5  -2   13.45    6.14   0
  -6   5  -2   10.99    8.89   0
  -6  -5   2   17.02    9.16   0
  -6   5  -2   19.86    8.80   0
   6   5  -2   16.79    9.24   0
   6   5   2   15.28    9.48   0
  -7   5  -2   30.77    9.49   0
  -7   5   2   28.19   11.49   0
  -7   5  -2   28.71    9.70   0
   7   5  -2   29.32    9.35   0
  -7  -5  -2   23.24    9.44   0
  -7   5   2   26.66   11.07   0
  -7   5   2   28.43    9.43   0
  -7  -5   2   27.54    9.51   0
   7   5   2   29.92    9.42   0
  -7   5  -2   31.45    9.35   0
   8   5  -2   -0.72    9.75   0
  -8   5   2    1.43   13.54   0
  -8   5  -2    1.76    6.76   0
  -8  -5   2    1.86   12.11   0
  -8   5  -2   -0.17    9.72   0
  -8   5  -2   -1.05    6.96   0
  -8   5   2   -2.55    9.99   0
  -8   5   2    0.57   13.31   0
  -8  -5  -2    4.15    9.82   0
   8   5   2    3.09    9.64   0
  -9   5   2    9.89   18.57   0
  -9   5  -2   14.79   10.42   0
  -9   5  -2   18.81   10.76   0
  -9  -5  -2   10.99   10.61   0
  -9   5   2   10.47   18.23   0
  -9   5  -2    9.51   11.04   0
   9   5   2    7.22   10.65   0
  -9  -5   2   12.96   13.21   0
  -9   5   2   14.53   10.69   0
 -10  -5  -2    2.63    8.12   0
 -10   5  -2   -3.56   12.39   0
 -10   5  -2    7.39   11.65   0
 -10   5  -2    2.71   11.41   0
 -10  -5   2    7.34   14.71   0
 -10  -5   2    4.00   14.67   0
 -10   5   2    1.74   14.42   0
 -10  -5  -2    2.41   11.35   0
 -11   5  -2    5.31   12.95   0
 -11   5   2    1.76   17.94   0
 -11   5  -2   -2.60   12.91   0
 -11  -5   2    3.51   17.94   0
 -11  -5   2    2.20   17.96   0
 -11  -5  -2    2.81   12.86   0
 -11  -5  -2    8.03   13.03   0
 -11   5  -2    4.59   13.13   0
   0  -6   2  115.73   11.63   0
   0  -6  -2  100.55    9.10   0
   0   6   2  110.94   11.78   0
   0   6  -2  110.56   11.75   0
   1  -6  -2    7.09   10.28   0
  -1   6   2   20.56   10.58   0
  -1   6  -2   11.61    7.33   0
   1  -6   2   11.32   10.74   0
   1   6  -2   12.38    7.68   0
  -1  -6   2   11.48   10.64   0
   1   6   2   14.44   10.32   0
  -1  -6  -2   13.01    7.33   0
   2  -6  -2  484.71   15.29   0
  -2   6   2  467.00   15.22   0
   2   6   2  477.96   13.98   0
   2   6   2  443.40   12.99   0
  -2   6  -2  486.25   13.53   0
  -2  -6   2  476.15   14.31   0
   2   6  -2  471.13   14.03   0
  -2  -6  -2  453.19   13.08   0
   2  -6   2  472.49   11.52   0
   3   6   2   40.22    6.79   0
   3  -6   2   43.43    9.09   0
  -3   6  -2   46.88    6.70   0
   3   6   2   38.47    6.68   0
   3   6  -2   38.58   11.86   0
   3   6  -2   38.13    6.67   0
   3  -6  -2   43.40    9.47   0
  -3  -6   2   50.32    9.47   0
  -3  -6  -2   47.93    6.63   0
  -3   6   2   46.97    9.37   0
  -3   6  -2   46.61    6.64   0
  -4   6   2   13.31    8.43   0
  -4  -6  -2    8.95    8.26   0
  -4   6  -2   12.99    8.06   0
   4  -6  -2   10.97    8.61   0
   4   6   2   12.61    8.65   0
  -4  -6   2   12.47    6.72   0
  -4   6  -2    9.93    9.03   0
   4   6  -2   10.91    9.10   0
   4   6   2   17.98    5.73   0
  -4   6  -2   13.21    5.74   0
   5   6   2   60.15    9.38   0
  -5  -6   2   66.22    9.52   0
  -5   6   2   69.14   11.31   0
  -5  -6  -2   63.40    6.74   0
   5   6  -2   60.24    9.47   0
  -5   6  -2   63.06    6.74   0
  -5   6  -2   62.71    8.96   0
   5   6   2   60.48    8.49   0
  -5   6  -2   63.32    9.09   0
  -5   6   2   64.94    9.45   0
   6   6  -2   63.78    9.84   0
  -6   6  -2   63.44    6.89   0
  -6   6   2   73.47   10.11   0
   6   6   2   60.73    8.80   0
   6   6   2   66.05   10.05   0
  -6  -6  -2   40.36    6.50   0
  -6   6  -2   71.97    9.35   0
  -6   6   2   65.87   12.19   0
  -6  -6   2   72.27   10.05   0
  -6   6  -2   58.47    9.03   0
  -7   6   2   28.66   11.58   0
  -7   6   2   39.58   11.82   0
  -7   6  -2   33.24    6.87   0
   7   6   2   33.10    6.88   0
  -7  -6   2   22.47    9.61   0
  -7   6  -2   33.84    9.35   0
   7   6  -2   32.90    9.59   0
  -7   6  -2   29.32    6.97   0
  -7  -6  -2   39.02    6.81   0
   8   6  -2   -1.18   10.16   0
  -8   6  -2    1.95    7.05   0
  -8  -6   2    2.29   10.10   0
  -8   6   2    0.15   13.21   0
   8   6   2    2.70    6.73   0
  -8   6  -2    2.05    9.91   0
  -8  -6  -2   -2.23    7.14   0
  -8   6   2    3.06    9.88   0
  -8   6   2   -2.46   11.49   0
  -8   6  -2    2.64    9.68   0
  -9  -6  -2    2.27   10.66   0
  -9   6  -2    3.69   10.89   0
  -9   6   2   -6.37   11.20   0
  -9   6   2    0.57   16.55   0
  -9   6  -2    4.16   10.31   0
  -9   6  -2    1.29   10.84   0
   9   6   2   -1.67   10.68   0
   9   6  -2   -2.13   10.80   0
  -9   6   2    2.29   18.06   0
  -9  -6   2   -2.69   13.37   0
 -10  -6   2    2.23   12.14   0
 -10   6  -2    3.55    8.01   0
 -10   6   2    0.36   14.91   0
 -10  -6  -2    2.22   11.35   0
  10   6   2    6.50    7.99   0
 -10  -6   2    4.91   14.41   0
 -10   6  -2   -0.08    8.67   0
 -10   6  -2    2.80   11.75   0
 -11   6  -2    2.20   13.18   0
 -11  -6  -2    7.57   12.94   0
 -11   6   2    2.21   15.76   0
 -11  -6   2    2.37   15.43   0
 -11   6  -2    4.54   13.04   0
 -11   6  -2    6.28    9.19   0
 -11  -6   2    1.08   16.14   0
 -11  -6  -2    2.80    9.26   0
   1   7  -2 2130.77   22.02   0
   1  -7  -2 2133.92   23.90   0
  -1  -7  -2 2042.50   20.96   0
  -1   7   2 2051.26   23.38   0
   1   7   2 2008.98   20.69   0
  -1   7  -2 2124.65   21.26   0
  -1  -7   2 2098.42   22.22   0
   1  -7   2 2113.95   21.33   0
  -2   7   2   -1.06    6.59   0
   2   7  -2   -5.41    9.12   0
  -2  -7   2    4.25    6.37   0
  -2  -7  -2    0.43    6.28   0
  -2   7  -2    4.35    6.66   0
   2  -7   2   -2.23    6.72   0
   2   7   2    7.11    6.48   0
   2  -7  -2    0.68    6.23   0
  -3   7   2   60.36    9.48   0
   3   7   2   63.05    9.36   0
  -3  -7   2   62.58    6.98   0
  -3   7  -2   61.84    6.75   0
   3  -7  -2   61.74    9.68   0
   3   7  -2   51.36    9.80   0
   3   7  -2   58.71    9.02   0
   3   7   2   51.04    9.22   0
   3  -7   2   61.91    9.17   0
  -3  -7  -2   58.63    6.81   0
  -4   7  -2  301.07    8.78   0
  -4  -7   2  331.15   12.07   0
  -4   7  -2  343.34   11.26   0
   4   7  -2  303.11   11.73   0
   4  -7  -2  329.66   12.98   0
  -4   7   2  346.61   13.10   0
   4   7   2  312.99   10.28   0
  -4  -7  -2  316.85   10.44   0
   4   7   2  312.77   12.21   0
   4  -7   2  335.33    9.40   0
  -5   7   2    7.42    8.52   0
  -5   7  -2    5.63    8.28   0
   5   7  -2    7.82    8.59   0
  -5  -7  -2   13.94    8.58   0
   5   7   2    7.13    5.88   0
  -5  -7   2    7.07    8.64   0
  -5   7  -2    9.89    8.41   0
  -5   7  -2    2.49    8.78   0
  -5   7   2    8.19   10.25   0
   5   7   2    9.45    8.68   0
  -6   7  -2    0.68    8.81   0
  -6   7  -2    2.31    8.77   0
  -6   7   2    3.17    8.52   0
  -6   7   2    0.94    9.10   0
   6   7   2   -0.82   11.35   0
   6   7  -2    2.77    9.19   0
  -6  -7   2    4.04    6.35   0
   6   7   2    8.30    8.65   0
  -6  -7  -2   -0.43    6.71   0
  -6   7  -2    2.82    6.19   0
  -7   7  -2    5.72    6.66   0
  -7   7   2    4.02   11.44   0
   7   7  -2    0.31    9.33   0
  -7  -7  -2    1.59    6.60   0
  -7  -7   2    0.96    9.30   0
   7   7   2    4.82    9.28   0
  -7   7  -2    1.88    9.13   0
   7   7   2    0.72    9.44   0
  -7   7   2    0.50   11.42   0
  -7   7  -2    2.23    9.14   0
  -8  -7   2   11.26   10.26   0
  -8   7  -2    8.98    9.87   0
  -8   7   2    9.28    9.92   0
  -8   7  -2   16.34   10.27   0
  -8  -7  -2   11.30   10.11   0
   8   7   2   10.26    7.09   0
  -8   7   2   12.76   12.21   0
   8   7  -2    9.99   10.14   0
  -8   7  -2   10.91   10.00   0
  -8   7   2   13.88   11.99   0
   9   7  -2    2.11   10.73   0
  -9   7  -2    0.98   10.76   0
  -9   7  -2    8.37   10.64   0
  -9   7   2    0.64   16.78   0
  -9   7  -2   -1.13   10.72   0
   9   7   2   11.53   10.79   0
  -9   7   2    5.03   10.85   0
  -9  -7  -2    2.88    7.52   0
  -9   7   2    1.55   14.91   0
  -9  -7   2    9.10   13.14   0
 -10   7  -2   -2.09    8.60   0
  10   7   2    6.13   11.70   0
 -10   7   2    5.57   11.92   0
 -10   7  -2   -2.43   12.20   0
 -10  -7  -2   -2.14   11.54   0
 -10  -7   2    7.50   14.57   0
 -10   7  -2   -1.88   11.74   0
   0  -8  -2   43.99    7.57   0
   0   8  -2   52.93   10.19   0
   0  -8   2   43.74    7.52   0
   0   8   2   39.48    7.36   0
  -1   8   2  669.89   15.28   0
  -1  -8   2  685.70   13.24   0
  -1  -8  -2  662.97   12.64   0
   1  -8   2  698.36   13.04   0
   1   8  -2  716.60   13.32   0
   1   8   2  672.62   12.43   0
  -1   8  -2  740.57   14.61   0
   1  -8  -2  669.02   15.18   0
  -2   8  -2    9.47    9.18   0
   2   8  -2   16.10    9.18   0
  -2  -8  -2   11.76    6.25   0
   2   8   2   10.13    6.47   0
   2  -8   2    9.84    9.22   0
  -2  -8   2   11.09    6.57   0
  -2   8   2   11.20    8.82   0
   2  -8  -2   10.54    6.39   0
   3   8  -2    0.68    6.28   0
   3   8   2    3.34    5.99   0
  -3   8   2    0.01    8.62   0
   3  -8   2    4.77    8.43   0
  -3  -8  -2    6.66    5.95   0
  -3   8  -2   -0.02    8.41   0
   3  -8  -2   -1.99    8.66   0
   3   8   2    0.16    8.65   0
  -3  -8   2    2.00    5.96   0
   4   8  -2   86.44    7.27   0
  -4   8  -2   66.41    6.52   0
  -4   8  -2   93.81    6.83   0
   4   8  -2   95.20   14.25   0
   4   8   2   92.46    9.72   0
   4  -8   2  105.49    9.09   0
   4   8   2   87.37    6.55   0
  -4  -8   2   91.06    9.90   0
   4  -8  -2   91.86    9.63   0
  -4   8   2   97.47   10.08   0
  -4  -8  -2   72.52    6.35   0
   5   8  -2    1.76    8.69   0
   5   8   2    1.26    8.75   0
  -5   8  -2    7.64    8.56   0
  -5   8  -2    3.15    5.63   0
  -5   8  -2    1.98    8.50   0
  -5   8   2    5.45    8.51   0
   5  -8  -2    3.34    8.52   0
  -5  -8   2    1.52    8.53   0
   5   8   2   -0.37    6.16   0
  -5  -8  -2    3.09    5.99   0
   6   8  -2   39.61    9.59   0
  -6   8   2   41.19    9.22   0
  -6  -8  -2   23.43    6.79   0
  -6   8   2   39.63    9.71   0
  -6  -8   2   42.13    9.80   0
  -6   8  -2   45.46    8.93   0
  -6   8  -2   36.15    6.82   0
  -6   8  -2   48.24    9.40   0
   6   8   2   47.32    9.02   0
   6   8   2   42.37    9.28   0
  -7   8   2  164.51   13.41   0
   7   8   2  175.82    8.15   0
  -7   8  -2  172.47    8.18   0
  -7  -8   2  151.11    8.56   0
   7   8  -2  167.26   11.02   0
  -7   8   2  175.96   13.56   0
  -7   8  -2  193.26   10.91   0
  -7  -8  -2  171.91   10.42   0
  -7   8  -2  161.72    8.19   0
   7   8   2  176.69   11.79   0
  -8  -8   2    3.86   10.18   0
  -8   8  -2    9.36    9.93   0
  -8   8   2    2.84   10.29   0
  -8  -8  -2    4.29    6.96   0
  -8   8  -2    7.13   10.09   0
  -8   8   2    2.57   12.32   0
  -8   8  -2    1.14    9.98   0
   8   8   2    8.85    9.99   0
   8   8  -2    7.28    9.77   0
  -8   8   2    4.78   11.77   0
  -9  -8   2    1.12   10.86   0
  -9   8  -2   14.10   10.76   0
  -9  -8  -2    5.76    7.48   0
  -9   8   2    2.40   14.90   0
  -9   8  -2    4.95   10.83   0
  -9   8   2    2.18   10.91   0
   9   8  -2    6.95   10.80   0
  -9   8  -2    0.66   10.84   0
   9   8   2   -5.14   10.43   0
  -9   8   2    0.35   14.73   0
 -10  -8   2    1.01   11.96   0
 -10   8  -2    3.13    8.07   0
  10   8  -2    0.96   14.82   0
 -10   8  -2    0.78   11.45   0
  10   8   2   -2.25   12.07   0
 -10   8  -2   -1.63    8.45   0
 -10  -8  -2    5.29   11.65   0
 -10   8   2    1.82   11.62   0
   1   9  -2  467.64   12.85   0
  -1  -9  -2  460.19   12.21   0
  -1   9  -2  468.53   10.86   0
   1  -9  -2  439.00   12.82   0
   1  -9   2  465.45   12.54   0
  -1   9   2  425.51   11.25   0
  -1  -9   2  452.75   13.01   0
   1   9   2  439.25   10.38   0
  -2   9  -2  106.25    9.60   0
  -2  -9  -2  102.43    9.52   0
   2  -9   2   95.86    9.54   0
  -2  -9   2  102.27    9.66   0
   2   9   2   90.79    9.39   0
   2   9  -2   99.73    7.62   0
   2  -9  -2  103.24    9.76   0
  -2   9   2   96.48    9.49   0
   3  -9   2  865.34   13.81   0
   3  -9  -2  823.47   16.40   0
   3   9   2  765.98   13.26   0
  -3  -9  -2  832.81   13.49   0
   3   9  -2  833.77   12.98   0
  -3  -9   2  706.84   12.68   0
  -3   9  -2  819.05   13.81   0
  -3   9   2  855.86   16.37   0
   3   9   2  820.30   13.87   0
  -4   9  -2  293.27    9.01   0
   4   9  -2  248.32   14.70   0
   4   9   2  293.41   10.34   0
   4  -9  -2  316.53   12.21   0
   4   9   2  297.80   11.97   0
  -4  -9   2  269.84    9.12   0
   4   9  -2  297.38    9.14   0
  -4  -9  -2  291.16    8.28   0
   4  -9   2  290.31    8.64   0
  -4   9   2  319.78   12.35   0
  -5   9  -2  313.00    8.70   0
   5   9   2  312.02   11.94   0
   5   9  -2  317.74   11.25   0
   5  -9  -2  337.09   12.41   0
  -5  -9  -2  241.77    8.21   0
  -5   9  -2  340.19   11.16   0
  -5   9   2  332.58   12.60   0
  -5  -9   2  330.45   11.45   0
   5   9   2  317.24    8.49   0
   6   9   2    2.90    9.22   0
  -6   9  -2    7.02    6.47   0
   6   9  -2    7.77    8.87   0
  -6   9  -2    3.03    6.24   0
  -6  -9   2    4.34    6.49   0
  -6   9   2    5.02    9.08   0
  -6   9  -2    4.67    6.46   0
   6   9   2    8.66    9.10   0
  -6  -9  -2   11.43    9.10   0
  -6   9   2    7.44    8.81   0
   7   9  -2   26.81    9.79   0
  -7   9   2   22.75    9.40   0
  -7   9  -2   29.57    6.93   0
  -7  -9  -2   26.66    7.02   0
   7   9   2   28.22    6.93   0
   7   9   2   23.67   10.02   0
  -7   9   2   25.15    9.99   0
  -7  -9   2   20.12    9.80   0
  -7   9  -2   21.07    6.94   0
  -7   9  -2   22.01    9.61   0
  -8   9   2    5.24   12.18   0
  -8   9  -2    7.06    9.85   0
  -8   9  -2    6.41   10.26   0
  -8  -9  -2    7.01    9.68   0
  -8   9  -2   10.68    9.76   0
  -8  -9   2    7.11    6.95   0
   8   9   2    4.74   10.03   0
   8   9  -2   10.74   10.17   0
  -8   9   2    4.05   10.24   0
  -8   9   2    4.25   10.11   0
  -9  -9  -2   -2.34    7.34   0
  -9   9  -2    0.17    7.85   0
  -9   9   2    1.77   12.85   0
   9   9   2   -2.85    7.32   0
   9   9  -2    2.15   10.76   0
  -9   9  -2    4.15   10.91   0
  -9  -9   2    1.98   10.69   0
  -9   9   2   -0.16   12.97   0
  -9   9  -2    4.95   10.72   0
  -9   9   2    4.47   10.87   0
 -10  -9   2    3.62   14.62   0
  10   9  -2    4.49   11.97   0
 -10  -9  -2   -1.52   12.09   0
 -10   9   2    2.15   12.45   0
  10   9   2   -1.03    8.81   0
 -10   9  -2   -3.29    8.51   0
 -10   9  -2   -2.78   11.70   0
 -10   9  -2    4.60   12.07   0
   0  10  -2   48.61    6.77   0
   0 -10  -2   51.43    9.40   0
   0 -10   2   42.71    6.84   0
   0  10   2   49.19    6.93   0
  -1 -10   2  496.22   12.58   0
   1 -10   2  502.36   10.72   0
  -1  10   2  463.79   10.93   0
   1 -10  -2  515.13   12.71   0
   1  10   2  473.74   10.24   0
   1  10  -2  495.05   10.30   0
  -1 -10  -2  460.26   11.94   0
  -1  10  -2  504.12   10.69   0
  -2  10  -2  135.68    7.74   0
  -2  10   2  134.43    9.83   0
  -2 -10   2  102.83    7.17   0
   2 -10   2  130.29    7.55   0
   2  10  -2  137.38    9.59   0
  -2 -10  -2  115.23    9.39   0
   2 -10  -2  129.07    9.82   0
   2  10   2  124.04    7.20   0
   3  10  -2  317.74   10.83   0
  -3 -10   2  331.65   10.97   0
  -3  10   2  346.15   12.44   0
   3  10   2  316.20    8.60   0
  -3  10  -2  365.30   10.82   0
   3 -10   2  334.75   10.62   0
  -3 -10  -2  322.25   10.55   0
   3 -10  -2  338.65   10.29   0
  -4 -10  -2  418.37    9.25   0
   4  10   2  418.13    9.00   0
   4  10  -2  385.30   11.76   0
  -4  10  -2  467.63   11.56   0
   4  10   2  422.42   11.23   0
   4 -10  -2  419.65   10.91   0
  -4  10   2  450.64   13.57   0
  -4 -10   2  436.14   10.55   0
   4 -10   2  429.02    9.52   0
  -5 -10   2  163.97    8.12   0
   5  10   2  179.96   10.11   0
  -5  10  -2  191.34    8.02   0
  -5  10  -2  179.33   10.21   0
   5  10   2  184.44   10.72   0
   5 -10  -2  175.79   10.65   0
  -5  10   2  183.39    8.73   0
  -5 -10  -2  176.53    9.92   0
   5  10  -2  165.45   10.23   0
   5 -10   2  172.47    7.78   0
   6  10   2   65.98    9.81   0
  -6  10  -2   58.31    7.20   0
  -6 -10  -2   60.30    7.17   0
   6  10  -2   64.16    9.78   0
  -6  10  -2   65.62    6.98   0
  -6  10  -2   67.63    9.39   0
  -6  10   2   67.08   10.27   0
  -6 -10   2   59.52    9.55   0
   6  10   2   61.97    6.78   0
  -7  10   2  189.80   14.24   0
   7  10   2  188.34   11.87   0
  -7  10   2  202.93   12.25   0
  -7  10  -2  199.54   10.54   0
  -7  10  -2  215.41   10.81   0
  -7 -10  -2  197.45   10.86   0
   7  10   2  186.33   10.70   0
  -7 -10   2  209.35   11.43   0
  -7  10  -2  178.04    8.58   0
   7  10  -2  191.75    8.46   0
  -8  10  -2   11.87   10.32   0
  -8 -10  -2   20.05    9.71   0
  -8  10  -2   18.56    9.94   0
  -8  10  -2   15.48   10.24   0
  -8  10   2   12.17   12.51   0
  -8 -10   2   12.21    7.46   0
  -8  10   2    6.94   12.52   0
   8  10   2   14.30    6.96   0
   8  10  -2   10.39    7.17   0
  -9 -10   2    3.98   11.05   0
  -9  10   2    3.05   13.37   0
   9  10   2    6.19   10.66   0
  -9  10  -2    2.57    8.15   0
  -9  10   2    3.68   13.07   0
  -9 -10  -2    1.66    7.65   0
  -9  10  -2    7.42   10.71   0
  -9  10   2    8.97   10.76   0
  -9  10  -2   -0.44   11.20   0
   9  10  -2   -0.07   10.78   0
 -10  10  -2    2.56   12.20   0
  10  10   2    5.13   11.92   0
 -10  10  -2    5.36    8.33   0
 -10  10   2    2.33   12.17   0
 -10 -10   2    1.74   12.19   0
  10  10  -2    4.84   12.24   0
 -10  10  -2    0.02   12.28   0
 -10 -10  -2    0.68   11.91   0
   1 -11  -2  667.95   11.93   0
  -1 -11   2  648.63   11.46   0
  -1  11   2  643.07   11.94   0
  -1  11  -2  689.36   11.57   0
   1  11  -2  656.09   12.96   0
  -1 -11  -2  643.19   11.29   0
   1 -11   2  632.66   12.74   0
   1  11   2  631.64   11.09   0
  -2  11   2    8.40    5.93   0
  -2 -11  -2    6.20    8.74   0
   2  11   2    5.95    8.66   0
   2 -11   2   16.37    5.93   0
  -2 -11   2    9.28    5.99   0
  -2  11  -2   10.39    6.15   0
   2  11  -2   13.71    6.01   0
   2 -11  -2    9.81    6.04   0
  -3 -11  -2   20.52    8.69   0
  -3  11   2   21.30    6.55   0
   3  11   2   22.36    8.52   0
   3  11  -2   23.68    5.94   0
  -3  11  -2   24.92    6.02   0
  -3 -11   2   22.60    8.29   0
   3 -11   2   22.14    6.03   0
   3 -11  -2   20.97    6.66   0
   4  11   2    6.13    5.97   0
   4  11   2   10.36    6.55   0
   4 -11   2   10.34    5.85   0
  -4 -11  -2    5.45    6.20   0
  -4  11  -2   10.66    6.02   0
   4  11  -2    7.23    8.75   0
   4 -11  -2   11.97    8.79   0
  -4  11   2   11.79    9.29   0
  -4 -11   2    6.15    6.53   0
   5  11   2   74.46    8.97   0
   5  11  -2   69.56   13.66   0
   5  11  -2   69.15   13.89   0
  -5 -11   2   70.79    9.37   0
   5  11  -2   68.10    9.18   0
  -5  11  -2   58.52    6.99   0
  -5  11  -2   69.36    9.31   0
  -5  11   2   64.06    9.91   0
   5 -11  -2   65.64    9.65   0
   5 -11   2   68.55    6.77   0
   5  11   2   64.94    9.62   0
  -5 -11  -2   75.87    7.04   0
   6  11   2   20.47    6.52   0
  -6 -11   2   31.16    9.01   0
  -6  11   2   15.17    9.71   0
  -6 -11  -2   12.73    9.43   0
   6 -11  -2   18.34    9.59   0
  -6  11  -2   16.35    6.46   0
  -6  11  -2   27.33    9.42   0
  -6  11  -2   26.98    9.09   0
   6  11  -2   21.59    9.69   0
   6  11   2   20.65    9.41   0
  -7  11  -2   55.27    9.94   0
  -7  11  -2   45.54    9.89   0
  -7 -11  -2   46.36    9.86   0
  -7  11   2   48.14    9.94   0
   7  11   2   49.13    9.48   0
  -7  11   2   48.89   10.82   0
  -7 -11   2   45.82   10.11   0
   7  11  -2   48.79   10.00   0
   7  11   2   48.38   12.92   0
  -7  11  -2   45.76    7.60   0
  -8  11  -2   -2.33   10.75   0
   8  11   2    2.38    7.59   0
  -8  11   2    4.84   10.40   0
   8  11  -2    8.42    7.09   0
  -8 -11  -2    6.30   10.21   0
  -8  11  -2    5.87   10.14   0
  -8  11  -2   -4.47    9.75   0
  -8  11   2    6.21   12.83   0
   8  11   2    0.62    7.07   0
  -8 -11   2    8.84   10.27   0
  -9  11   2    4.68   13.75   0
  -9  11  -2    7.42    7.90   0
  -9  11   2    6.64   11.17   0
   9  11  -2   11.96   11.10   0
  -9 -11   2   14.23   11.25   0
  -9 -11  -2   12.15    7.56   0
  -9  11   2    2.45   13.34   0
   9  11   2    9.75   11.09   0
  -9  11  -2    6.82    8.12   0
  -9  11  -2    4.72    8.03   0
  10  11   2    5.13   11.95   0
 -10 -11   2    5.82   12.17   0
 -10 -11  -2    6.67    8.41   0
 -10  11  -2    1.89   12.41   0
 -10  11  -2    1.21   12.15   0
 -10  11  -2    5.97    8.63   0
  10  11  -2    0.64   12.51   0
 -10  11   2    0.34    8.80   0
   0 -12  -2  230.17    8.19   0
   0  12  -2  224.45    8.25   0
   0 -12   2  234.93    8.27   0
   0  12   2  226.72   10.10   0
  -1 -12   2    1.75    5.94   0
   1  12   2   -3.10    6.11   0
   1 -12  -2   -0.34    6.08   0
   1 -12   2    1.68    8.59   0
  -1  12  -2   -7.03    8.62   0
  -1 -12  -2   -6.27    8.54   0
   1  12  -2   -7.00    6.07   0
  -1  12   2   -4.42    8.67   0
   2 -12  -2  264.32   10.31   0
   2 -12   2  270.70   10.09   0
   2  12  -2  289.17   10.44   0
  -2 -12  -2  264.59    8.27   0
  -2 -12   2  261.48   10.10   0
   2  12   2  285.90    8.44   0
  -2  12   2  290.47   10.55   0
  -2  12  -2  292.83    8.60   0
  -3 -12  -2  209.07    7.98   0
   3  12  -2  224.68    7.77   0
   3 -12  -2  212.19   10.64   0
  -3  12   2  212.36    8.59   0
   3  12   2  224.28   10.03   0
   3 -12   2  219.13    7.80   0
  -3 -12   2  204.75    9.78   0
  -3  12  -2  226.64    7.82   0
   4 -12  -2   -0.09    8.79   0
   4  12   2    7.07    5.99   0
   4  12  -2    3.38    8.16   0
   4 -12   2    4.86    5.87   0
  -4  12   2    4.69    8.60   0
   4  12   2    0.39    8.77   0
  -4 -12  -2    0.05    8.67   0
  -4 -12   2   -2.26    5.86   0
  -4  12  -2    1.45    6.01   0
  -5 -12  -2   12.08    8.88   0
  -5 -12   2   11.47    8.88   0
   5  12   2    8.52    9.06   0
   5 -12  -2    7.09    8.88   0
   5  12  -2    2.71    6.05   0
   5  12   2    5.27    8.89   0
  -5  12   2    9.68    9.13   0
  -5  12  -2    5.50    8.98   0
   5 -12   2   15.78    8.93   0
  -6  12  -2   50.68    6.98   0
   6  12   2   50.62    6.84   0
   6  12  -2   47.95    9.65   0
   6  12   2   43.61    9.97   0
  -6 -12  -2   47.52    6.70   0
  -6  12   2   50.56    9.91   0
   6 -12  -2   57.78    9.99   0
  -6 -12   2   53.71    9.87   0
  -6  12  -2   42.74    7.06   0
  -7 -12   2  169.06    8.34   0
   7  12  -2  223.31    9.00   0
  -7 -12  -2  187.39    8.46   0
  -7  12   2  226.16   12.38   0
   7  12   2  225.88   11.31   0
   7  12   2  222.69   12.69   0
  -7  12  -2  227.01    9.11   0
  -7  12  -2  216.93   11.43   0
  -7  12  -2  226.49   11.11   0
  -7  12   2  232.92   14.43   0
  -8  12   2    7.82   10.77   0
  -8  12  -2   17.72   10.54   0
   8  12  -2   13.10   10.60   0
  -8 -12  -2   17.94   10.24   0
  -8  12   2   14.06   10.73   0
  -8 -12   2   17.34   10.30   0
  -8  12  -2   11.76   10.36   0
   8  12   2    6.34    7.18   0
   8  12   2   11.67   13.05   0
  -8  12  -2   19.33   10.49   0
  -9 -12  -2    2.51    7.50   0
  -9  12   2   -2.76   10.99   0
   9  12  -2    0.19    8.25   0
  -9  12   2    7.91   11.45   0
  -9  12  -2    3.60   11.11   0
  -9 -12   2   -0.69   11.08   0
  -9  12  -2    0.08   11.03   0
  -9  12   2   -1.67   11.11   0
   9  12   2   -5.96   11.25   0
  -9  12  -2    5.07    7.94   0
 -10 -12  -2    1.59   11.96   0
 -10  12  -2    2.10    8.79   0
 -10 -12   2    0.98   12.21   0
 -10  12   2   -3.46    8.77   0
 -10  12  -2    5.42   12.72   0
 -10  12  -2   -0.81   12.62   0
  10  12  -2    0.20   12.72   0
  10  12   2    2.43    8.79   0
 -10  12   2    1.08   21.21   0
 -10  12   2   -0.30   19.22   0
   1  13   2   74.79    6.73   0
  -1  13   2   75.30    8.74   0
   1 -13   2   73.06    9.22   0
   1 -13  -2   77.39    8.87   0
  -1  13  -2   68.30    9.33   0
  -1 -13   2   71.12    6.82   0
  -1 -13  -2   68.84    6.91   0
   1  13  -2   71.76    6.86   0
  -2  13   2   42.06    6.31   0
   2  13   2   34.76    6.53   0
  -2 -13  -2   36.95    9.00   0
   2 -13  -2   40.91    6.41   0
   2  13  -2   46.31    6.22   0
  -2  13  -2   37.41    8.95   0
   2 -13   2   46.08    8.92   0
  -2 -13   2   38.40    6.57   0
  -3  13  -2   61.08    9.11   0
  -3 -13   2   65.53    6.48   0
   3 -13  -2   59.81    6.85   0
  -3  13   2   58.88    9.46   0
   3  13   2   69.56    9.36   0
  -3 -13  -2   58.63    9.45   0
   3  13  -2   57.02    6.43   0
   3 -13   2   58.41    8.73   0
   4 -13   2   98.35    7.05   0
   4  13  -2  102.14    9.41   0
  -4 -13  -2   59.73    6.50   0
  -4  13   2   97.75    9.74   0
   4  13   2   88.54    9.15   0
  -4  13  -2   97.82    7.18   0
  -4 -13   2   96.21    7.17   0
   4 -13  -2   97.98    7.12   0
  -5  13   2   47.50    9.42   0
   5 -13   2   48.81    9.47   0
  -5 -13   2   43.04    9.40   0
  -5  13  -2   41.68    9.56   0
   5  13   2   47.93    9.85   0
  -5 -13  -2   42.75    6.84   0
   5 -13  -2   47.44    9.30   0
   5  13   2   40.80    6.65   0
   5  13  -2   45.44    8.73   0
  -6  13  -2   33.57    7.00   0
  -6 -13   2   49.14    9.71   0
  -6  13  -2   46.67   10.02   0
   6  13  -2   43.53    6.95   0
   6 -13  -2   37.46   10.01   0
   6 -13   2   42.27    7.23   0
  -6 -13  -2   46.58    7.23   0
   6  13   2   41.21   10.25   0
  -6  13   2   52.35    9.89   0
   6  13   2   46.47    7.15   0
  -7  13  -2   13.37    7.09   0
  -7  13  -2   10.27   10.09   0
  -7 -13  -2    8.59    7.30   0
   7  13   2   14.49   10.23   0
  -7 -13   2   12.09    6.84   0
  -7  13  -2   13.17   10.31   0
  -7  13   2   13.58   10.33   0
  -7  13   2   15.67   10.38   0
   7  13  -2   12.48    7.07   0
   7  13   2   20.79    9.96   0
  -8  13  -2    1.32    7.13   0
  -8  13   2    4.28   10.76   0
  -8 -13  -2   10.71   10.12   0
   8  13  -2    3.63    7.40   0
  -8  13   2    4.76   10.36   0
  -8  13  -2   -6.11   10.48   0
  -8 -13   2    4.16   10.48   0
   8  13   2    2.27    7.49   0
  -8  13  -2   14.11   10.24   0
   8  13   2    4.60   12.91   0
  -9  13  -2    1.99   11.73   0
  -9  13   2    1.17    8.01   0
  -9  13  -2    0.97    8.00   0
  -9 -13   2    2.69   11.51   0
  -9  13   2    3.26   11.81   0
   9  13   2   10.59   11.50   0
  -9 -13  -2   -0.73   11.43   0
  -9  13   2    2.42   11.21   0
  -9  13  -2   10.05   11.62   0
   9  13  -2    7.63   11.51   0
 -10  13  -2   -3.37   12.30   0
 -10  13   2    1.27   14.99   0
  10  13  -2    6.89    9.13   0
 -10 -13  -2   -5.62   12.37   0
  10  13   2    5.61    8.92   0
 -10  13   2    4.59   12.59   0
 -10  13  -2    1.88   12.20   0
 -10  13  -2    2.88   12.63   0
 -10  13   2    1.97   17.82   0
 -10 -13   2    0.47   12.77   0
   0  14   2  228.02    8.00   0
   0 -14  -2  233.52   10.03   0
   0 -14   2  243.60    8.22   0
   0  14  -2  219.98   10.15   0
   1  14  -2  968.04   11.83   0
  -1 -14   2 1000.00   13.98   0
  -1  14  -2  995.55   12.68   0
   1 -14   2  961.10   12.40   0
   1 -14  -2  990.78   12.62   0
  -1  14   2  961.00   12.51   0
   1  14   2  978.89   13.74   0
  -1 -14  -2  950.72   12.33   0
   2 -14   2   95.11    7.00   0
  -2  14   2   82.04    8.73   0
   2  14  -2   90.36    6.74   0
   2  14   2   90.95    6.81   0
  -2  14  -2   93.39    6.95   0
   2 -14  -2   86.51    8.91   0
  -2 -14  -2   64.86    6.82   0
  -2 -14   2   91.61    9.51   0
  -3  14   2   60.27    9.13   0
   3  14  -2   52.94    6.11   0
   3 -14   2   52.53    6.46   0
  -3  14  -2   52.73    6.23   0
   3  14   2   52.06    6.61   0
  -3 -14   2   54.11    6.63   0
   3 -14  -2   54.60    9.10   0
  -3 -14  -2   52.19    6.50   0
   4  14  -2    1.34    6.22   0
  -4 -14   2   -4.01    6.22   0
   4  14   2    1.15    8.26   0
  -4 -14  -2    3.89    6.06   0
  -4  14   2   -0.85    8.77   0
   4 -14   2    0.69    6.52   0
  -4  14  -2    6.24    8.99   0
   4 -14  -2    1.87    6.28   0
  -5  14   2   31.69    7.12   0
   5 -14   2   39.55    9.21   0
   5  14  -2   28.59    6.62   0
  -5 -14   2   37.46    9.40   0
   5 -14  -2   35.67    9.50   0
   5  14   2   32.41    9.55   0
   5  14   2   33.92    9.01   0
  -5 -14  -2   33.96    6.58   0
  -5  14  -2   32.03    6.65   0
   6  14  -2   46.15   14.66   0
   6  14   2   48.40   10.33   0
   6 -14  -2   47.44    7.23   0
   6  14  -2   44.32   14.55   0
  -6 -14   2   25.91    6.95   0
   6  14  -2   53.84    9.84   0
   6  14   2   45.19    9.44   0
  -6  14   2   49.79   10.23   0
   6 -14   2   50.05    9.63   0
  -6  14  -2   51.52    9.63   0
  -6 -14  -2   41.62    6.83   0
  -6  14  -2   53.73    9.58   0
  -7  14  -2   38.73    7.32   0
  -7  14  -2   37.64   10.29   0
  -7 -14  -2   32.64    7.38   0
  -7  14   2   44.95   10.58   0
   7  14   2   35.76    7.47   0
  -7  14  -2   53.88   10.29   0
   7  14  -2   37.69   10.29   0
  -7 -14   2   36.94    7.49   0
   7  14   2   43.02   10.94   0
   8  14   2    0.74   13.24   0
  -8  14   2    2.01   10.94   0
   8  14  -2    2.14    7.58   0
  -8  14  -2    0.09   10.54   0
  -8  14  -2   -0.39    7.38   0
  -8 -14   2    2.55    7.49   0
  -8  14   2    1.71   10.56   0
  -8  14  -2   -0.79   10.43   0
  -8 -14  -2    8.19   10.51   0
   8  14   2    2.79    7.48   0
  -9  14   2    3.91    8.18   0
  -9  14  -2   -4.42    8.04   0
   9  14  -2    4.87    8.32   0
  -9 -14  -2    2.92   11.49   0
  -9  14  -2   -1.18   11.64   0
  -9  14   2    3.24   14.03   0
  -9  14  -2   -0.78   11.71   0
   9  14   2    7.94   11.46   0
  -9 -14   2    4.89   11.40   0
  -9  14   2    1.43   11.38   0
 -10  14  -2    0.18   12.72   0
  10  14  -2   -2.60   12.57   0
  10  14   2   11.63   12.50   0
 -10 -14  -2   -4.21    9.00   0
 -10  14   2   -1.26   15.48   0
 -10  14  -2   -4.37   12.57   0
 -10  14   2    2.80   15.17   0
 -10 -14   2    6.15   12.84   0
 -10  14  -2   -1.51   12.57   0
 -10  14   2    2.50    9.03   0
   1  15   2  299.30    8.57   0
  -1  15   2  289.28    8.66   0
  -1 -15   2  260.75    8.57   0
   1 -15   2  303.96   11.24   0
   1 -15  -2  282.03    8.33   0
   1  15  -2  300.93   10.96   0
  -1 -15  -2  307.88    8.44   0
  -1  15  -2  293.61   10.64   0
   2 -15  -2   38.38    6.16   0
  -2 -15   2   29.73    6.52   0
  -2 -15  -2   25.57    6.31   0
   2  15  -2   32.13    9.08   0
   2 -15   2   45.09    9.24   0
   2  15   2   40.88    8.94   0
  -2  15  -2   29.65    6.57   0
  -2  15   2   29.64    6.16   0
   3 -15   2   50.76    6.70   0
  -3  15   2   54.33    8.97   0
   3 -15  -2   55.42    8.95   0
  -3 -15   2   60.81    8.74   0
   3  15  -2   58.52    6.32   0
  -3 -15  -2   52.09    6.81   0
  -3  15  -2   52.83    8.71   0
   3  15   2   52.62    6.68   0
   4 -15   2   75.32    9.31   0
  -4 -15  -2   78.17    6.53   0
   4  15  -2   67.23    6.90   0
   4  15   2   69.34    6.63   0
  -4  15  -2   79.52    6.97   0
  -4 -15   2   72.62    7.00   0
  -4  15   2   75.59    9.16   0
   4 -15  -2   73.08    7.15   0
  -5  15   2    5.04    6.37   0
   5 -15   2    5.96    9.15   0
   5  15  -2    1.69    6.58   0
   5 -15  -2    5.68    9.20   0
  -5 -15  -2    4.18    6.29   0
  -5 -15   2    0.82    9.38   0
   5  15   2    1.04    6.54   0
  -5  15  -2    3.24    9.34   0
   5  15   2    7.99    6.31   0
  -6 -15   2   22.12    7.11   0
   6 -15   2   12.99    6.60   0
  -6  15   2   22.16    9.68   0
  -6  15  -2   19.60    6.58   0
   6  15  -2   20.98   12.02   0
   6 -15  -2   24.02    9.95   0
   6  15   2   22.01    9.78   0
   6  15  -2   22.59   13.96   0
  -6  15  -2   21.85    7.22   0
   6  15  -2   25.27    9.72   0
   6  15   2   23.54    6.50   0
  -6 -15  -2   22.12    6.83   0
  -7  15   2    8.60   10.08   0
  -7 -15   2    4.92    7.38   0
   7  15   2   10.62    9.97   0
   7  15  -2   15.35   10.01   0
   7 -15  -2   10.38   10.19   0
  -7  15  -2   12.01    7.29   0
  -7 -15  -2    8.18   10.03   0
  -7  15  -2   12.40    6.98   0
  -7  15  -2    9.17    7.15   0
   7  15   2    7.73   10.29   0
  -8 -15  -2   13.58    7.54   0
   8  15   2    7.57   10.60   0
  -8  15   2   10.27   10.99   0
   8  15   2    7.56   11.02   0
  -8  15  -2    9.41    7.68   0
   8  15  -2    9.16   10.49   0
  -8  15  -2    8.63   10.65   0
  -8  15   2    5.43   11.20   0
  -8 -15   2   14.50    7.60   0
  -8  15  -2    7.16    7.46   0
  -9  15   2   -1.67    8.07   0
  -9 -15  -2    7.62    8.13   0
   9  15   2    0.64    8.28   0
   9  15  -2   -0.22    8.03   0
  -9  15   2    0.75   11.93   0
  -9  15  -2   -0.34   11.56   0
  -9 -15   2    3.68    8.17   0
  -9  15   2    1.09   11.77   0
  -9  15  -2    6.08    8.14   0
  -9  15  -2   -0.26    8.17   0
 -10  15   2    2.93   15.50   0
  10  15   2   -3.32   12.62   0
 -10 -15  -2    6.42   12.97   0
 -10  15   2    1.93   15.28   0
 -10  15  -2   -0.01   13.69   0
 -10  15   2   -0.93   12.68   0
 -10 -15   2    2.47   12.76   0
 -10  15  -2    7.86   12.97   0
 -10  15  -2    6.98   12.45   0
   0  16   2    3.16    6.21   0
   0  16  -2    9.13    8.90   0
   0 -16  -2    3.56    8.85   0
   0 -16   2    1.38    6.29   0
   1 -16  -2   20.56    6.48   0
  -1  16  -2   32.68    8.88   0
   1  16   2   30.70    8.99   0
   1  16  -2   17.94    8.85   0
  -1 -16   2   25.85    6.30   0
   1 -16   2   25.97    6.62   0
  -1  16   2   27.16    8.63   0
  -1 -16  -2   17.41    8.95   0
  -2  16  -2    4.06    6.13   0
  -2  16   2   -0.19    8.47   0
   2 -16  -2    0.58    8.16   0
  -2 -16  -2   10.89    8.76   0
   2  16   2   -1.97    6.02   0
   2 -16   2    4.31    8.80   0
  -2 -16   2    4.19    6.26   0
   2  16  -2   -0.36    6.25   0
  -3 -16  -2   56.34    6.54   0
   3 -16  -2   48.95    9.03   0
  -3  16   2   51.92    6.66   0
   3  16   2   46.15    9.05   0
   3  16  -2   48.89    6.27   0
   3 -16   2   55.92    6.22   0
  -3  16  -2   51.68    6.35   0
  -3 -16   2   51.47    8.76   0
  -4 -16  -2   30.55    6.40   0
   4  16  -2   39.38    8.60   0
  -4  16  -2   40.98    9.08   0
   4 -16  -2   31.08    8.84   0
   4  16   2   33.61    6.30   0
   4 -16   2   28.95    9.35   0
  -4 -16   2   41.60    6.91   0
  -4  16   2   36.10    9.29   0
  -5  16  -2   41.98    7.00   0
   5 -16   2   32.55    6.88   0
   5  16   2   44.24    6.64   0
  -5 -16  -2   46.66    6.77   0
  -5  16   2   45.22    9.68   0
   5  16   2   46.52    9.72   0
  -5 -16   2   46.85    9.54   0
   5 -16  -2   42.08    9.48   0
   5  16  -2   42.94    9.62   0
   6 -16  -2   69.21    9.78   0
   6  16  -2   64.34   10.58   0
   6  16  -2   67.16   12.66   0
  -6  16   2   67.31   10.13   0
   6  16   2   67.75    7.45   0
   6  16  -2   70.00   10.97   0
   6 -16   2   69.49    7.78   0
  -6  16  -2   68.79    7.65   0
   6  16   2   66.71   10.80   0
  -6 -16  -2   67.33    6.99   0
  -6 -16   2   62.04    7.65   0
  -7 -16  -2    5.79    9.80   0
   7  16  -2   12.81    9.73   0
   7 -16  -2    7.82   10.48   0
  -7  16  -2   14.01   10.17   0
  -7  16   2   12.80   10.20   0
   7  16   2   14.22   12.57   0
  -7 -16   2   10.18    7.09   0
   7  16   2   14.34    7.73   0
  -7  16  -2   13.95   10.28   0
  -8  16  -2    5.81    7.60   0
  -8  16   2   14.16   11.18   0
   8  16   2   13.68   13.61   0
  -8 -16  -2   18.89   10.79   0
  -8 -16   2   11.63    7.69   0
  -8  16  -2    9.62   10.69   0
   8  16   2   13.33    7.78   0
  -8  16  -2   18.76   10.71   0
   8  16  -2   16.42   10.85   0
  -8  16   2   11.53   11.13   0
  -9  16  -2    4.36    8.29   0
  -9  16   2    2.92   12.19   0
  -9  16  -2    5.50   11.80   0
   9  16   2   -1.84   12.02   0
  -9  16  -2    8.54   11.98   0
  -9 -16   2    4.20    8.34   0
  -9  16   2    4.05   11.96   0
   9  16  -2   11.44   11.86   0
  -9 -16  -2    4.90   11.80   0
  -1 -17  -2  106.60    6.94   0
   1  17   2  107.93    9.36   0
   1 -17  -2   99.73    6.85   0
  -1  17  -2   97.29    6.94   0
  -1  17   2   91.53    9.32   0
   1  17  -2   96.34    9.34   0
   1 -17   2  109.82    7.05   0
  -1 -17   2  105.75    9.18   0
  -2  17   2   12.47    6.40   0
  -2  17  -2   12.65    6.31   0
   2 -17   2   19.77    6.31   0
   2  17  -2   11.12    8.89   0
   2 -17  -2   21.85    8.58   0
  -2 -17  -2   33.33    9.05   0
   2  17   2   11.90    9.07   0
  -2 -17   2   16.22    8.78   0
   3  17  -2   94.39    9.11   0
   3 -17  -2  101.08    9.43   0
   3 -17   2  105.99    6.70   0
  -3  17  -2   83.23    6.57   0
  -3 -17  -2   71.05    6.90   0
   3  17   2   96.03    6.87   0
  -3 -17   2   96.47    6.68   0
  -3  17   2   87.69    7.16   0
  -4  17   2   61.81    9.33   0
  -4 -17   2   62.28    7.04   0
  -4  17  -2   68.80    8.89   0
   4 -17   2   57.25    6.36   0
   4 -17  -2   62.03    6.59   0
   4  17  -2   62.36    8.92   0
   4  17   2   52.39    9.39   0
  -4 -17  -2   68.20    6.55   0
  -5 -17   2   75.94    9.71   0
   5 -17  -2   67.52    7.35   0
  -5 -17  -2   67.08    6.95   0
  -5  17  -2   70.59    7.30   0
   5  17   2   64.41    6.90   0
  -5  17   2   67.66   10.09   0
   5 -17   2   69.82    9.81   0
   5  17  -2   64.04    7.12   0
   5  17   2   69.96   10.08   0
   6  17  -2   26.83    9.82   0
   6 -17  -2   28.31    7.35   0
   6  17  -2   28.19   12.62   0
   6  17   2   24.39    6.94   0
  -6 -17  -2   19.58    7.00   0
  -6 -17   2   17.93    7.15   0
  -6  17   2   20.51    7.15   0
  -6  17  -2   26.64   10.14   0
   6 -17   2   28.48    9.75   0
   6  17   2   25.76    7.28   0
   7  17   2   18.55   10.46   0
  -7 -17  -2    5.42   10.10   0
  -7  17   2   -0.60   10.09   0
   7  17   2    1.48   10.46   0
  -7  17  -2    8.87   10.17   0
  -7 -17   2   -2.16    6.98   0
  -7  17  -2    0.96    9.98   0
   7 -17  -2    1.46   10.15   0
   7  17  -2    4.43   10.33   0
  -8 -17   2    0.45    7.65   0
   8  17  -2    9.43   11.12   0
  -8 -17  -2    5.77   11.04   0
   8  17   2   -1.52   11.24   0
  -8  17  -2    7.37   11.10   0
  -8  17  -2    5.45    7.25   0
  -8  17   2    3.06   10.75   0
  -8  17  -2    0.10   10.78   0
  -8  17   2    3.18   10.94   0
   8  17   2    2.66   11.72   0
   9  17   2   12.62    8.40   0
  -9  17   2    9.44   11.92   0
  -9  17  -2   16.84   11.79   0
  -9  17   2    7.11   12.20   0
  -9 -17  -2    7.80    8.34   0
   9  17  -2    8.45   11.81   0
  -9  17  -2   11.46    8.65   0
  -9 -17   2    6.61   12.17   0
  -9  17  -2    5.34   12.16   0
   0 -18  -2  114.35    9.44   0
   0  18   2  102.75    7.00   0
   0  18  -2  113.07    6.91   0
   0 -18   2   91.77    9.12   0
  -1 -18   2  121.27    7.09   0
   1  18  -2  119.94    9.61   0
  -1  18   2  114.89    6.90   0
   1 -18   2  134.42    7.37   0
   1 -18  -2  129.04    6.78   0
   1  18   2  116.66    9.26   0
  -1  18  -2  119.24    6.93   0
  -1 -18  -2  121.18    7.36   0
   2  18   2   39.76    6.51   0
  -2  18  -2   39.03    6.37   0
  -2  18   2   42.18    9.15   0
   2 -18   2   39.44    6.41   0
   2  18  -2   39.81    9.05   0
   2 -18  -2   34.87    6.60   0
  -2 -18  -2   40.43    6.39   0
  -2 -18   2   43.13    6.63   0
  -3  18  -2   72.45    6.68   0
  -3 -18  -2   80.46    9.50   0
   3 -18   2   93.56    9.31   0
   3 -18  -2   76.78    7.26   0
  -3 -18   2   82.61    6.67   0
  -3  18   2   81.15    7.26   0
   3  18  -2   80.04    6.65   0
   3  18   2   78.77    9.34   0
   4 -18  -2   54.48    9.46   0
   4  18  -2   66.85    9.56   0
   4 -18   2   62.11    7.01   0
  -4 -18   2   53.43    6.63   0
   4  18   2   54.29    9.34   0
  -4  18  -2   49.07    9.02   0
  -4 -18  -2   41.62    7.09   0
  -4  18   2   58.57    9.53   0
   5  18   2   -4.95    6.40   0
   5  18  -2    6.88    9.17   0
   5 -18   2   -4.24    9.21   0
   5 -18  -2    8.26    9.06   0
  -5  18  -2   -0.10    6.52   0
  -5  18   2    0.51    9.57   0
   5  18   2   -3.85    9.33   0
  -5 -18   2    4.40    9.27   0
  -5 -18  -2    4.90    6.79   0
   6  18  -2    8.57    6.91   0
  -6 -18  -2   16.56    9.60   0
   6 -18  -2    8.59   10.14   0
   6  18   2    4.78    9.80   0
   6 -18   2    5.15    7.20   0
  -6  18  -2    9.04   10.19   0
   6  18   2    1.55    7.28   0
  -6  18   2    6.14    9.75   0
  -6 -18   2   12.57    7.09   0
   7  18   2   27.87   11.07   0
  -7 -18  -2   25.09    7.80   0
  -7  18  -2   29.37   10.70   0
   7  18   2   27.24   10.49   0
  -7 -18   2   21.34    7.41   0
  -7  18   2   27.31    7.46   0
   7 -18  -2   32.47   10.48   0
  -7  18  -2   25.06    7.62   0
   7 -18   2   30.96    7.58   0
   7  18  -2   28.85   10.85   0
  -8 -18   2   11.06    7.85   0
  -8  18  -2    4.70   11.02   0
   8  18   2    3.54   11.22   0
  -8  18  -2    1.49   11.22   0
  -8  18   2   -1.77   11.20   0
   8  18  -2    5.33    7.90   0
  -8 -18  -2   -5.90    8.00   0
  -8  18   2    6.51   11.27   0
   8  18   2    5.20   14.12   0
  -8  18  -2    1.61    7.95   0
   9  18  -2    9.29   12.69   0
  -9  18  -2   12.49    8.51   0
  -9  18  -2   -3.89   12.32   0
  -9  18  -2    9.66   12.34   0
  -9 -18  -2    3.37   12.05   0
  -9  18   2    4.94   12.16   0
   9  18   2    1.64   12.42   0
  -9  18   2   10.25   12.05   0
  -9 -18   2    5.08   12.05   0
  -1  19  -2   15.92    6.45   0
   1  19  -2   14.22    8.87   0
  -1  19   2   10.29    8.33   0
   1 -19  -2   11.83    6.62   0
   1 -19   2   11.81    6.38   0
  -1 -19  -2    8.34    8.74   0
   1  19   2   10.65    8.84   0
  -1 -19   2   20.45    8.75   0
  -2  19  -2    9.89    8.86   0
  -2  19   2   -0.59    6.23   0
   2  19   2    6.25    6.45   0
  -2 -19  -2    8.72    6.27   0
   2  19  -2    4.31    6.24   0
   2 -19   2    2.33    8.82   0
  -2 -19   2    3.77    6.46   0
   2 -19  -2    8.49    8.40   0
   3  19   2   71.52    6.85   0
  -3 -19  -2   70.59    7.20   0
   3 -19  -2   66.97    6.78   0
   3  19  -2   71.96    6.40   0
  -3 -19   2   69.08    6.62   0
   3 -19   2   67.69    6.64   0
  -3  19  -2   63.06    6.50   0
  -3  19   2   66.85    9.22   0
   4 -19  -2  122.11   10.25   0
   4  19   2  117.90    7.13   0
  -4 -19  -2  135.92    9.92   0
   4  19  -2  117.92   10.17   0
  -4 -19   2   97.09    7.33   0
   4 -19   2  133.33   10.07   0
  -4  19   2  125.45   10.21   0
  -4  19  -2  129.06    9.93   0
  -5 -19   2    9.51    9.16   0
   5  19   2    1.26    9.34   0
   5 -19  -2    7.01    9.48   0
  -5 -19  -2   -1.38    9.41   0
   5  19  -2   -4.13    9.77   0
   5 -19   2    5.60    9.51   0
  -5  19  -2   -2.03    9.48   0
  -5  19   2   -2.56    9.90   0
  -6 -19  -2    3.64    7.18   0
  -6 -19   2    9.96    7.30   0
   6  19   2    4.86   10.63   0
   6 -19   2    6.99    6.97   0
  -6  19  -2    2.98   10.24   0
   6 -19  -2    5.68   10.16   0
  -6  19   2   -1.50   10.13   0
   6  19  -2    6.73   10.17   0
   6  19   2    0.83    7.19   0
   7  19   2    1.56   11.15   0
   7 -19   2    6.51   10.46   0
   7 -19  -2    3.36    7.49   0
  -7 -19   2    4.74    7.49   0
   7  19   2   10.29   10.40   0
  -7  19  -2    5.81   10.46   0
   7  19  -2    7.78   11.15   0
  -7  19   2    4.49    7.57   0
   7  19  -2    6.00   15.42   0
  -7 -19  -2   15.04   10.78   0
  -7  19  -2    1.59    7.42   0
   7  19  -2    4.01   15.44   0
   8  19   2   -7.62   11.14   0
   8  19  -2   -0.30    8.21   0
  -8  19  -2    8.16   11.06   0
  -8  19  -2    4.98   11.27   0
   8  19   2    1.14   11.94   0
  -8 -19  -2   -3.72   11.04   0
  -8  19   2   10.93   11.48   0
  -8 -19   2    3.16    8.18   0
  -8  19  -2    0.17   11.23   0
  -9  19  -2    6.36   12.28   0
  -9  19  -2    1.64   12.76   0
  -9  19  -2   -0.02    8.83   0
  -9  19   2    2.46   12.63   0
   9  19   2    2.82   12.23   0
  -9  19   2   -3.47   12.32   0
   9  19   2    1.04   19.54   0
  -9 -19  -2    7.89    8.70   0
   9  19  -2    5.01    8.68   0
  -9 -19   2   -4.28   12.25   0
   0 -20   2   35.77    6.56   0
   0  20  -2   29.72    6.56   0
   0 -20  -2   32.36    6.37   0
   0  20   2   28.57    9.04   0
   1 -20  -2   52.75    6.71   0
   1  20  -2   43.21    9.57   0
   1 -20   2   46.21    6.72   0
  -1  20   2   49.52    6.37   0
  -1 -20   2   52.12    6.58   0
  -1 -20  -2   43.53    6.88   0
  -1  20  -2   57.97    8.97   0
   1  20   2   50.96    9.29   0
  -2 -20   2   37.14    9.38   0
   2  20  -2   31.75    6.74   0
   2  20   2   23.64    6.64   0
   2 -20  -2   28.96    8.75   0
   2 -20   2   25.72    9.40   0
  -2 -20  -2   26.17    9.52   0
  -2  20  -2   36.27    6.55   0
  -2  20   2   20.09    6.33   0
  -3  20   2   40.11    9.20   0
   3 -20   2   33.33    8.91   0
   3  20   2   36.67    9.29   0
  -3  20  -2   30.56    9.13   0
  -3 -20   2   31.63    9.04   0
   3 -20  -2   47.81    9.25   0
   3  20  -2   33.16    9.10   0
  -3 -20  -2   34.29    6.67   0
   4  20   2    3.01    9.39   0
   4 -20   2    4.79    6.90   0
   4  20  -2    9.37    9.58   0
   4 -20  -2    5.03    9.80   0
  -4  20  -2   11.31    9.44   0
  -4  20   2    6.48    9.32   0
  -4 -20  -2    5.20    6.89   0
  -4 -20   2    5.72    9.39   0
   5 -20  -2   19.69    7.24   0
  -5  20   2   15.37    9.83   0
   5 -20   2   25.61    9.67   0
   5  20  -2   20.91    6.88   0
  -5  20  -2   16.73    6.90   0
  -5 -20  -2   21.04    6.44   0
   5  20   2   15.63    6.53   0
  -5 -20   2   26.45    9.84   0
   6 -20   2    1.06    7.32   0
  -6 -20  -2    8.55    7.17   0
   6 -20  -2    4.91   10.19   0
   6  20  -2    2.26    6.86   0
  -6 -20   2    1.63    6.78   0
  -6  20  -2    4.88   10.06   0
  -6  20   2    2.35   10.17   0
   6  20   2    6.53    7.10   0
   6  20   2   -0.97    7.28   0
  -7  20   2    9.87   10.80   0
   7  20  -2    4.81   13.47   0
  -7 -20   2    5.40    7.80   0
  -7  20  -2   -2.07   10.54   0
  -7 -20  -2   11.25    7.55   0
   7  20  -2    7.96    8.13   0
   7  20  -2    6.59   13.22   0
   7 -20  -2    9.33   11.20   0
   7  20   2    5.00    7.29   0
   7 -20   2   11.74   10.69   0
   7  20   2   15.16   13.91   0
  -7  20  -2   10.65    7.51   0
   8 -20  -2    0.56   12.06   0
   8  20   2    8.09   11.63   0
  -8 -20  -2    6.20    7.94   0
  -8  20  -2   -1.93    8.03   0
  -8  20  -2    1.37    8.16   0
   8  20   2   -5.22   12.46   0
  -8  20  -2    4.94   11.63   0
  -8  20   2    6.07    8.14   0
   8  20  -2   -1.18   11.72   0
  -8 -20   2    7.48   11.84   0
  -9  20   2    5.11   13.25   0
  -9 -20   2   -3.07   12.52   0
   9  20   2    1.31   22.14   0
  -9  20  -2   -0.71   12.43   0
   9  20   2    5.11   12.61   0
  -9 -20  -2   -2.42   12.68   0
   9  20  -2   -4.05    9.07   0
  -9  20  -2    2.11   12.38   0
  -9  20   2    7.18   12.86   0
  -9  20  -2    0.71   13.05   0
  -1  21  -2   -1.78    6.68   0
  -1 -21   2   -1.61    9.14   0
  -1  21   2    8.76    9.00   0
   1 -21   2    5.15    6.72   0
   1  21   2    6.12    9.14   0
  -1 -21  -2    5.18    6.43   0
   1 -21  -2   -0.53    6.42   0
   1  21  -2   -1.80    9.20   0
   2  21  -2  -12.86    9.51   0
  -2  21  -2   -0.38    6.55   0
   2 -21  -2    1.67    6.39   0
  -2 -21  -2   -1.50    6.64   0
   2 -21   2   -1.34    6.52   0
  -2  21   2    1.21    8.60   0
  -2 -21   2    2.61    6.70   0
   2  21   2    2.14    6.49   0
   3 -21   2    1.01    6.50   0
   3  21  -2    2.41    6.27   0
  -3  21  -2    5.57    6.47   0
  -3  21   2    5.08    6.81   0
  -3 -21  -2   -5.36    9.34   0
   3 -21  -2    1.71    6.47   0
  -3 -21   2    6.67    9.26   0
   3  21   2    7.83    9.23   0
  -4 -21   2    6.02    9.39   0
   4 -21   2    0.57    6.89   0
  -4  21  -2    2.75    6.61   0
   4  21   2    1.77    6.72   0
  -4  21   2    5.63    9.40   0
  -4 -21  -2   -2.63    6.57   0
   4  21  -2    0.67    6.43   0
   4 -21  -2   -2.45    9.16   0
   5  21   2   -5.35    9.28   0
  -5 -21  -2    5.51    7.07   0
  -5  21  -2    3.87    6.90   0
   5 -21   2    1.74    6.96   0
   5  21  -2   -0.09    6.94   0
  -5 -21   2    2.10    9.85   0
  -5  21   2    6.31   10.13   0
   5 -21  -2    5.37   10.07   0
  -6  21  -2    6.02   10.66   0
  -6 -21  -2    5.79   10.20   0
   6 -21   2    1.63    7.74   0
  -6  21   2    0.55   10.44   0
  -6 -21   2    1.68    7.19   0
   6  21   2    1.92   10.29   0
   6 -21  -2    3.86   10.65   0
   6  21  -2    1.16   10.24   0
   6  21   2   -4.68   10.42   0
   7  21  -2    0.72   11.15   0
  -7 -21  -2    8.57   11.04   0
  -7  21   2    5.36   11.39   0
  -7 -21   2    6.97    7.94   0
   7  21   2    8.43   11.41   0
  -7  21  -2    1.40   10.96   0
  -7  21  -2   15.52   10.90   0
   7  21  -2    4.49   11.23   0
   7  21  -2    6.03   13.93   0
   7  21   2    6.11    7.76   0
   7 -21   2    1.16    7.94   0
   7 -21  -2    7.29   11.29   0
  -8  21   2   -4.74    8.40   0
  -8 -21  -2    4.11   11.75   0
   8 -21  -2    5.57    8.85   0
  -8  21  -2   -0.14   11.72   0
   8  21   2    5.97   14.94   0
   8  21  -2   11.06   12.02   0
  -8  21  -2   16.84   11.82   0
  -8 -21   2    8.60   11.90   0
   8  21   2   11.16   12.32   0
   0 -22   2  146.88    7.66   0
   0 -22  -2  144.35   10.05   0
   0  22  -2  148.58    7.56   0
   0  22   2  137.70    7.57   0
   1 -22  -2   -0.01    6.54   0
  -1 -22  -2   -3.82    9.14   0
  -1 -22   2    7.79    6.61   0
   1  22  -2   -6.43    9.17   0
   1  22   2   -0.18    6.40   0
  -1  22   2    3.01    6.53   0
   1 -22   2    2.11    6.28   0
  -1  22  -2    3.20    9.18   0
   2  22  -2   17.29    6.85   0
  -2  22  -2   10.61    9.27   0
  -2 -22   2   12.80    6.57   0
   2 -22  -2    5.62    6.60   0
   2 -22   2    8.94    6.53   0
   2  22   2   15.79    6.49   0
  -2  22   2   10.24    6.28   0
  -2 -22  -2   12.20    9.26   0
   3 -22   2   27.37    6.71   0
  -3  22   2   26.55    6.65   0
  -3  22  -2   27.28    6.71   0
   3 -22  -2   25.88    6.75   0
  -3 -22   2   35.51    6.63   0
   3  22   2   37.88    9.53   0
  -3 -22  -2   27.20    7.04   0
   3  22  -2   26.79    9.27   0
   4 -22  -2   11.34    9.98   0
  -4 -22  -2   12.67    6.80   0
   4 -22   2    9.37    6.65   0
  -4 -22   2   15.08    9.53   0
   4  22   2    9.97    6.66   0
  -4  22   2   14.42    9.76   0
   4  22  -2    8.98    6.81   0
  -4  22  -2   10.70    6.83   0
  -5 -22  -2   13.83    7.12   0
   5 -22  -2   16.03   10.09   0
  -5  22   2   18.78   10.23   0
   5  22   2   15.75    7.45   0
   5 -22   2   20.88    7.02   0
   5  22  -2   13.95    7.37   0
  -5  22  -2   12.01    7.25   0
  -5 -22   2   16.18    7.01   0
  -6  22  -2   -9.13   10.86   0
   6 -22   2    2.31    7.45   0
  -6 -22   2    7.91   10.49   0
  -6 -22  -2    5.10    7.26   0
   6  22   2    9.02    7.15   0
   6 -22  -2   -0.47    7.39   0
   6  22  -2   -0.47   10.60   0
   6  22   2    7.50   10.59   0
  -6  22   2    9.06   10.67   0
   7  22  -2   -3.85    8.04   0
   7  22  -2    2.22   14.32   0
   7  22  -2    5.25   13.98   0
  -7  22  -2   10.46   11.21   0
  -7  22  -2    5.99    7.94   0
  -7  22   2    7.92   11.08   0
  -7 -22   2   -0.56    8.03   0
   7 -22   2    0.44   11.19   0
   7 -22  -2    5.18   11.89   0
  -7 -22  -2    2.75    7.67   0
   7  22   2    1.05   11.29   0
   7  22   2    2.67   11.25   0
   8 -22  -2    7.82   12.28   0
   8  22   2   -1.16    8.44   0
  -8  22  -2    7.33   12.13   0
   8  22  -2    6.22    8.60   0
  -8 -22  -2    3.45    8.69   0
  -8  22  -2    3.50    8.25   0
  -8  22   2    3.98    8.65   0
   8  22   2    3.41   12.89   0
  -8 -22   2    2.27   11.95   0
   1 -23  -2   -0.58    6.50   0
   1 -23   2   -3.67    9.36   0
  -1  23   2    9.12    9.33   0
  -1 -23  -2    1.24    6.77   0
  -1  23  -2    3.05    6.44   0
   1  23  -2   -0.23    9.61   0
   1  23   2    1.60    6.67   0
  -1 -23   2    6.48    9.54   0
   2  23   2    4.32    6.69   0
  -2 -23   2   10.24    9.45   0
   2 -23  -2    5.88    9.31   0
   2 -23   2    4.26    6.77   0
   2  23  -2   -6.09    6.68   0
  -2  23   2   -2.79    6.32   0
  -2  23  -2    2.76    6.46   0
  -2 -23  -2   10.12    9.33   0
  -3 -23   2    6.84    6.47   0
  -3 -23  -2    2.22    9.62   0
  -3  23   2    6.47    6.80   0
   3 -23   2    4.94    9.14   0
   3 -23  -2    1.95    9.99   0
   3  23   2    3.53    6.65   0
  -3  23  -2    4.44    9.13   0
   3  23  -2    0.19    6.65   0
   4  23   2   -1.23    7.09   0
  -4 -23  -2   -1.47    7.16   0
  -4  23  -2    0.72    9.95   0
   4 -23   2   -9.61   10.13   0
  -4  23   2    9.95    9.90   0
   4 -23  -2    5.40    9.83   0
   4  23  -2   -3.77    9.61   0
  -4 -23   2    3.42    7.11   0
  -5  23   2    8.56   10.66   0
   5 -23  -2    1.61    7.14   0
   5  23  -2   -1.20    7.39   0
  -5 -23   2    2.11    7.40   0
  -5 -23  -2   -2.45    6.78   0
   5 -23   2    3.35    9.64   0
   5  23   2    1.42    9.89   0
  -5  23  -2    1.83   10.04   0
  -6  23  -2    3.19    7.36   0
   6 -23   2    4.25   10.58   0
  -6 -23   2   17.31   10.75   0
  -6  23   2   -6.11   11.28   0
  -6 -23  -2   -6.65   10.94   0
   6  23  -2    1.06    7.58   0
   6 -23  -2    4.85   11.20   0
   6  23   2    3.91    7.79   0
   6  23   2   -1.29   10.95   0
  -7 -23   2    6.42   11.39   0
   7  23  -2    0.08   12.01   0
   7 -23   2   -3.66   11.77   0
  -7  23   2    7.60   11.35   0
   7  23   2    9.97    7.87   0
  -7  23  -2   -1.74    8.54   0
   7  23  -2    1.19   12.11   0
   7  23  -2    0.78   11.26   0
  -7 -23  -2    2.67   10.95   0
   7  23   2    3.49   11.72   0
   7 -23  -2   -6.30   11.69   0
  -7  23  -2    4.63    8.01   0
  -8  23   2    5.09    9.10   0
  -8  23  -2   10.71    8.86   0
   8  23   2   11.00    8.79   0
   8  23  -2   13.76   12.67   0
   8 -23  -2   17.45   12.67   0
   8  23   2    6.16   13.06   0
  -8 -23   2   17.03   12.59   0
  -8 -23  -2    7.68   12.29   0
  -8  23  -2    8.36    8.65   0
   0  24   2   10.85    6.84   0
   0 -24  -2    9.37    9.46   0
   0 -24   2   22.30    9.69   0
   0  24  -2   21.33    9.62   0
   1  24  -2   39.74    7.06   0
  -1  24  -2   37.89    7.01   0
   1  24   2   41.64    9.75   0
  -1 -24  -2   44.86    7.03   0
   1 -24  -2   41.90    6.78   0
  -1  24   2   41.01    6.93   0
   1 -24   2   34.33    6.68   0
  -1 -24   2   48.69    6.83   0
   2  24   2   -0.59    6.99   0
   2 -24   2    4.54    9.58   0
  -2  24   2   -1.46    9.45   0
   2  24  -2    8.41    9.93   0
  -2 -24  -2   -2.54    6.94   0
  -2  24  -2   -5.98    7.14   0
  -2 -24   2   -5.42    6.59   0
   2 -24  -2    2.48    6.55   0
   3 -24   2   24.67    9.77   0
   3  24  -2   27.81    9.90   0
  -3 -24  -2   21.39    7.15   0
   3 -24  -2   23.81    7.08   0
   3  24   2   38.16    6.95   0
  -3  24   2   27.73   10.09   0
  -3  24  -2   24.77    6.78   0
  -3 -24   2   28.72    7.09   0
  -4  24  -2   -2.31    7.19   0
   4  24   2    8.16    9.75   0
  -4 -24   2    0.41    7.15   0
  -4  24   2    3.80   10.27   0
   4  24  -2   -1.80   10.11   0
   4 -24  -2    3.15    9.80   0
   4 -24   2   -4.84    7.12   0
  -4 -24  -2   -9.98    7.28   0
  -5 -24   2    2.69    7.48   0
  -5 -24  -2    7.99    7.55   0
  -5  24   2    2.59   10.50   0
  -5  24  -2    8.26    7.36   0
   5 -24   2   -1.70   10.52   0
   5 -24  -2    4.13    7.57   0
   5  24   2   -0.59    9.75   0
   5  24  -2    6.79    7.37   0
   6 -24  -2   11.33    7.94   0
  -6  24   2   11.35   10.97   0
   6 -24   2   -3.53   10.96   0
  -6  24  -2    1.09   10.87   0
  -6 -24   2   -1.28   10.87   0
   6  24   2    4.34   11.34   0
   6  24   2    3.71    7.42   0
   6  24  -2    9.08    7.60   0
  -6 -24  -2    7.53    7.84   0
  -7 -24   2    1.51   11.81   0
   7  24   2   10.22   11.90   0
  -7 -24  -2   -2.29    8.10   0
  -7  24   2   -4.01   11.89   0
   7  24  -2    2.76   11.80   0
   7  24  -2    0.08   12.14   0
   7 -24  -2   -0.80   12.02   0
   7 -24   2    0.05   12.32   0
  -7  24  -2   -2.47    8.20   0
   7  24   2   -2.95   12.51   0
   7  24  -2   -1.72   12.14   0
  -7  24  -2    3.73    8.36   0
  -8  24  -2    3.42   12.55   0
  -8  24  -2    0.28   13.20   0
  -8 -24   2    9.18   12.81   0
  -8 -24  -2   -5.09   12.53   0
  -8  24   2   -0.94    9.38   0
   8 -24   2    4.08    9.05   0
   8  24   2    7.28   12.52   0
   8 -24  -2   10.85   13.07   0
   1 -25   2   10.51    7.20   0
   1  25  -2   12.58    7.05   0
  -1  25  -2   17.62    7.12   0
   1  25   2   20.04    7.08   0
  -1  25   2   13.45    6.62   0
  -1 -25   2   13.46    7.08   0
   1 -25  -2   13.46    7.08   0
  -1 -25  -2    7.93    7.24   0
   2 -25   2   22.89    9.90   0
  -2  25   2   23.32    9.68   0
  -2 -25  -2   28.65    9.83   0
  -2 -25   2   18.56    7.08   0
   2 -25  -2   21.91    6.90   0
  -2  25  -2   33.13    9.79   0
   2  25  -2   23.41   10.12   0
   2  25   2   13.26    9.99   0
  -3 -25  -2   -0.29    7.11   0
   3 -25   2    5.37    9.91   0
   3  25   2   11.57   10.05   0
  -3  25   2   16.26   10.01   0
   3  25  -2    3.27    7.44   0
  -3  25  -2   10.55   10.12   0
   3 -25  -2    9.01    9.94   0
  -3 -25   2   11.83    9.99   0
  -4 -25  -2    3.78   10.11   0
   4 -25   2    1.67    7.27   0
  -4 -25   2    0.75    7.20   0
  -4  25  -2    5.10   10.29   0
   4  25   2    9.52   10.23   0
   4 -25  -2   -2.32    7.40   0
  -4  25   2    3.72    7.29   0
   4  25  -2   -1.63    7.18   0
   5 -25  -2   -6.53    7.57   0
  -5  25   2   -0.56   10.66   0
   5  25  -2   12.29   10.63   0
  -5  25  -2   -8.05   10.24   0
   5 -25   2    7.12    7.56   0
  -5 -25  -2   -0.24   10.56   0
  -5 -25   2    2.65    7.32   0
   5  25   2   -1.39    7.20   0
  -6 -25   2    2.73   11.21   0
   6 -25  -2   -6.74    8.26   0
   6  25  -2    2.34    7.89   0
   6 -25   2    4.83    8.12   0
   6  25   2   -3.95   11.45   0
  -6  25   2   -8.44   11.60   0
   6  25   2    5.38    7.83   0
  -6  25  -2    5.37   11.29   0
  -6 -25  -2   -1.47    7.96   0
  -7 -25   2    4.52   11.89   0
   7 -25   2   -2.79    8.49   0
   7  25  -2    5.15    8.19   0
   7 -25  -2   -1.83   12.18   0
  -7  25  -2   -2.15    8.54   0
   7  25  -2    3.37   14.80   0
  -7  25   2    4.27   12.13   0
   7  25   2   -0.35   12.54   0
  -7 -25  -2    6.10   11.93   0
   7  25   2   -1.59    8.51   0
  -7  25  -2    0.01   12.02   0
   7  25  -2    1.65   14.87   0
   0 -26   2  135.35   10.76   0
   0 -26  -2  129.52    7.81   0
   0  26  -2  134.68   10.85   0
   0  26   2  137.43    7.90   0
  -1  26   2   -1.17    9.36   0
   1 -26  -2    1.80    6.51   0
  -1  26  -2    9.16   10.08   0
   1  26   2   -1.71    7.08   0
   1 -26   2    7.41   10.11   0
  -1 -26   2    0.37   10.22   0
  -1 -26  -2    6.18    9.96   0
   1  26  -2    2.39    7.06   0
   2  26   2   -2.11   10.06   0
   2 -26   2    3.20    6.89   0
   2 -26  -2    2.07   10.27   0
  -2  26  -2   -2.45    7.19   0
  -2 -26   2   12.49    9.95   0
  -2 -26  -2  -11.41   10.21   0
  -2  26   2   -1.28    7.35   0
   2  26  -2   -0.62    7.36   0
  -3  26  -2   10.87    7.35   0
   3  26   2   11.85   10.14   0
  -3 -26  -2   16.99   10.21   0
  -3 -26   2   10.40   10.11   0
  -3  26   2    9.18   10.67   0
   3 -26  -2   -5.21    7.32   0
   3  26  -2    6.79   10.12   0
   3 -26   2    6.27    9.84   0
   4  26   2   14.07   10.96   0
   4  26  -2   10.79   10.59   0
   4 -26   2    2.06    7.35   0
  -4 -26  -2    9.50    7.55   0
   4 -26  -2   -0.25   10.46   0
  -4  26  -2   -2.79    7.80   0
  -4 -26   2    6.01    7.85   0
  -4  26   2    7.77    7.33   0
  -5 -26   2    2.53    7.67   0
  -5 -26  -2    7.54    7.99   0
  -5  26   2   -4.30   11.10   0
  -5  26  -2    4.29    7.78   0
   5  26  -2   -6.17   10.82   0
   5  26   2    5.79    7.54   0
   5 -26  -2   -2.83    7.86   0
   5 -26   2   -4.59   10.28   0
   6 -26   2   -1.31    8.07   0
  -6  26  -2    7.53    8.03   0
  -6 -26  -2   12.37   11.41   0
   6 -26  -2   -7.54   11.94   0
   6  26  -2    4.44    8.39   0
  -6  26   2   -1.34   11.70   0
   6  26   2    3.67   12.04   0
  -6 -26   2    1.72   11.55   0
   6  26   2   -1.43   11.58   0
   7  26   2    6.99   12.59   0
   7  26   2    5.80   12.84   0
  -7  26  -2   -1.09    9.00   0
  -7 -26   2    5.03   12.19   0
   7 -26   2    3.51   12.44   0
  -7  26   2   11.55   12.64   0
   7  26  -2    5.13   12.82   0
   7 -26  -2    0.66   12.58   0
   7  26  -2    2.74   16.09   0
   7  26  -2    4.57    8.78   0
  -7 -26  -2    8.33    8.90   0
  -7  26  -2    4.20    9.00   0
   1 -27  -2    6.21    7.37   0
  -1  27  -2   22.47   10.44   0
   1  27  -2   11.77    7.54   0
  -1 -27   2   14.08    7.41   0
  -1  27   2   12.12    7.24   0
   1  27   2   18.90   10.52   0
   1 -27   2   16.49    7.32   0
  -1 -27  -2   18.61   10.36   0
  -2  27   2   22.04    7.14   0
   2  27  -2   25.20    7.40   0
   2  27   2   26.45    7.50   0
  -2 -27  -2   19.56    7.41   0
  -2  27  -2   19.27    7.17   0
   2 -27   2   20.08    7.29   0
   2 -27  -2   29.71   10.67   0
  -2 -27   2   21.44   10.35   0
   3 -27  -2    0.47   10.43   0
  -3  27   2    0.85    7.50   0
   3  27  -2   -3.77    7.32   0
  -3 -27   2    3.32    6.89   0
   3  27   2    7.99   10.42   0
   3 -27   2   -5.64    7.23   0
  -3  27  -2   -2.41    6.92   0
  -3 -27  -2    7.45    7.24   0
  -4 -27   2    3.27    7.52   0
  -4  27  -2    6.14   10.74   0
   4  27  -2    8.17    7.66   0
   4  27   2    2.90   10.90   0
   4 -27  -2    6.58   10.89   0
  -4 -27  -2    0.61    7.63   0
   4 -27   2   -1.62    7.76   0
  -4  27   2   14.18    7.69   0
   5  27   2   14.80    8.10   0
   5 -27   2    5.48   11.34   0
   5  27  -2    7.35    7.66   0
  -5 -27   2    6.72    8.13   0
  -5  27  -2    6.77   11.52   0
   5 -27  -2    2.95    8.23   0
  -5  27   2    1.78   11.37   0
  -5 -27  -2    4.25   11.21   0
   6  27   2    5.81   11.84   0
   6 -27   2   -0.12   11.75   0
  -6  27  -2   11.35   12.19   0
   6  27  -2   15.32   11.84   0
   6 -27  -2   -1.23   11.94   0
   6  27   2   -1.76   12.31   0
  -6 -27   2   -4.80   12.15   0
  -6 -27  -2    6.02    8.09   0
  -6  27   2   -0.04   11.99   0
  -7 -27   2    0.42   12.30   0
   7 -27   2    2.24    8.97   0
  -7  27   2    7.60   12.74   0
  -7 -27  -2   -9.72    8.98   0
  -7  27  -2   14.32    9.00   0
  -7  27  -2    4.26   12.66   0
   0  28  -2   17.58   10.27   0
   0 -28  -2   14.88    7.45   0
   0  28   2   23.05    7.53   0
   0 -28   2    9.53    7.34   0
  -1 -28   2   43.87   10.46   0
  -1 -28  -2   50.25   10.49   0
   1 -28  -2   45.89    7.50   0
   1  28   2   45.06    7.26   0
  -1  28   2   48.67   10.54   0
  -1  28  -2   35.14    7.36   0
   1 -28   2   59.53    7.85   0
   1  28  -2   43.08    7.62   0
  -2  28  -2   -1.55   10.58   0
  -2 -28  -2    0.68    7.58   0
  -2  28   2   -7.80   10.44   0
   2  28  -2   -0.33    7.14   0
   2 -28  -2    1.99    7.36   0
   2  28   2    9.02   10.66   0
   2 -28   2   -4.10   10.46   0
  -2 -28   2    4.22    7.08   0
   3 -28  -2    1.11   10.68   0
  -3  28   2   -5.78    7.57   0
  -3 -28  -2    7.49    7.55   0
  -3  28  -2    1.43   10.63   0
   3 -28   2   12.95    7.40   0
  -3 -28   2    2.20    7.44   0
   3  28  -2   -0.95    7.55   0
   3  28   2   -3.49    7.79   0
   4  28   2    3.64    7.58   0
   4 -28   2   -0.35    8.01   0
  -4 -28   2   -3.29   11.06   0
   4  28  -2    3.83   11.31   0
   4 -28  -2   -4.39    8.06   0
  -4  28  -2   -1.41    8.09   0
  -4 -28  -2   15.15   10.84   0
  -4  28   2   -1.22    7.88   0
  -5  28   2    5.87   11.62   0
  -5 -28  -2   14.44   11.32   0
  -5  28  -2    6.28    8.10   0
   5  28  -2   -1.48    8.23   0
   5 -28   2    1.59   11.82   0
  -5 -28   2    8.45   11.43   0
   5  28   2   -3.49    7.87   0
   5 -28  -2   -4.17   11.56   0
  -6  28  -2    0.05    8.45   0
   6  28  -2    4.08   12.36   0
   6  28   2   -4.92   12.69   0
   6 -28   2    2.35    8.78   0
   6  28   2    3.97   12.38   0
  -6 -28   2    3.90    8.47   0
   6 -28  -2   -2.01   12.34   0
  -6  28   2   -7.70   12.37   0
  -6 -28  -2    7.52    8.57   0
  -1  29   2    6.76   10.39   0
  -1 -29   2    3.64   10.70   0
   1 -29  -2    0.30   10.71   0
  -1 -29  -2    3.11    7.46   0
   1  29  -2    3.87    7.58   0
   1 -29   2    6.21    7.67   0
   1  29   2   14.18   10.73   0
  -1  29  -2   10.33    7.70   0
   2  29  -2   -5.19   10.75   0
   2 -29   2    0.61   10.43   0
  -2 -29  -2    3.55    7.89   0
  -2  29   2    2.13   10.59   0
  -2 -29   2   -4.02    7.80   0
   2 -29  -2    3.92    7.69   0
  -2  29  -2   14.86   10.52   0
   2  29   2    7.42   11.02   0
   3 -29   2    4.09    7.87   0
  -3 -29   2    4.20    7.50   0
  -3 -29  -2    2.49    8.18   0
  -3  29  -2   -0.88    7.83   0
   3  29   2   -3.40    8.05   0
  -3  29   2    3.46    7.67   0
   3 -29  -2    3.90    7.75   0
   3  29  -2    3.94   10.77   0
  -4  29  -2   12.90   11.15   0
   4 -29  -2    0.04   11.28   0
   4  29   2    3.49    7.71   0
  -4 -29  -2    2.58    7.52   0
   4  29  -2   -0.91    8.11   0
   4 -29   2    0.20    8.04   0
  -4  29   2    1.79    7.93   0
  -4 -29   2   -6.05   11.08   0
  -5  29   2    1.05   12.07   0
   5  29   2    6.32    8.70   0
   5 -29  -2   -3.20   12.23   0
   5  29  -2   14.97   12.26   0
  -5 -29  -2    8.87    8.44   0
   5 -29   2   -9.55    8.85   0
  -5 -29   2   10.98   12.28   0
  -5  29  -2   -5.47   12.18   0
  -6  29  -2   -6.29   12.21   0
   6  29   2   -3.23   12.67   0
  -6 -29   2    8.64    8.62   0
  -6  29   2    7.83   12.79   0
   6  29  -2    7.69   12.90   0
   6  29   2   -1.69   12.71   0
  -6 -29  -2   -5.45   12.81   0
   6 -29   2   -1.64    8.75   0
   6 -29  -2    8.39   12.96   0
   0  30  -2   48.77   10.92   0
   0  30   2   39.73   11.35   0
   0 -30  -2   30.26    8.11   0
   0 -30   2   34.06    8.06   0
  -1  30  -2    7.52    7.63   0
   1  30   2   -2.06    7.81   0
  -1 -30   2   -4.63    7.70   0
   1 -30  -2    4.55   10.89   0
   1 -30   2   -1.11    7.74   0
  -1 -30  -2    3.48    7.97   0
  -1  30   2    8.09    7.66   0
   1  30  -2   -5.79    7.65   0
  -2  30   2   -0.70    8.02   0
   2  30  -2    4.85    8.08   0
  -2  30  -2   -1.11    7.59   0
  -2 -30  -2    0.86   11.25   0
   2  30   2   -0.94    8.03   0
   2 -30  -2    7.30    7.55   0
   2 -30   2   -6.35    7.74   0
  -2 -30   2    6.92   11.52   0
  -3  30  -2    8.23    8.08   0
  -3 -30  -2    2.96   11.28   0
   3  30   2   -7.54   11.34   0
   3 -30   2    4.88   11.30   0
   3 -30  -2   12.63   11.16   0
   3  30  -2   -2.64    7.71   0
  -3  30   2    0.73   11.36   0
  -3 -30   2   15.80   11.04   0
  -4 -30   2   13.46   11.59   0
  -4  30  -2    6.02    8.21   0
   4 -30  -2   -1.43    8.21   0
   4  30   2    4.10    8.37   0
   4  30  -2    2.40   11.44   0
  -4  30   2    0.14   11.71   0
   4 -30   2    0.59    8.35   0
  -4 -30  -2    3.51    8.26   0
  -5  30   2   -2.02   12.60   0
   5  30  -2   -2.94    8.76   0
   5 -30   2    1.78    8.33   0
  -5 -30   2    8.48   12.07   0
   5 -30  -2    7.21    8.62   0
  -5 -30  -2   -5.07    8.15   0
   5  30   2   -1.30    8.39   0
  -5  30  -2    2.52    8.69   0
  -1 -31  -2    2.59    7.90   0
   1  31   2    6.29   11.17   0
  -1  31   2    6.37    8.02   0
  -1  31  -2    6.24    7.70   0
  -1 -31   2    9.64   10.98   0
   1  31  -2    0.56   11.48   0
   1 -31   2    7.62    7.99   0
   1 -31  -2   12.71   11.22   0
  -2  31   2   10.43    8.23   0
   2 -31   2    8.06   11.31   0
  -2  31  -2   10.71    8.15   0
   2  31   2   -6.41   11.19   0
   2 -31  -2    7.82   11.26   0
  -2 -31   2    4.70   11.36   0
  -2 -31  -2   14.01   11.42   0
   2  31  -2    3.79    8.10   0
  -3 -31   2    8.58   11.73   0
  -3  31   2    3.54   11.71   0
   3 -31  -2    7.67    8.21   0
   3 -31   2    3.51   11.67   0
  -3 -31  -2   -7.55   11.78   0
  -3  31  -2    2.20    8.42   0
   3  31   2    4.26    8.31   0
   3  31  -2    3.20    8.38   0
  -4  31   2   11.48   12.22   0
   4  31  -2   -0.59    8.84   0
  -4  31  -2   -2.63    8.23   0
   4 -31  -2   -1.08   12.13   0
   4 -31   2    6.78    8.58   0
  -4 -31   2    2.33    8.56   0
   4  31   2   10.18   11.95   0
  -4 -31  -2    3.50   12.07   0
  -5 -31   2    6.63   12.68   0
  -5  31  -2    1.52   13.13   0
   5 -31  -2   -0.19    8.98   0
  -5 -31  -2   14.73   12.31   0
   5 -31   2    2.62   13.26   0
  -5  31   2    2.34   13.11   0
   0 -32  -2   -3.99    8.38   0
   0  32   2    4.78   11.27   0
   0  32  -2   11.52   11.58   0
   0 -32   2   -6.65    8.33   0
  -1 -32   2   10.13   11.92   0
  -1  32  -2   -7.66    8.39   0
  -1  32   2    0.97   11.37   0
   1 -32  -2    6.86   11.90   0
   1  32   2    8.25    8.13   0
   1  32  -2   -4.63   11.77   0
  -1 -32  -2   -0.75    8.48   0
   1 -32   2    4.73    8.28   0
   2  32  -2    3.12    8.34   0
  -2  32  -2   10.41    8.62   0
  -2 -32  -2   10.00    8.45   0
  -2 -32   2   13.18    8.53   0
  -2  32   2   -5.74   11.80   0
   2 -32   2    6.87    8.48   0
   2  32   2   12.95    8.46   0
   2 -32  -2   10.42   11.72   0
  -3 -32  -2   -1.91    8.52   0
   3  32   2   -1.29    8.66   0
  -3 -32   2   14.12   12.10   0
   3  32  -2    8.72   11.85   0
   3 -32   2    6.84    8.81   0
   3 -32  -2    9.18    9.01   0
  -3  32   2   10.00   12.30   0
  -3  32  -2   -5.69   12.37   0
  -4 -32   2    2.80    8.61   0
   4 -32   2    8.24   12.77   0
  -4  32  -2   -0.70   12.21   0
  -4  32   2   -2.51   12.52   0
   4  32  -2    6.46   12.39   0
   4 -32  -2    4.59    8.91   0
  -4 -32  -2   -0.51   12.94   0
   4  32   2    3.33   12.89   0
   1 -33  -2   -3.20    8.20   0
  -1  33  -2    1.82    8.56   0
   1  33  -2   15.83   11.96   0
   1 -33   2    7.20    8.26   0
   1  33   2   10.73   12.18   0
  -1 -33  -2    8.35    8.55   0
  -1 -33   2    9.33    8.29   0
  -1  33   2   13.16    8.30   0
   2 -33  -2   -0.89    9.05   0
   2  33  -2   10.18   11.90   0
  -2  33  -2    2.17   12.09   0
  -2 -33   2    6.19    8.33   0
  -2  33   2   13.00   11.92   0
   2  33   2   11.22   12.18   0
  -2 -33  -2    5.56    8.66   0
   2 -33   2    8.03   12.55   0
   3  33   2   16.32   12.79   0
  -3  33  -2   -8.24    8.89   0
   3  33  -2   -2.97    8.74   0
  -3 -33   2   -3.54    8.59   0
   3 -33  -2    1.08   12.54   0
   3 -33   2   20.84   11.96   0
  -3  33   2    2.76    8.94   0
  -3 -33  -2    1.80    9.01   0
   0  34   2   -0.64    8.98   0
   0 -34  -2    6.26    8.35   0
   0 -34   2   -0.42   12.70   0
   0  34  -2   -3.56   12.53   0
  -1 -34  -2   -2.48    8.86   0
   1  34  -2    9.94   12.57   0
  -1  34   2    5.45    8.68   0
   1  34   2    3.28    8.89   0
   1 -34   2    9.40   12.84   0
  -1 -34   2    4.56    8.99   0
   1 -34  -2   -3.36    8.54   0
  -1  34  -2   -4.49   12.69   0
   2  34   2   -1.42    8.86   0
   2  34  -2   -5.29   12.72   0
  -2  34   2    3.11   12.65   0
  -2  34  -2    4.50   12.78   0
  -2 -34   2    1.32    9.05   0
   2 -34  -2   -8.65    8.84   0
  -2 -34  -2   -0.60    9.09   0
   2 -34   2    6.12    8.94   0
   1   1  -3  576.33   18.66   0
  -1  -1  -3  524.79   13.49   0
   1   1   3  532.85   15.12   0
   1  -1   3  573.03   14.07   0
   1  -1   3  529.13   13.81   0
  -1  -1   3  531.12   18.51   0
   1   1  -3  553.74   15.70   0
  -1  -1   3  552.90   15.76   0
  -1   1  -3  538.11   13.92   0
  -1   1  -3  513.38   15.25   0
   1   1   3  557.06   16.34   0
  -1   1   3  557.14   15.12   0
   1  -1  -3  525.72   17.16   0
  -1   1   3  548.45   19.11   0
  -1  -1  -3  545.63   15.93   0
  -2  -1   3   63.44   10.71   0
  -2  -1  -3   67.51    7.99   0
   2   1   3   67.96   10.50   0
  -2   1  -3   61.92    7.89   0
  -2  -1   3   68.97    8.56   0
   2   1   3   64.34    8.06   0
   2  -1  -3   68.86   13.70   0
   2   1  -3   72.19   12.70   0
  -2   1  -3   63.20   10.40   0
  -2  -1  -3   76.20   10.70   0
   2  -1   3   73.17   10.65   0
   2  -1  -3   66.70   14.83   0
   2  -1   3   71.83    7.84   0
   3  -1   3   -1.95    6.56   0
  -3  -1   3    0.50   12.31   0
   3   1  -3    1.23   10.64   0
  -3  -1   3   -0.10    8.71   0
  -3  -1  -3    1.89    8.80   0
   3   1   3    1.54    6.18   0
  -3  -1  -3   -0.71    6.31   0
  -3   1  -3    3.69    5.94   0
   3   1   3   -0.02    6.00   0
  -3   1  -3    6.61    6.10   0
   3  -1   3   -2.13    6.24   0
  -4   1  -3   35.58    6.71   0
   4   1   3   32.33    6.59   0
   4   1   3   32.96    6.14   0
  -4  -1   3   35.98   11.28   0
   4   1  -3   33.03   14.20   0
  -4  -1  -3   36.56    8.41   0
  -4   1  -3   32.56    8.27   0
   4  -1   3   33.82    6.63   0
  -4  -1   3   35.81   13.25   0
  -4  -1  -3   42.44    9.34   0
   4  -1   3   38.64    8.32   0
  -5  -1   3   26.94   12.28   0
  -5   1  -3   19.23    9.44   0
  -5   1  -3   26.27    8.24   0
  -5  -1  -3   34.10    9.40   0
   5   1   3   24.80    6.88   0
   5   1   3   30.10    8.59   0
  -5  -1  -3   23.50    6.16   0
  -5  -1   3   26.19   12.05   0
  -6  -1  -3   34.99    8.95   0
   6   1   3   37.66    9.19   0
  -6   1  -3   39.58    8.95   0
  -6  -1   3   43.61   14.57   0
  -6  -1  -3   29.22    6.62   0
  -6   1  -3   38.10    8.81   0
  -6   1  -3   43.49    6.46   0
  -6  -1   3   39.80   13.33   0
  -7   1  -3   33.78    6.83   0
  -7  -1  -3   24.47    9.51   0
  -7   1   3   29.36   11.21   0
  -7  -1  -3   29.10    9.44   0
  -7   1  -3   31.18    9.44   0
   7   1   3   23.38    9.48   0
  -7  -1   3   34.27   13.47   0
  -7  -1   3   32.47   14.91   0
  -7   1  -3   32.80    9.67   0
  -8   1   3    3.43   15.10   0
  -8  -1  -3    2.01   10.08   0
  -8   1   3    5.78   14.86   0
  -8   1  -3    7.42    9.79   0
  -8   1  -3    7.20    9.53   0
  -8   1  -3    1.37    6.97   0
  -8  -1  -3    4.28    9.85   0
  -8  -1  -3    2.46    9.90   0
  -9   1  -3   21.78   10.33   0
  -9  -1  -3   11.79   10.79   0
  -9   1  -3   19.56   10.98   0
  -9  -1  -3   15.99    7.52   0
  -9   1  -3   21.89   10.82   0
  -9  -1  -3   11.19    7.60   0
 -10  -1  -3    1.27   14.52   0
 -10   1  -3   15.53   12.09   0
 -10   1  -3    7.41   11.31   0
 -10  -1  -3    6.15    8.43   0
 -10  -1  -3    2.94   11.81   0
 -10   1  -3    3.25   11.63   0
 -11   1  -3    3.84   12.98   0
 -11  -1  -3    1.66   13.54   0
 -11  -1  -3   -5.17    9.18   0
 -11   1  -3    5.84   12.94   0
 -11   1  -3    1.24   16.15   0
   0  -2   3 5380.80   39.44   0
   0   2  -3 5545.74   40.44   0
   0   2  -3 5435.52   39.96   0
   0  -2  -3 5175.17   41.28   0
   0   2   3 5478.00   38.61   0
   0  -2  -3 5520.20   38.84   0
   0   2   3 5150.72   40.65   0
   0  -2   3 5490.83   40.43   0
  -1   2  -3   80.85    8.55   0
  -1   2   3   81.94   11.79   0
   1   2  -3   79.06   12.18   0
   1   2   3   76.60    8.57   0
   1   2   3   74.13    9.17   0
  -1  -2   3   82.90    9.11   0
  -1  -2  -3   69.67    8.68   0
   1  -2   3   78.79    9.07   0
   1  -2  -3   77.93   11.81   0
  -1   2  -3   81.63    8.77   0
   1   2  -3   80.19   12.13   0
  -1  -2   3   83.10   12.01   0
  -1  -2  -3   83.07    9.11   0
  -1   2  -3   79.97    8.69   0
   2   2  -3    3.92    8.80   0
  -2  -2  -3   -1.46    9.75   0
  -2   2  -3    6.41    9.90   0
   2  -2   3    3.26    6.93   0
  -2  -2   3    3.15    9.22   0
   2   2   3    0.08    9.80   0
   2  -2  -3    2.63   11.03   0
  -2   2   3    2.61   10.57   0
  -2  -2   3    3.84    9.08   0
  -2  -2  -3    2.22    7.15   0
  -2   2  -3    0.40    9.69   0
   2   2  -3    2.18    9.20   0
   2   2   3    3.96    6.83   0
  -2   2  -3    4.58    7.05   0
   3   2   3   46.04    6.95   0
  -3   2  -3   47.85    9.51   0
  -3   2  -3   54.16    7.03   0
  -3  -2  -3   51.30    9.27   0
   3  -2   3   51.96    9.40   0
  -3  -2   3   55.97   10.03   0
  -3   2  -3   47.35    9.20   0
   3   2   3   53.90    9.39   0
   3   2  -3   40.22    9.80   0
  -3  -2  -3   44.40    6.81   0
  -3  -2   3   52.97   11.94   0
   4   2   3   44.99    9.60   0
   4   2   3   46.89    6.26   0
  -4   2  -3   46.28    6.35   0
  -4  -2   3   41.67    9.63   0
  -4   2  -3   51.53    8.58   0
  -4  -2  -3   49.56    9.50   0
   4  -2   3   46.16    9.41   0
  -4  -2  -3   45.94    6.30   0
  -4  -2   3   48.33   13.57   0
   4   2  -3   47.16   11.35   0
  -4   2  -3   38.71    6.83   0
  -5  -2   3   47.27   11.18   0
  -5  -2  -3   54.64    9.16   0
  -5  -2  -3   49.46    8.29   0
  -5   2  -3   47.47    9.50   0
  -5   2  -3   53.20    8.45   0
   5   2  -3   48.64   11.00   0
   5   2   3   53.19    6.50   0
  -5   2  -3   44.40    6.44   0
   5   2   3   41.66    9.26   0
  -6  -2  -3    4.34    6.14   0
   6   2   3    7.74    9.04   0
  -6  -2  -3    3.01    8.99   0
  -6   2  -3    3.45    6.54   0
   6   2  -3    1.58   10.66   0
  -6   2  -3    4.00    6.49   0
  -6   2  -3    3.40    6.16   0
  -6  -2   3    2.13   10.79   0
   6   2   3    4.86    6.61   0
  -7   2  -3    7.32    9.04   0
  -7  -2  -3    6.66    6.48   0
  -7   2   3    6.51   11.51   0
  -7  -2   3    7.34   11.17   0
  -7   2  -3    5.98    6.46   0
   7   2   3    2.43    6.68   0
  -7   2  -3    6.10    6.73   0
  -7  -2  -3    6.70    9.42   0
  -7  -2   3    3.59   11.15   0
  -8   2  -3    5.85    9.86   0
  -8   2  -3    6.62   10.10   0
  -8  -2   3    1.05   13.60   0
  -8   2  -3    5.01    9.49   0
  -8   2   3    5.99   12.13   0
  -8  -2  -3    2.69    7.09   0
  -8  -2   3    3.94   15.20   0
  -8  -2  -3    5.66    9.75   0
  -9   2   3    8.37   19.61   0
  -9   2  -3    4.70    7.53   0
  -9   2  -3   10.25   10.85   0
  -9  -2  -3   11.76   10.26   0
  -9  -2  -3    6.25    7.81   0
  -9  -2  -3    5.55   13.34   0
  -9   2   3    6.36   19.53   0
  -9   2  -3    9.76   10.80   0
 -10   2  -3    4.40    7.99   0
 -10  -2  -3   -2.56    8.06   0
 -10   2  -3    0.16   11.80   0
 -10  -2  -3    2.99   11.63   0
 -10   2  -3   -0.65   11.59   0
 -11  -2  -3   -5.85   13.25   0
 -11   2  -3    4.47   16.12   0
 -11   2  -3    4.79   13.27   0
 -11  -2  -3    7.77    8.90   0
 -11   2  -3    3.96   12.75   0
   1   3  -3 2578.08   30.71   0
  -1  -3   3 2676.70   30.83   0
  -1   3  -3 2561.03   25.28   0
  -1  -3  -3 2640.89   25.51   0
  -1  -3  -3 2574.12   26.78   0
  -1  -3   3 2783.32   31.41   0
  -1   3  -3 2739.39   25.52   0
   1  -3   3 2712.68   26.55   0
   1   3   3 2655.32   26.49   0
  -1   3   3 2716.85   33.04   0
   1  -3   3 2595.64   26.39   0
   1   3  -3 2811.92   30.15   0
   1   3   3 2724.24   27.41   0
   1  -3  -3 2597.61   32.87   0
  -2  -3  -3  193.92    9.57   0
  -2  -3   3  192.25   12.57   0
  -2   3  -3  197.68    9.24   0
  -2  -3  -3  193.63    9.17   0
  -2  -3   3  186.07   10.35   0
  -2   3   3  204.62   15.37   0
   2   3  -3  200.59   12.30   0
   2  -3  -3  194.61   15.39   0
   2   3  -3  202.15   12.74   0
   2   3   3  171.23   11.38   0
  -2   3  -3  184.44    9.01   0
   2   3   3  194.10   11.83   0
  -2   3  -3  178.73    8.92   0
   2  -3   3  145.89    8.52   0
   3   3   3  537.67   11.39   0
   3  -3   3  512.96   12.85   0
   3   3   3  516.76   11.66   0
  -3   3  -3  548.67   13.07   0
  -3  -3  -3  528.15   12.00   0
  -3   3  -3  524.40   12.65   0
   3   3  -3  539.73   16.70   0
  -3   3  -3  491.23   11.26   0
  -3  -3   3  568.55   17.15   0
  -3  -3  -3  518.38   11.14   0
  -3  -3   3  535.98   21.34   0
  -4  -3  -3   81.56    9.85   0
   4   3   3   79.28    9.84   0
  -4   3  -3   69.56    7.14   0
   4   3  -3   75.53    9.83   0
  -4   3  -3   67.69    8.78   0
  -4   3  -3   80.72    8.81   0
  -4  -3  -3   68.85    6.45   0
   4   3   3   77.84    8.58   0
  -4  -3   3   81.91   10.02   0
   5   3   3    2.81    6.04   0
   5   3   3   -2.83    5.63   0
  -5   3  -3    2.10    6.12   0
  -5   3  -3   13.01    8.01   0
  -5  -3  -3   -0.53    7.98   0
  -5  -3  -3   -0.01    8.91   0
   5   3  -3   -0.33    9.68   0
  -5  -3   3    3.36    8.11   0
  -5   3  -3    4.57    5.98   0
   6   3   3    6.02    8.97   0
  -6  -3  -3    0.54    9.12   0
  -6   3  -3    7.63    8.59   0
  -6   3  -3   -5.46    8.69   0
  -6   3  -3    3.77    6.38   0
   6   3  -3    1.67    8.69   0
   6   3   3    0.85    8.82   0
  -6  -3   3    4.93   10.65   0
  -6  -3  -3    6.75    8.86   0
  -7  -3  -3   -1.01    9.16   0
  -7  -3   3    2.08   11.18   0
  -7   3   3   -2.21    9.28   0
  -7  -3  -3    3.50    6.50   0
  -7   3  -3    0.62    6.54   0
   7   3   3    3.30    9.29   0
  -7   3  -3    2.70    6.63   0
  -7   3  -3    2.73    6.62   0
   7   3  -3    4.73   11.05   0
  -8  -3   3    5.44   13.67   0
   8   3   3    5.39    9.95   0
  -8  -3   3    6.14   13.84   0
  -8  -3  -3    7.80    9.90   0
  -8   3   3    7.47   12.21   0
  -8   3  -3    9.82    9.91   0
  -8   3  -3    3.96    6.99   0
  -8   3  -3    7.73    9.75   0
  -8  -3  -3    7.96    7.06   0
  -9   3   3   -0.63   12.92   0
  -9   3  -3    4.46   10.48   0
  -9   3  -3   -5.11   10.72   0
  -9  -3   3    1.03   16.75   0
  -9  -3   3    3.43   16.41   0
  -9  -3  -3   -0.62   10.43   0
  -9   3  -3    2.02    7.21   0
 -10   3  -3    2.86   11.43   0
 -10  -3  -3    2.44   11.43   0
 -10   3  -3    1.89   11.63   0
 -10  -3  -3   -0.60    8.04   0
 -10   3  -3    6.32   11.90   0
 -11   3  -3   -0.05   12.95   0
 -11   3  -3    2.48   12.68   0
 -11   3  -3    2.37   13.08   0
 -11  -3  -3    4.03   13.38   0
 -11  -3  -3    0.55    9.01   0
   0   4   3  366.82   12.39   0
   0  -4   3  361.13   12.31   0
   0  -4   3  392.03   14.87   0
   0   4  -3  415.20   15.11   0
   0  -4  -3  364.28   14.93   0
   0   4  -3  383.81   14.57   0
  -1   4   3  532.96   16.88   0
   1   4  -3  517.91   16.27   0
  -1  -4   3  541.87   14.95   0
   1  -4   3  563.62   12.89   0
  -1  -4   3  595.07   16.12   0
  -1  -4  -3  535.86   12.87   0
  -1   4  -3  544.07   13.02   0
   1   4   3  531.50   12.71   0
   1  -4  -3  535.80   14.76   0
   1   4   3  566.72   13.39   0
   1   4  -3  601.97   16.62   0
  -1   4  -3  572.68   13.09   0
   1  -4   3  430.72   11.76   0
   2  -4  -3   40.88    9.96   0
  -2   4  -3   36.00    7.37   0
  -2  -4   3   41.55    9.70   0
   2  -4   3   34.75    7.31   0
   2   4   3   36.99    9.99   0
   2   4   3   39.94    7.41   0
   2  -4   3   41.74    7.24   0
  -2   4  -3   40.53    7.36   0
  -2  -4  -3   43.21    7.31   0
   2   4  -3   40.66    9.86   0
  -2   4   3   37.48    9.66   0
  -2  -4   3   44.06   10.00   0
   2   4  -3   47.66   10.03   0
  -2  -4  -3   42.64    9.90   0
  -3   4  -3 1028.93   14.48   0
   3   4  -3 1042.23   28.19   0
  -3  -4  -3  989.71   14.07   0
   3   4  -3 1058.57   20.14   0
  -3   4  -3 1041.54   14.20   0
  -3  -4   3 1085.40   20.52   0
  -3   4   3 1061.22   29.39   0
  -3  -4  -3 1101.39   17.17   0
   3   4   3 1047.73   17.07   0
   3   4   3 1022.99   14.17   0
   3  -4  -3 1137.12   30.78   0
  -3   4  -3 1074.47   15.89   0
   4   4   3    7.98    9.29   0
  -4   4  -3   13.30    8.11   0
   4   4  -3    8.85    8.34   0
  -4  -4  -3    5.85    9.12   0
  -4   4  -3    2.23    6.03   0
   4   4   3    4.58    5.75   0
  -4  -4   3    4.98    8.19   0
  -4  -4  -3   10.34    8.12   0
  -4   4  -3    3.64    8.21   0
  -5   4  -3   82.59    7.18   0
   5   4  -3   83.93    9.71   0
  -5  -4  -3   88.68    9.07   0
  -5  -4   3   89.72    9.69   0
  -5   4  -3   86.68    6.98   0
   5   4   3   85.10    6.70   0
  -5   4  -3   95.01    8.75   0
  -5  -4  -3   83.66    9.79   0
   5   4   3   74.27    6.99   0
   6   4   3    6.87    6.55   0
  -6   4  -3    7.03    6.46   0
  -6  -4   3    6.67   10.76   0
  -6  -4  -3    5.05    6.54   0
  -6  -4  -3    3.32    9.27   0
  -6   4  -3   15.16    9.03   0
   6   4  -3    6.30    8.98   0
   6   4   3    7.48    8.79   0
  -6   4  -3    9.36    8.46   0
   7   4   3    4.21    6.38   0
  -7   4  -3    5.80    9.28   0
  -7  -4   3    6.90    9.26   0
  -7  -4  -3    0.32    9.41   0
   7   4  -3    3.66   11.06   0
  -7   4  -3    6.08    9.21   0
  -7  -4  -3    3.31    6.69   0
  -7   4  -3    0.66    9.30   0
  -8   4  -3   -1.13    9.94   0
  -8  -4  -3    1.33    9.75   0
  -8   4   3    0.72   12.27   0
  -8   4  -3    0.65    6.95   0
  -8  -4   3    0.95    9.57   0
  -8   4  -3    6.20   10.03   0
   8   4   3    1.21    6.77   0
  -9  -4   3    5.53   13.14   0
  -9   4  -3    2.22   10.55   0
  -9   4   3    5.28   13.00   0
  -9   4  -3    6.60    7.82   0
  -9  -4  -3   10.82   10.98   0
   9   4   3   10.25   10.58   0
  -9  -4   3    4.91   12.96   0
  -9   4  -3    7.09   10.95   0
 -10   4   3    7.25   16.39   0
 -10  -4  -3    4.37   11.76   0
 -10   4  -3    7.12   11.48   0
 -10  -4  -3    5.86   12.15   0
 -10   4  -3    3.21    8.42   0
 -10   4  -3    2.31    8.28   0
 -11  -4  -3    3.04   13.12   0
 -11   4  -3    6.77   13.28   0
 -11   4  -3    7.91    9.31   0
 -11  -4  -3    6.19   12.47   0
 -11   4  -3    6.23    9.58   0
  -1   5  -3  316.39   12.64   0
  -1   5  -3  302.35   10.41   0
   1   5   3  323.15   10.81   0
  -1   5   3  319.22   13.57   0
  -1  -5  -3  300.71   12.64   0
  -1  -5   3  346.63   13.28   0
   1   5  -3  342.01   11.57   0
   1  -5   3  322.70   12.70   0
   1   5   3  314.30   12.59   0
   1  -5  -3  321.82   13.66   0
   1   5  -3  298.75   13.28   0
   2   5  -3  107.74   10.76   0
  -2   5  -3  106.34   10.08   0
   2   5  -3  114.04    8.29   0
  -2  -5  -3   95.62    7.67   0
   2  -5   3  117.14    7.96   0
   2   5   3  108.55   10.52   0
  -2   5  -3  121.53   10.38   0
  -2  -5   3  112.98   10.61   0
  -2   5   3  113.44   10.77   0
   2   5   3  107.35    7.72   0
   2  -5  -3  115.92   10.78   0
   3   5  -3  141.97   13.89   0
  -3   5  -3  132.40    9.80   0
  -3  -5   3  151.00   10.69   0
   3  -5  -3  146.81   11.92   0
   3   5   3  130.11    9.61   0
  -3  -5  -3  135.03    7.53   0
  -3   5   3  141.27   11.77   0
   3   5  -3  139.70   10.81   0
   3   5   3  138.01    8.01   0
  -3   5  -3  142.20    9.87   0
  -3   5  -3  136.96    7.57   0
  -4   5  -3  236.04    8.23   0
   4   5   3  238.31    7.96   0
   4  -5  -3  238.77   15.51   0
  -4   5   3  256.41   17.10   0
  -4   5  -3  246.72    8.32   0
  -4  -5  -3  248.55    9.86   0
  -4  -5  -3  241.59    9.35   0
   4   5   3  229.29    9.07   0
   4   5  -3  257.46   11.94   0
  -4   5  -3  235.30    8.03   0
  -4  -5   3  250.96   11.71   0
  -5  -5  -3    3.82    5.80   0
  -5  -5  -3    1.00    8.50   0
   5   5   3    3.45    8.70   0
  -5   5  -3   -2.22    8.26   0
  -5   5   3    0.78   14.53   0
  -5   5   3    0.90   13.12   0
   5   5   3   -0.36    5.77   0
  -5  -5   3   -0.97    8.31   0
  -5   5  -3    5.31    7.97   0
  -5   5  -3   -3.23    8.10   0
   5   5  -3    1.74    8.25   0
   6   5   3    2.62    6.59   0
  -6   5  -3    4.23    8.46   0
  -6   5  -3    0.11    8.52   0
   6   5   3    6.55    9.14   0
  -6   5  -3    8.96    8.87   0
   6   5  -3    1.05    8.94   0
  -6  -5  -3    2.56    9.00   0
  -6  -5  -3    0.92    9.45   0
  -6  -5   3    1.33   11.34   0
  -7   5  -3    7.57    9.04   0
   7   5   3    1.05    9.32   0
   7   5   3    3.83    8.99   0
  -7   5  -3    6.69    9.22   0
  -7  -5   3    3.35    9.19   0
   7   5  -3    7.91   11.18   0
  -7  -5  -3    4.85    6.65   0
  -7   5  -3   -3.15    6.75   0
  -8   5  -3   18.76    6.96   0
   8   5   3   22.34    7.08   0
  -8   5  -3   13.37    6.94   0
  -8   5  -3   13.05    9.90   0
  -8   5   3   20.06   10.23   0
   8   5  -3   17.73   12.14   0
  -8  -5  -3   16.51    9.78   0
  -8  -5   3   19.73   12.37   0
  -9   5  -3    0.30   10.66   0
  -9   5  -3    4.35   10.61   0
  -9   5  -3   -1.39   10.71   0
  -9   5   3    6.77   10.85   0
  -9  -5  -3    6.33    7.51   0
   9   5   3    7.93   10.58   0
  -9  -5   3    2.65   13.18   0
  -9  -5   3    3.72   13.33   0
 -10   5  -3   -4.08   12.31   0
 -10   5  -3    1.25   11.44   0
 -10  -5   3    1.06   18.20   0
 -10  -5   3    3.32   18.50   0
 -10  -5  -3    0.69   11.65   0
 -10   5  -3    4.02   11.72   0
 -10   5   3    0.84   14.42   0
   0   6   3  171.78    9.25   0
   0  -6  -3  164.52    9.40   0
   0   6  -3  161.51    9.24   0
   0   6  -3  175.50   11.71   0
   0  -6   3  175.19   11.74   0
   1  -6  -3  207.16    9.78   0
   1   6  -3  218.08    9.63   0
   1  -6   3  209.93    9.48   0
  -1   6  -3  210.44    9.48   0
  -1   6  -3  216.69   11.50   0
   1   6   3  200.67    9.13   0
  -1   6   3  215.60   12.02   0
  -1  -6  -3  199.47    9.03   0
   1   6  -3  202.91    9.68   0
  -1  -6   3  207.02   11.98   0
   2  -6  -3  146.35   10.94   0
   2   6  -3  130.69   10.99   0
   2   6   3  145.70    8.00   0
   2   6   3  144.00    8.11   0
  -2   6  -3  142.64   10.19   0
  -2   6  -3  157.51    8.31   0
  -2   6   3  150.29   10.83   0
  -2  -6   3  137.73   10.44   0
   2  -6   3  147.11    8.08   0
  -2  -6  -3  140.73    7.78   0
   2   6  -3  145.55   10.54   0
  -3   6  -3  172.34    7.77   0
   3   6   3  178.62    9.81   0
   3   6  -3  190.36   10.83   0
   3   6  -3  186.55   13.93   0
  -3  -6   3  181.64    9.04   0
   3  -6  -3  207.68   12.11   0
  -3   6  -3  198.26   10.10   0
   3  -6   3  202.04   10.14   0
  -3  -6  -3  191.21    9.91   0
  -3   6   3  203.02   13.32   0
   3   6   3  194.74   10.44   0
   4   6   3   19.62    6.18   0
   4  -6  -3   21.84   10.62   0
   4   6  -3   19.37    6.65   0
  -4   6   3   21.28   10.53   0
  -4   6  -3   18.64    5.95   0
  -4   6  -3    7.61    5.89   0
  -4   6  -3   17.43    6.08   0
  -4  -6   3   16.11    9.05   0
  -4  -6  -3   24.71    8.36   0
   4   6   3   21.44    9.17   0
  -5  -6  -3    2.32    8.05   0
  -5   6  -3    0.57    8.06   0
   5   6  -3    3.50    8.21   0
  -5   6  -3   -0.67    8.13   0
  -5   6  -3    2.28    8.13   0
  -5  -6   3    3.32    8.51   0
  -5   6   3    2.98   10.32   0
   5   6   3    3.89    8.40   0
   5   6   3    1.19    8.16   0
  -5   6   3    1.50   10.44   0
  -6   6  -3   33.49    9.22   0
  -6  -6   3   31.93    9.53   0
   6   6   3   38.62    9.79   0
   6   6   3   32.71    6.73   0
  -6   6  -3   36.34    6.24   0
  -6   6   3   38.46   14.33   0
  -6   6  -3   41.22    8.99   0
   6   6  -3   38.89    9.67   0
  -6  -6  -3   37.27    9.27   0
  -6   6   3   29.29   14.42   0
  -7   6  -3   13.01    6.74   0
   7   6   3    8.46    9.45   0
   7   6   3    6.96    9.46   0
   7   6  -3   10.15    9.38   0
  -7   6  -3   11.04    6.71   0
  -7   6  -3   14.38    9.37   0
  -7  -6   3   10.68    9.36   0
  -7  -6  -3    7.28    6.46   0
  -8  -6  -3    1.92    6.96   0
  -8   6  -3    3.33    9.87   0
  -8   6   3    1.30   10.08   0
   8   6  -3    1.93    9.92   0
   8   6   3   -2.65    6.78   0
  -8   6  -3    7.76    6.78   0
  -8  -6   3   -0.60   10.17   0
  -8   6  -3    8.25    9.75   0
  -9   6  -3   -3.81    7.47   0
  -9  -6   3    2.29   13.26   0
   9   6   3    3.30    7.47   0
  -9   6   3    2.09   10.88   0
  -9   6  -3   -1.47    7.61   0
  -9  -6  -3    0.54   10.44   0
  -9   6  -3    5.06   10.65   0
 -10  -6   3    2.65   16.80   0
 -10  -6  -3    2.64   11.49   0
  10   6   3    6.84    8.37   0
 -10   6  -3   -0.58    8.10   0
 -10  -6   3    5.10   16.63   0
 -10   6  -3    1.17   11.67   0
 -10   6   3    7.99   14.83   0
 -10   6  -3    6.15   11.94   0
   1   7  -3    0.11    9.40   0
  -1  -7  -3    3.81    6.58   0
  -1   7  -3   -1.12    6.53   0
  -1   7   3   11.24    9.05   0
   1   7  -3    0.33    6.52   0
  -1   7  -3   -1.28    6.37   0
  -1  -7   3    0.12    6.48   0
   1   7   3    0.55    6.39   0
   1  -7   3    1.71    6.85   0
   1  -7  -3    1.94    9.22   0
  -2   7  -3  101.79    7.34   0
   2  -7   3  107.81    7.50   0
  -2   7  -3  104.11    9.68   0
  -2  -7   3   87.73    7.56   0
   2  -7  -3  106.88    8.16   0
   2   7  -3   96.18   10.34   0
   2   7   3  100.32   10.04   0
  -2  -7  -3  105.97    9.70   0
   2   7  -3  101.46    9.63   0
   2   7   3   99.86    7.26   0
  -2   7   3   90.70    7.89   0
   3   7  -3   35.99    8.87   0
   3   7   3   31.36    6.23   0
  -3   7  -3   40.74    8.74   0
  -3   7   3   34.81    9.29   0
  -3  -7   3   33.00    6.44   0
  -3   7  -3   26.09    6.32   0
   3  -7  -3   34.89    9.49   0
   3   7  -3   33.25   10.97   0
  -3  -7  -3   26.39    8.61   0
   3  -7   3   31.58    6.44   0
   3   7   3   28.98    6.41   0
  -4  -7   3   13.63    6.34   0
   4   7  -3   13.98    8.91   0
  -4   7  -3   14.44    5.75   0
   4   7   3   14.22    5.80   0
  -4  -7  -3   20.43    8.16   0
   4  -7  -3   15.39    8.69   0
  -4   7  -3   18.49    5.99   0
  -4   7   3   16.00    8.58   0
   4   7   3   18.23    9.16   0
  -4   7  -3   13.47    8.25   0
   5   7   3   61.72    9.45   0
  -5   7  -3   58.80    6.64   0
  -5   7   3   63.26   11.83   0
  -5   7  -3   56.64    8.97   0
   5   7  -3   62.29    9.48   0
  -5   7  -3   63.56    8.94   0
   5   7   3   57.58    8.64   0
  -5  -7   3   62.87    9.37   0
  -5  -7  -3   58.68    6.29   0
  -6  -7  -3   41.15    9.14   0
  -6   7   3   41.92   11.43   0
  -6   7  -3   41.02    9.52   0
   6   7   3   38.84    6.72   0
  -6  -7   3   46.92    9.60   0
  -6   7   3   39.62   11.28   0
  -6   7  -3   44.51    9.06   0
   6   7  -3   43.58    9.66   0
  -6   7  -3   49.18    7.05   0
   6   7   3   42.78    9.74   0
  -7   7  -3   24.31    6.92   0
  -7   7  -3   24.70    7.09   0
  -7   7  -3   29.51    9.57   0
   7   7   3   34.30    9.48   0
   7   7   3   26.26    9.88   0
  -7   7   3   18.44   16.59   0
  -7   7   3   27.37   16.74   0
  -7  -7   3   20.42    9.72   0
  -7  -7  -3   35.63    9.40   0
   7   7  -3   25.90    9.81   0
   8   7  -3    3.09   10.25   0
  -8   7  -3    8.34   10.04   0
  -8   7  -3    0.74    6.74   0
   8   7   3    3.14    9.90   0
  -8   7  -3    9.49    7.17   0
  -8  -7   3    3.80   10.09   0
  -8  -7  -3   -2.49    9.87   0
  -9   7  -3   -1.07   10.74   0
  -9   7  -3    2.24   10.82   0
  -9   7   3    3.48   11.00   0
   9   7  -3   -0.40   11.07   0
   9   7   3    7.86   10.71   0
  -9  -7  -3   -0.21   10.71   0
  -9  -7   3    4.41   11.02   0
  -9   7  -3    3.99   10.66   0
 -10   7  -3    1.69   11.76   0
 -10  -7   3    2.20   14.40   0
 -10  -7  -3    7.16   11.29   0
 -10   7  -3    8.37    8.48   0
 -10  -7   3    4.58   14.14   0
 -10   7  -3   -2.47   11.60   0
 -10   7   3   -0.62   11.88   0
  10   7   3   -7.26   11.68   0
   0  -8   3 1045.39   14.73   0
   0  -8  -3 1013.17   14.93   0
   0   8   3  993.32   16.24   0
   0   8  -3 1069.44   16.29   0
   1  -8   3  372.98   10.01   0
   1   8  -3  373.96   10.29   0
   1   8  -3  342.67   12.30   0
  -1  -8  -3  354.32   11.60   0
  -1   8   3  377.47   12.47   0
  -1   8  -3  382.55   11.87   0
  -1  -8   3  352.19   10.35   0
   1   8   3  349.20    9.79   0
  -1   8  -3  338.59    9.83   0
   1  -8  -3  387.43   12.65   0
   2   8  -3   10.85    8.91   0
  -2   8  -3   11.23    6.23   0
   2   8  -3    7.49    8.71   0
  -2  -8   3    6.03    8.81   0
  -2  -8  -3   23.60    8.64   0
   2   8   3    9.41    6.13   0
  -2   8  -3   10.42    8.75   0
   2  -8  -3   12.01    6.27   0
   2  -8   3   15.13    8.73   0
  -2   8   3    8.73    8.41   0
  -3   8  -3   31.82    6.27   0
  -3  -8  -3   43.25    8.33   0
   3   8  -3   38.47    9.33   0
   3   8  -3   46.77    9.11   0
  -3   8  -3   32.08    8.37   0
   3  -8   3   46.35    6.41   0
   3  -8  -3   40.25    9.34   0
  -3   8   3   46.84    9.80   0
   3   8   3   39.04    6.21   0
  -3  -8   3   44.05    9.62   0
   3   8   3   37.89    8.89   0
   4   8   3   16.52    6.06   0
  -4   8  -3   23.78    8.43   0
   4   8   3   21.11    6.70   0
  -4   8   3   17.84    8.88   0
   4  -8   3   24.67    8.36   0
  -4  -8  -3   12.06    5.80   0
   4  -8  -3   18.71   10.50   0
  -4   8  -3   20.30    8.23   0
   4   8  -3   21.59    9.05   0
  -4  -8   3   15.94    6.68   0
   4   8  -3   18.04   12.09   0
  -5   8  -3   23.18    6.27   0
  -5  -8   3   16.46    8.97   0
  -5  -8  -3   22.08    6.34   0
   5   8   3   19.76    8.72   0
  -5   8  -3   19.83    8.92   0
  -5   8   3   15.25    9.13   0
   5  -8  -3   23.48   10.89   0
   5   8  -3   19.17    8.65   0
   5   8   3   21.41    8.72   0
  -5   8  -3   17.34    8.93   0
   6   8   3   18.64    9.64   0
  -6   8  -3   17.61    6.82   0
  -6   8  -3   28.02    9.09   0
   6   8  -3   14.61    9.49   0
  -6  -8   3   18.61    6.77   0
  -6   8  -3   20.73    8.48   0
  -6   8   3   24.23   11.18   0
   6   8   3   30.99    9.08   0
  -6   8   3   20.86   11.08   0
  -6  -8  -3   19.56    9.16   0
  -7  -8   3    2.04    9.76   0
  -7   8  -3    7.32    9.29   0
   7   8   3   -2.49    9.67   0
  -7  -8  -3   10.16    9.48   0
  -7   8  -3   -1.69    6.87   0
   7   8  -3    3.63    9.74   0
  -7   8   3    0.34   13.07   0
  -7   8   3    4.44   13.24   0
  -7   8  -3   -3.68    6.94   0
   7   8   3    2.86    6.54   0
   8   8   3   65.23   10.44   0
   8   8  -3   55.30   10.69   0
  -8   8  -3   58.34   10.75   0
  -8  -8   3   49.06   10.79   0
  -8   8  -3   60.21   10.23   0
  -8   8  -3   64.09   10.73   0
  -8  -8  -3   48.75    7.52   0
  -9  -8   3    7.83   11.05   0
  -9   8  -3   10.34   11.14   0
   9   8  -3    7.49   13.52   0
  -9   8  -3   15.34   11.07   0
  -9   8   3    9.02   11.34   0
  -9   8  -3    7.97   10.98   0
   9   8   3   13.64   10.58   0
  -9  -8  -3    8.02    7.42   0
 -10   8   3    8.17   12.10   0
  10   8   3    6.22   11.94   0
 -10   8  -3   10.43   11.86   0
 -10  -8   3    2.69   14.52   0
 -10   8  -3    4.31    8.61   0
 -10  -8  -3    6.68   11.71   0
 -10   8  -3   12.81    8.64   0
  -1  -9   3  286.80   11.26   0
   1  -9  -3  280.63   11.26   0
  -1   9   3  257.74    9.23   0
   1   9   3  269.15    8.66   0
   1  -9   3  292.16   10.96   0
  -1   9  -3  280.89   10.80   0
  -1  -9  -3  272.06   10.86   0
   1   9  -3  289.70   11.50   0
   2  -9   3  240.42    8.41   0
   2   9  -3  216.85    8.52   0
   2   9  -3  195.52   11.14   0
  -2   9  -3  228.42   10.43   0
   2   9   3  228.44    9.98   0
  -2   9   3  223.54   11.11   0
  -2  -9   3  214.23   10.29   0
  -2  -9  -3  204.41   10.18   0
   2  -9  -3  214.84   10.82   0
  -3  -9   3  429.74   10.74   0
  -3  -9  -3  401.50    9.34   0
  -3   9   3  459.27   13.65   0
   3   9  -3  426.58   11.60   0
   3  -9   3  411.72    9.40   0
  -3   9  -3  422.43   11.20   0
   3   9  -3  395.92   13.67   0
   3   9   3  423.19   12.43   0
   3  -9  -3  446.06   13.57   0
  -3   9  -3  395.12    9.25   0
   3   9   3  409.60    8.99   0
   4   9   3  277.52   11.24   0
   4   9  -3  271.30   14.96   0
   4   9   3  271.37    8.05   0
  -4   9   3  271.68   11.72   0
  -4   9  -3  296.51   10.34   0
  -4  -9   3  277.31    9.42   0
   4  -9   3  290.00   10.22   0
   4   9  -3  254.22    8.94   0
  -4  -9  -3  251.08    8.00   0
  -4   9  -3  266.57    8.05   0
   4  -9  -3  287.48   11.88   0
  -5   9  -3   65.05    6.91   0
  -5   9  -3   53.70    7.07   0
   5  -9  -3   62.69    9.79   0
  -5   9   3   66.21   11.77   0
  -5   9  -3   58.30    9.23   0
   5   9   3   61.38    6.81   0
   5   9   3   64.38    9.37   0
   5   9  -3   61.37    6.96   0
  -5  -9  -3   55.02    6.75   0
  -5  -9   3   67.25    9.43   0
   6   9  -3   56.85    9.49   0
  -6  -9   3   55.16    9.98   0
  -6   9   3   55.71    9.60   0
   6   9   3   53.22    9.93   0
  -6   9  -3   44.78    6.79   0
  -6   9  -3   51.00    8.99   0
  -6  -9  -3   55.54    6.98   0
  -6   9  -3   55.62    6.64   0
   6   9   3   51.70    9.26   0
  -6   9   3   51.95    9.96   0
   7   9   3    3.65    9.83   0
  -7  -9  -3    1.69    6.49   0
  -7   9  -3    4.63    9.44   0
  -7   9  -3    3.62    6.76   0
   7   9   3    9.49    9.24   0
  -7   9   3    1.31   11.58   0
   7   9  -3    4.20    9.66   0
  -7   9  -3    5.77    6.48   0
  -7  -9   3    3.78    9.64   0
  -7   9   3    1.66   11.53   0
  -8   9  -3   13.30    7.60   0
   8   9  -3   12.86   10.42   0
  -8   9   3   14.92   18.83   0
  -8  -9   3   13.00   10.28   0
   8   9   3   20.76   10.26   0
  -8  -9  -3   13.93    7.23   0
  -8   9  -3    8.77    7.54   0
  -8   9   3   11.82   19.13   0
  -8   9  -3   17.13    9.83   0
   8   9   3    9.42   10.39   0
  -9   9  -3    2.31   10.78   0
  -9   9  -3   -0.84   10.98   0
   9   9  -3    9.09   13.35   0
  -9   9   3    4.14   11.15   0
  -9   9  -3    3.61    8.00   0
  -9  -9   3    5.80   11.11   0
   9   9   3   10.24   10.84   0
  -9  -9  -3    5.04    7.46   0
 -10  -9  -3   -0.37   11.99   0
 -10   9   3    5.56   12.28   0
 -10   9  -3    4.29   12.11   0
 -10  -9   3    2.58   12.00   0
 -10   9  -3    0.87   11.86   0
  10   9   3    2.58   12.02   0
 -10   9  -3    3.56    8.46   0
  10   9  -3    5.94   14.76   0
   0 -10   3  741.84   13.40   0
   0 -10  -3  683.63   12.10   0
   0  10   3  690.81   11.67   0
   0  10  -3  706.75   11.90   0
   1 -10  -3  277.19    9.19   0
  -1 -10   3  284.89   10.93   0
   1 -10   3  306.61    8.93   0
   1  10  -3  296.37    9.13   0
  -1 -10  -3  280.76    8.70   0
  -1  10   3  266.64   10.87   0
  -1  10  -3  291.69    8.70   0
   1  10   3  286.86    8.70   0
   2  10  -3  464.05   10.09   0
   2 -10  -3  454.51   11.22   0
  -2  10   3  464.96   13.03   0
  -2 -10   3  449.59   10.20   0
  -2  10  -3  471.60    9.85   0
   2 -10   3  474.77    9.82   0
   2  10   3  428.32    9.80   0
  -2 -10  -3  337.87    9.06   0
   3  10   3  209.39    8.00   0
   3  10  -3  209.75   10.85   0
  -3 -10   3  229.25    8.90   0
   3 -10  -3  228.40   11.24   0
  -3  10   3  218.89   11.15   0
   3 -10   3  223.28    9.66   0
   3  10   3  222.09    8.59   0
  -3  10  -3  241.16    9.83   0
   3  10  -3  214.65   10.43   0
  -3 -10  -3  217.85    7.94   0
  -3  10  -3  219.88    7.89   0
   4  10  -3   37.29   10.68   0
  -4  10  -3   42.43    6.42   0
   4  10   3   35.63    9.30   0
  -4 -10  -3   41.47    6.27   0
  -4  10  -3   41.19    8.67   0
  -4  10   3   44.07    8.92   0
   4 -10   3   38.60    8.83   0
  -4 -10   3   40.81    9.41   0
   4  10   3   27.83    6.41   0
   4 -10  -3   41.23    9.14   0
   4  10  -3   35.64    6.84   0
  -5 -10   3   -0.45    6.20   0
  -5  10  -3    4.60    6.39   0
  -5  10   3   -0.38   11.00   0
   5  10  -3    4.18    6.15   0
  -5 -10  -3   12.07    6.23   0
  -5  10  -3   -3.03    8.95   0
   5  10   3    2.07    8.35   0
   5 -10  -3    2.15    8.93   0
   5  10   3    3.68    6.22   0
  -6 -10  -3   38.56    6.66   0
  -6  10   3   41.12    9.77   0
  -6  10  -3   39.48    9.10   0
  -6  10  -3   37.21    9.36   0
  -6  10  -3   36.11    6.91   0
   6  10   3   43.24    9.98   0
  -6 -10   3   41.11    7.04   0
   6  10  -3   38.59    9.35   0
   6  10   3   39.43    9.63   0
  -7  10  -3   55.11    9.95   0
  -7 -10   3   53.96   10.63   0
   7  10   3   44.26   10.57   0
  -7  10   3   49.05   12.43   0
   7  10   3   47.56    7.07   0
  -7 -10  -3   57.27    9.71   0
  -7  10  -3   46.96    9.99   0
  -7  10  -3   51.32    7.02   0
   7  10  -3   43.14    7.09   0
  -7  10   3   45.25   12.21   0
  -8  10  -3    9.10    7.01   0
   8  10   3    6.63    7.28   0
  -8  10  -3   10.20    7.10   0
  -8  10   3    4.07   16.09   0
   8  10   3    3.70   10.50   0
  -8  10  -3    3.02    6.88   0
  -8 -10  -3    6.25   10.24   0
   8  10  -3    2.56   10.18   0
  -8 -10   3    9.11   10.53   0
  -8  10   3    4.42   14.42   0
  -9  10   3    3.00   11.39   0
   9  10  -3    5.10   11.22   0
  -9  10  -3    0.82   11.06   0
  -9  10  -3    1.81   11.19   0
   9  10   3    3.19    7.84   0
  -9  10  -3    9.24    7.64   0
  -9 -10   3    1.43   11.13   0
  -9 -10  -3    0.72    7.37   0
 -10 -10   3    0.80   12.29   0
 -10  10   3    5.52   12.16   0
 -10  10  -3    6.15   11.76   0
 -10  10  -3   -0.16   12.15   0
  10  10   3    0.32    8.45   0
 -10 -10  -3    6.15   12.12   0
 -10  10  -3    2.83   12.17   0
  10  10  -3    4.52   14.74   0
   1 -11   3   84.32    9.09   0
  -1  11  -3   73.33    6.60   0
  -1  11   3   70.86    8.81   0
  -1 -11  -3   68.06    6.73   0
  -1 -11   3   81.48    9.16   0
   1  11   3   67.32    8.87   0
   1  11  -3   84.74    6.98   0
   1 -11  -3   77.61    6.99   0
   2  11  -3    5.09    6.00   0
  -2 -11  -3    7.78    6.16   0
  -2  11   3   11.48    8.11   0
  -2 -11   3    3.99    5.80   0
   2 -11   3   12.22    5.86   0
   2 -11  -3    4.69    5.91   0
  -2  11  -3   12.09    8.15   0
   2  11   3   10.87    6.11   0
   3 -11   3   30.48    6.64   0
   3  11  -3   27.38    8.47   0
  -3 -11   3   25.98    6.07   0
  -3  11   3   32.84    9.20   0
  -3 -11  -3   30.80    8.98   0
  -3  11  -3   28.97    5.96   0
   3 -11  -3   30.84    9.27   0
   3  11   3   29.34    6.47   0
   4  11  -3   45.87    9.03   0
  -4  11  -3   49.34    6.34   0
   4  11   3   41.63    6.72   0
  -4  11  -3   48.08    8.99   0
   4 -11   3   50.17    6.30   0
   4  11  -3   43.10    9.01   0
  -4 -11  -3   52.01    6.68   0
   4 -11  -3   54.21    9.17   0
  -4 -11   3   49.29    9.20   0
   4  11   3   60.30    9.13   0
  -4  11   3   49.05    6.90   0
   5 -11   3  119.85    7.49   0
  -5  11  -3  126.66    7.05   0
   5  11  -3  123.21    9.72   0
  -5  11  -3  121.52    7.43   0
   5  11   3  116.74   10.21   0
   5 -11  -3  117.38   10.76   0
   5  11  -3  123.68   16.95   0
  -5  11   3  122.97   10.72   0
  -5 -11  -3   87.95    6.62   0
  -5 -11   3  123.43    9.86   0
   5  11   3  122.62    9.42   0
   6  11   3  122.04   10.59   0
  -6  11  -3  131.48   10.07   0
  -6  11  -3  120.07    9.67   0
   6 -11  -3  132.74   11.13   0
  -6  11   3  128.38   10.79   0
   6  11  -3  125.74   10.33   0
  -6 -11   3  122.06   10.35   0
  -6 -11  -3  125.64    9.82   0
  -6  11  -3  113.71    7.54   0
   6  11   3  117.96    7.56   0
  -7 -11  -3   16.99    9.54   0
   7  11   3   11.81   10.19   0
   7  11  -3   13.41   10.41   0
  -7  11   3   16.48   12.29   0
  -7 -11   3   24.26    9.93   0
  -7  11  -3   17.05    9.69   0
   7  11   3   20.00    7.10   0
  -7  11  -3   13.47    9.64   0
  -7  11  -3   11.79   10.15   0
  -7  11   3   16.24   12.48   0
  -8  11   3    6.15   14.31   0
   8  11  -3    7.32    7.53   0
  -8 -11   3    8.35   10.46   0
  -8  11   3    6.66   12.44   0
   8  11   3    7.89    7.27   0
  -8  11  -3   11.87   10.12   0
  -8 -11  -3    0.32   10.63   0
  -8  11  -3    7.23    6.96   0
  -8  11  -3    2.10   10.29   0
   8  11   3    3.20   10.76   0
  -9  11  -3    4.90    8.06   0
   9  11  -3    6.81   11.39   0
  -9  11   3    6.74   11.27   0
  -9 -11  -3    7.70    7.79   0
  -9  11  -3    5.51    7.85   0
   9  11   3   10.12    8.01   0
  -9  11  -3    5.56   10.84   0
  -9 -11   3    2.09   11.44   0
  10  11   3   -1.38    8.69   0
 -10 -11   3    2.47   15.38   0
 -10  11  -3   13.61   11.99   0
 -10  11   3    0.95   12.43   0
 -10  11  -3    1.13    8.96   0
 -10  11  -3    1.28    8.95   0
  10  11  -3    1.79   12.43   0
 -10 -11  -3    4.97    8.46   0
   0  12   3   72.28    8.72   0
   0  12  -3   73.70    6.87   0
   0 -12   3   63.34    6.68   0
   0 -12  -3   67.48    8.87   0
   1  12  -3   17.51    8.28   0
   1 -12  -3   11.57    8.29   0
  -1 -12  -3   16.69    6.19   0
  -1 -12   3    8.02    5.91   0
  -1  12   3    6.21    8.22   0
   1 -12   3   18.68    6.01   0
  -1  12  -3    7.96    8.76   0
   1  12   3    6.68    6.13   0
   2 -12   3   16.42    8.60   0
  -2 -12  -3   18.22    8.78   0
  -2  12  -3   13.24    8.69   0
   2  12   3   11.11    8.49   0
  -2 -12   3   13.51    8.53   0
  -2  12   3   14.41    5.78   0
   2  12  -3   19.79    8.47   0
   2 -12  -3   19.06    8.57   0
  -3  12   3    3.45    6.14   0
  -3 -12  -3    5.64    6.37   0
   3  12   3    5.68    6.44   0
  -3 -12   3   -1.51    7.88   0
   3  12  -3    1.06    5.61   0
  -3  12  -3    9.28    5.94   0
   3 -12   3    1.87    6.18   0
   3 -12  -3    1.87    9.04   0
   4  12  -3   42.42    6.81   0
   4  12   3   46.20    6.55   0
  -4 -12  -3   30.63    6.56   0
  -4 -12   3   54.72    6.66   0
  -4  12  -3   51.51    8.85   0
   4  12  -3   43.73    9.21   0
   4 -12   3   60.77    8.85   0
  -4  12  -3   35.84    8.96   0
   4 -12  -3   55.28    8.83   0
   4  12   3   49.28    6.25   0
  -4  12   3   52.60    9.04   0
  -5  12  -3   16.61    5.98   0
   5 -12  -3   16.40    9.55   0
   5  12  -3   14.03   12.58   0
  -5 -12   3   13.71    6.22   0
  -5  12   3   15.73    9.61   0
  -5 -12  -3   25.88    8.75   0
   5 -12   3   18.47    9.40   0
   5  12   3   18.69    9.48   0
   5  12  -3   15.30    6.19   0
  -5  12  -3   16.86    6.56   0
   5  12   3   14.46    8.76   0
  -6 -12  -3    7.48    6.43   0
   6  12   3   -1.65    9.57   0
  -6  12  -3    6.90    9.32   0
   6 -12  -3    0.19    9.42   0
   6  12  -3    2.65    9.30   0
  -6  12   3   -0.79    9.38   0
  -6  12  -3   10.90    9.34   0
  -6 -12   3   -2.89    9.43   0
  -6  12  -3   -0.63    9.30   0
   6  12   3    4.42    6.61   0
  -7  12   3   37.71   10.86   0
  -7  12   3   39.58   12.24   0
  -7  12  -3   37.31    7.42   0
   7  12  -3   36.86    9.92   0
  -7  12  -3   40.20    7.45   0
  -7 -12  -3   30.57    7.09   0
  -7 -12   3   42.53   10.32   0
   7  12   3   45.82    7.30   0
  -7  12  -3   33.11    7.51   0
   7  12   3   36.30   10.66   0
   8  12   3    9.43   10.85   0
  -8 -12   3    3.86   10.52   0
   8  12  -3    8.99   10.29   0
  -8  12   3    4.88   12.79   0
  -8  12  -3    7.66   10.67   0
  -8  12   3    8.72   12.65   0
  -8 -12  -3    9.92   10.10   0
  -8  12  -3    6.57    7.50   0
  -8  12  -3    8.63   10.34   0
   8  12   3    6.48    7.13   0
   9  12  -3    3.92   11.27   0
   9  12   3   -0.04    8.05   0
  -9  12  -3    4.33   11.10   0
  -9  12   3    1.26   22.37   0
  -9  12  -3    7.94   11.08   0
  -9  12  -3    1.61   11.61   0
  -9  12   3    0.96   20.89   0
  -9 -12   3    3.55   11.15   0
  -9 -12  -3    9.48    8.00   0
 -10  12  -3    3.10   12.59   0
 -10  12   3    2.44   12.31   0
 -10 -12  -3    2.60   12.60   0
  10  12   3   -1.69    9.07   0
  10  12  -3    4.16   12.72   0
 -10  12  -3    7.95   12.36   0
 -10 -12   3    7.06   12.19   0
 -10  12  -3    5.78    8.64   0
   1  13  -3   69.66    6.59   0
   1 -13  -3   70.69    6.56   0
  -1  13  -3   64.53    7.02   0
  -1 -13   3   78.18    8.97   0
  -1  13   3   70.23    6.55   0
  -1 -13  -3   72.49    6.86   0
   1 -13   3   70.71    6.96   0
   1  13   3   81.15    9.19   0
  -2 -13   3    1.51    8.23   0
  -2 -13  -3    3.54    6.07   0
  -2  13   3    0.42    7.99   0
   2 -13   3    2.30    6.21   0
   2  13  -3    2.49    8.70   0
   2  13   3    1.23    6.19   0
  -2  13  -3   -2.57    9.00   0
   2 -13  -3    6.69    8.84   0
   3  13   3  122.01    9.36   0
  -3  13   3  129.81    7.59   0
  -3 -13   3  143.46    9.06   0
  -3 -13  -3  121.62    9.72   0
   3 -13  -3  126.72   10.03   0
   3 -13   3  121.21    6.96   0
   3  13  -3  125.67    6.82   0
  -3  13  -3  139.43    7.29   0
  -4  13   3   11.71    8.91   0
   4  13  -3    8.93    8.71   0
   4 -13   3    8.18    8.52   0
  -4 -13   3    7.46    8.89   0
  -4 -13  -3   11.02    5.94   0
   4  13   3    9.31    8.73   0
   4  13   3    7.68    5.77   0
   4 -13  -3    9.08    8.97   0
  -4  13  -3    4.49    8.50   0
   4  13  -3    5.43    8.69   0
  -5  13  -3    6.83    6.75   0
   5  13  -3    0.44   10.85   0
  -5  13  -3   -1.18    8.38   0
  -5 -13  -3    9.67    8.57   0
  -5 -13   3    0.38    8.94   0
   5  13   3    1.39    6.07   0
   5  13  -3    0.21    6.71   0
   5 -13  -3   -0.92    6.63   0
  -5  13   3   -1.36    9.19   0
   5  13   3    4.16    8.45   0
   5 -13   3    7.81    9.15   0
  -6 -13  -3   38.44    7.06   0
  -6  13   3   44.48    9.91   0
   6 -13  -3   43.42   10.17   0
   6  13   3   38.68    9.74   0
  -6  13  -3   38.28    9.69   0
  -6 -13   3   42.40    7.09   0
  -6  13  -3   41.71    9.54   0
   6  13   3   44.86   10.11   0
   6  13  -3   39.20    7.24   0
  -7  13  -3  129.32   10.93   0
  -7  13   3  120.74   11.62   0
   7  13   3  116.96    7.91   0
  -7 -13  -3  136.15    7.80   0
  -7  13  -3  139.37   10.68   0
  -7  13   3  124.83   11.56   0
   7  13   3  130.72   11.42   0
   7  13  -3  122.87    8.11   0
  -7 -13   3  138.34    8.40   0
  -7  13  -3  131.76    8.25   0
  -8  13  -3   -6.63    7.15   0
   8  13   3   -2.72   11.04   0
  -8  13  -3    1.60   10.40   0
  -8 -13  -3   -2.94   10.43   0
   8  13  -3    6.53   10.31   0
  -8  13  -3    1.08    7.63   0
  -8  13   3   -2.07   13.16   0
  -8  13   3    2.21   12.79   0
   8  13   3   11.12    7.50   0
  -8 -13   3    1.66   10.70   0
   9  13  -3    5.99   11.46   0
  -9  13   3    7.45   18.28   0
  -9  13  -3    6.03    8.14   0
  -9  13  -3    5.27   11.23   0
  -9 -13  -3    5.25   11.32   0
  -9 -13   3    6.75   11.71   0
  -9  13  -3    4.66    8.19   0
  -9  13   3    2.86   15.99   0
   9  13   3    7.86    7.89   0
  10  13  -3   -2.21   12.79   0
 -10  13  -3    6.39    9.03   0
 -10 -13   3    2.30   12.55   0
 -10  13  -3    6.47   12.61   0
  10  13   3   -1.94    9.07   0
 -10 -13  -3   -9.64   12.54   0
 -10  13   3    3.89    8.85   0
 -10  13  -3    2.90   12.85   0
   0 -14  -3   17.01    6.26   0
   0  14  -3   15.80    6.34   0
   0 -14   3   17.14    8.90   0
   0  14   3   15.92    6.20   0
   1  14   3   41.29    6.34   0
  -1  14  -3   42.66    9.00   0
  -1  14   3   40.23    8.60   0
  -1 -14  -3   30.05    8.95   0
   1 -14  -3   42.50    6.18   0
  -1 -14   3   30.87    6.26   0
   1  14  -3   32.93    6.86   0
   1 -14   3   35.13    6.69   0
  -2  14  -3   64.96    7.01   0
   2 -14  -3   65.48    8.49   0
   2 -14   3   56.56    8.98   0
  -2 -14   3   65.95    8.78   0
  -2 -14  -3   62.20    6.94   0
   2  14   3   62.61    6.75   0
   2  14  -3   62.39    8.91   0
  -2  14   3   59.22    8.80   0
  -3 -14  -3   41.53    6.56   0
   3  14   3   39.15    6.48   0
  -3  14   3   34.71    6.71   0
  -3 -14   3   30.87    6.26   0
   3  14  -3   32.20    8.66   0
  -3  14  -3   41.71    8.79   0
   3 -14   3   42.49    8.84   0
   3 -14  -3   33.45    6.60   0
  -4  14  -3    4.99    5.94   0
   4 -14  -3    3.48    8.72   0
   4  14  -3    3.55    9.02   0
  -4 -14  -3   -3.53    8.71   0
   4 -14   3    0.17    6.26   0
  -4 -14   3    6.02    6.17   0
   4  14   3    5.04    8.27   0
   4  14   3    3.80    6.19   0
  -4  14   3    3.90    8.65   0
   5  14   3  177.30    7.45   0
  -5 -14  -3  188.44    7.65   0
   5  14  -3  179.24    9.92   0
  -5  14   3  185.80   11.31   0
   5 -14   3  190.41   10.21   0
   5  14  -3  179.40   12.95   0
   5 -14  -3  191.04    8.59   0
  -5  14  -3  180.99    9.94   0
   5  14   3  174.25    8.14   0
  -5 -14   3  186.62   10.13   0
  -5  14  -3  191.51   10.37   0
   6 -14   3  154.80    7.86   0
   6 -14  -3  162.34   11.55   0
  -6 -14  -3  155.29    7.77   0
  -6  14   3  153.78   11.01   0
   6  14   3  150.31    7.61   0
  -6  14  -3  163.30    7.97   0
   6  14  -3  162.41   10.35   0
  -6  14  -3  139.22    7.82   0
  -6 -14   3  157.82   10.69   0
   6  14   3  162.17   10.93   0
  -7  14  -3   69.06   10.69   0
  -7 -14  -3   64.59    7.68   0
   7  14  -3   74.94    7.91   0
  -7  14   3   59.43   10.83   0
   7  14   3   74.98   10.58   0
  -7  14  -3   62.34   10.20   0
  -7  14  -3   69.49   10.40   0
  -7 -14   3   57.75   10.51   0
   7  14   3   64.72   10.92   0
   8  14   3   16.65   10.44   0
  -8  14  -3   15.76   10.82   0
   8  14  -3    8.97   10.57   0
  -8 -14  -3    9.69   10.66   0
  -8  14   3    7.31   11.06   0
  -8  14   3    9.90   11.12   0
   8  14   3    8.93   11.14   0
  -8  14  -3   12.80   10.85   0
  -8 -14   3    5.84    7.63   0
  -8  14  -3    8.71   10.55   0
  -9  14   3    2.24   14.36   0
   9  14   3    2.86   11.59   0
  -9  14  -3   -5.15   11.37   0
   9  14  -3    0.83   11.86   0
  -9 -14  -3    1.44   11.34   0
  -9  14   3    3.63   14.43   0
  -9  14  -3   -4.47   11.51   0
   9  14   3   -0.77    8.67   0
  -9  14  -3    6.32   11.11   0
  -9 -14   3   -0.09    8.48   0
 -10  14  -3   -8.78   12.92   0
  10  14  -3    3.11   12.93   0
 -10  14   3   -1.56   13.09   0
 -10 -14   3    3.49   12.80   0
 -10 -14  -3    4.39    9.01   0
 -10  14  -3   -6.89   12.89   0
 -10  14  -3    3.68   12.85   0
  10  14   3   -6.34   12.70   0
   1 -15  -3   57.38    8.74   0
   1 -15   3   47.93    6.57   0
  -1  15   3   45.52    6.54   0
  -1  15  -3   61.04    9.18   0
  -1 -15  -3   46.12    6.50   0
   1  15   3   49.24    6.48   0
  -1 -15   3   44.81    6.58   0
   1  15  -3   57.29    6.75   0
   2  15  -3   16.03    9.02   0
  -2  15   3   14.75    8.14   0
   2 -15   3   19.88    8.70   0
  -2 -15   3   13.66    8.83   0
  -2 -15  -3   10.56    6.15   0
   2 -15  -3    9.70    8.06   0
  -2  15  -3   12.07    8.94   0
   2  15   3    8.87    6.14   0
   3  15   3   -0.42    6.18   0
  -3 -15  -3   -0.35    8.75   0
   3 -15  -3    3.00    6.07   0
   3 -15   3   -3.56    6.17   0
  -3  15   3    1.66    8.65   0
  -3  15  -3   13.86    6.21   0
   3  15  -3    4.25    5.80   0
  -3 -15   3   -0.10    5.92   0
   4  15   3    0.93    8.52   0
   4 -15  -3    7.62    8.68   0
   4  15  -3   -3.95    9.29   0
   4  15   3    0.88    6.03   0
  -4 -15   3    5.01    8.82   0
   4 -15   3   -2.55    8.41   0
  -4  15   3    3.02    6.18   0
  -4  15  -3   11.18    8.33   0
  -4 -15  -3   -1.93    6.18   0
  -5 -15  -3    3.57    6.13   0
  -5  15  -3    3.78    9.06   0
   5  15  -3    2.33    9.43   0
  -5 -15   3    3.77    6.71   0
  -5  15  -3   -3.33    8.98   0
  -5  15   3   -5.78    9.46   0
   5 -15  -3    3.27    9.52   0
   5  15   3    1.58    9.35   0
   5  15  -3   11.45    6.57   0
   5  15   3    2.61    6.17   0
   5 -15   3    2.34    9.28   0
  -6 -15  -3   16.30    6.89   0
   6  15  -3   19.35   15.39   0
  -6 -15   3   19.65    6.89   0
   6 -15   3   22.08    6.85   0
   6  15  -3   17.56   13.91   0
  -6  15  -3   17.84    6.92   0
   6  15   3   18.84    9.73   0
   6  15  -3   20.72    9.69   0
  -6  15  -3   17.66    9.51   0
   6 -15  -3   16.73    6.85   0
  -6  15   3   18.36    9.70   0
   6  15   3   22.23    9.61   0
  -7 -15   3   -0.65   10.30   0
   7  15  -3    1.46   10.26   0
  -7  15   3    0.76   10.32   0
   7  15   3   -2.95    6.85   0
  -7  15  -3    4.10    7.13   0
  -7  15  -3   11.52    9.97   0
  -7  15  -3    0.32    6.99   0
  -7 -15  -3    4.06    7.21   0
   7 -15  -3    5.39   10.35   0
   7  15   3    1.70   10.18   0
  -8  15  -3   -0.45    8.01   0
   8  15  -3    3.27    8.05   0
  -8  15   3    4.41   10.75   0
  -8  15   3    7.10   13.46   0
   8  15   3    4.12   10.93   0
  -8  15  -3    8.19   10.67   0
  -8 -15   3    4.02   10.89   0
   8  15   3    2.36    7.36   0
  -8 -15  -3    7.73   10.77   0
  -8  15  -3    4.29   10.40   0
   9  15   3    5.90   11.63   0
   9  15   3    1.84   14.56   0
  -9  15  -3    5.27    8.18   0
  -9  15   3    4.98   14.24   0
   9  15  -3    0.73   11.94   0
  -9  15  -3    2.24   11.69   0
  -9  15   3   -2.16   14.92   0
  -9 -15   3    4.31   11.91   0
  -9 -15  -3    5.69   11.81   0
  -9  15  -3    1.31    8.09   0
 -10  15  -3    5.40   12.86   0
 -10  15   3    1.52   12.91   0
 -10 -15  -3    1.20   12.67   0
 -10  15  -3    3.94   13.18   0
 -10 -15   3    4.43   13.55   0
   0  16  -3    8.38    6.22   0
   0  16   3    3.23    6.47   0
   0 -16   3    4.36    6.25   0
   0 -16  -3    8.72    8.80   0
  -1 -16   3   21.53    6.34   0
  -1  16  -3   23.97    8.78   0
  -1  16   3   25.12    6.42   0
  -1 -16  -3   21.01    6.52   0
   1 -16   3   26.84    8.91   0
   1  16   3   20.84    8.94   0
   1  16  -3   32.47    8.98   0
   1 -16  -3   22.98    6.08   0
  -2 -16   3   60.25    6.69   0
   2 -16  -3   50.14    8.89   0
  -2  16  -3   50.49    9.13   0
   2  16  -3   53.52    6.74   0
   2 -16   3   54.20    9.01   0
  -2  16   3   47.52    8.89   0
   2  16   3   48.69    6.35   0
  -2 -16  -3   51.40    6.35   0
   3  16  -3   70.79    9.01   0
   3  16   3   69.19    6.71   0
  -3 -16  -3   74.54    8.85   0
   3 -16  -3   67.93    9.30   0
  -3  16   3   72.02    9.28   0
  -3 -16   3   74.28    9.13   0
   3 -16   3   71.83    6.36   0
  -3  16  -3   61.18    9.04   0
  -4 -16   3    4.57    6.44   0
  -4  16  -3    8.08    6.17   0
  -4  16   3    0.35    8.67   0
   4 -16   3    5.87    5.96   0
   4  16  -3    8.58    8.88   0
   4 -16  -3    4.58    6.38   0
   4  16   3    8.17    8.71   0
  -4 -16  -3    5.10    6.04   0
   5  16   3   30.57    9.33   0
   5  16  -3   23.20   11.55   0
  -5 -16   3   22.43    9.49   0
  -5  16  -3   19.91    6.75   0
  -5  16   3   32.41    9.84   0
  -5 -16  -3   24.33    6.71   0
   5  16  -3   23.69    9.78   0
   5 -16  -3   26.71    9.55   0
   5  16   3   24.50    9.58   0
  -5  16  -3   21.40    9.41   0
   5 -16   3   22.41    6.82   0
  -6  16  -3    9.71    9.87   0
  -6  16   3    6.59    9.63   0
   6  16  -3    0.27   13.60   0
   6 -16   3   -8.50    9.25   0
  -6 -16  -3   -1.95    6.78   0
   6 -16  -3   -0.13    6.56   0
   6  16   3    6.14    6.90   0
  -6 -16   3    0.46    7.00   0
   6  16  -3    4.94   13.79   0
   6  16   3    2.78    9.78   0
   6  16  -3   -0.28    7.02   0
  -6  16  -3    4.96    7.04   0
   7  16   3   54.93   11.23   0
  -7 -16   3   52.48    8.10   0
  -7 -16  -3   44.40    7.19   0
  -7  16   3   56.86   10.93   0
  -7  16  -3   52.43    7.39   0
   7  16   3   46.89   10.60   0
  -7  16  -3   55.22    7.31   0
   7 -16  -3   53.98   10.92   0
  -7  16  -3   46.74   10.40   0
   7  16  -3   51.67   10.06   0
  -8  16   3   -3.06   11.37   0
  -8  16   3    3.83   11.09   0
  -8  16  -3    7.92   10.66   0
  -8  16  -3    0.71   10.95   0
   8  16   3   10.55   10.57   0
  -8 -16  -3    4.54    7.31   0
  -8 -16   3    0.33    7.49   0
   8  16  -3   -0.73   10.76   0
   8  16   3    2.17   13.93   0
  -8  16  -3   10.29   11.22   0
  -9  16   3    2.08   14.61   0
  -9 -16  -3    1.41    8.41   0
  -9  16  -3    4.51    8.64   0
  -9  16  -3   -1.06   11.76   0
   9  16   3   -0.47   14.69   0
   9  16  -3    4.33   12.03   0
  -9  16   3    3.44   11.68   0
  -9 -16   3    4.86    8.49   0
  -9  16  -3    4.85    8.54   0
   9  16   3   -3.01    8.58   0
   1  17   3   86.89    6.70   0
   1  17  -3   85.91    6.99   0
  -1 -17   3   97.44    6.90   0
  -1  17  -3   88.90    9.28   0
  -1  17   3   84.62    6.88   0
   1 -17  -3   92.26    6.65   0
   1 -17   3   92.94    6.90   0
  -1 -17  -3   82.34    9.16   0
   2 -17  -3   29.23    9.27   0
   2 -17   3   24.67    6.53   0
  -2  17   3   22.21    8.73   0
  -2 -17   3   26.85    6.20   0
  -2 -17  -3   28.28    6.41   0
   2  17  -3   31.73    6.15   0
  -2  17  -3   29.47    8.98   0
   2  17   3   28.53    8.67   0
   3  17  -3   18.63    6.47   0
  -3  17   3   23.97    6.90   0
   3 -17  -3   28.50    6.69   0
  -3  17  -3   22.53    8.78   0
  -3 -17  -3   28.07    8.74   0
   3  17   3   28.22    8.91   0
  -3 -17   3   21.03    6.23   0
   3 -17   3   25.87    6.22   0
  -4 -17   3    5.38    6.34   0
   4 -17  -3   13.19    9.00   0
  -4 -17  -3    8.62    6.76   0
  -4  17   3    3.22    6.57   0
  -4  17  -3    7.35    8.47   0
   4 -17   3    7.59    6.20   0
   4  17  -3    9.34    8.59   0
   4  17   3    5.25    9.20   0
   5  17   3    5.61    9.41   0
  -5  17   3    4.75    6.69   0
   5 -17   3    9.50    6.45   0
  -5 -17   3   12.49    9.24   0
   5  17  -3   -0.72    6.46   0
  -5  17  -3    2.95    6.68   0
   5  17  -3    1.96   11.62   0
   5  17   3    5.96    9.65   0
  -5 -17  -3    7.99    6.52   0
   5 -17  -3   10.02    9.39   0
   6  17  -3   -0.44    9.96   0
  -6  17  -3    4.51    9.80   0
  -6  17   3   -0.13    6.70   0
   6 -17   3    0.82    6.85   0
   6  17   3   -3.84    6.76   0
  -6 -17   3    0.87    9.90   0
   6 -17  -3    0.51    9.87   0
   6  17   3    3.17    9.93   0
  -6 -17  -3    0.99    6.83   0
   6  17  -3   -2.75    7.10   0
  -6  17  -3    1.97    9.76   0
  -7 -17  -3    2.71   10.01   0
  -7  17  -3    1.67   10.33   0
   7 -17  -3    2.77    7.22   0
   7  17  -3    8.00   10.21   0
   7  17   3   11.44   10.21   0
  -7 -17   3    6.00   10.28   0
  -7  17   3    1.10   10.14   0
  -7  17  -3    0.65   10.56   0
   7  17   3    0.92   10.30   0
   8  17  -3    3.30    7.79   0
  -8  17  -3    3.02   11.44   0
   8  17   3   -1.06   11.48   0
   8  17   3   11.74    7.71   0
  -8  17   3   -0.16   10.94   0
  -8 -17  -3    4.20    7.25   0
  -8  17  -3    8.07    7.59   0
  -8  17   3    4.22   11.17   0
  -8  17  -3    1.82   11.52   0
  -8 -17   3   -1.36   11.06   0
  -9  17  -3   10.15    8.67   0
  -9  17  -3    3.68   12.04   0
  -9 -17   3   12.53   12.17   0
  -9  17   3    3.16   12.26   0
   9  17   3   -3.56    8.52   0
   9  17  -3    8.56    8.95   0
  -9  17   3    9.37   12.10   0
  -9 -17  -3    1.10   11.98   0
  -9  17  -3   -0.72   12.27   0
   9  17   3    1.87   15.37   0
   0  18   3   26.87    8.96   0
   0  18  -3   33.25    6.35   0
   0 -18  -3   18.95    6.27   0
   0 -18   3   40.89    8.87   0
   1  18   3  137.02    9.46   0
  -1  18  -3  167.77    9.41   0
  -1 -18   3  141.74    7.28   0
   1 -18   3  159.56    9.53   0
  -1  18   3  136.20    7.09   0
  -1 -18  -3  151.37    9.44   0
   1  18  -3  140.18    7.40   0
   1 -18  -3  138.23    9.49   0
  -2 -18  -3    7.15    6.18   0
  -2 -18   3    3.62    8.53   0
   2 -18   3    6.26    6.09   0
   2  18   3    7.28    6.07   0
   2 -18  -3    3.38    8.75   0
  -2  18  -3   -3.94    8.67   0
  -2  18   3    4.58    6.58   0
   2  18  -3   15.15    6.12   0
   3  18  -3   -3.13    8.43   0
   3 -18  -3   -3.72    9.19   0
  -3  18  -3   -2.48    8.99   0
  -3 -18  -3    0.72    9.12   0
   3 -18   3    3.73    8.90   0
  -3  18   3   -3.98    9.45   0
  -3 -18   3    0.07    8.55   0
   3  18   3    3.64    6.60   0
   4  18  -3   14.23    8.47   0
   4 -18  -3   14.61    9.26   0
  -4 -18   3   14.94    9.17   0
  -4 -18  -3    9.09    6.72   0
  -4  18  -3   13.22    9.05   0
   4 -18   3   24.19    6.55   0
   4  18   3   10.03    9.29   0
  -4  18   3   17.41    9.28   0
  -5  18   3    7.95    9.32   0
   5  18   3   20.34    9.56   0
  -5 -18   3   18.72    6.79   0
   5 -18   3   13.96    9.71   0
  -5 -18  -3   16.05    6.85   0
   5  18  -3   24.56    6.88   0
  -5  18  -3   11.74    6.73   0
   5 -18  -3    9.60    9.83   0
   5  18   3   15.61    9.43   0
  -6  18   3   21.59   10.19   0
   6 -18  -3   27.79    7.44   0
   6  18   3   18.04    7.33   0
  -6 -18  -3   15.22    7.30   0
  -6  18  -3   16.97    7.06   0
   6 -18   3   18.82   10.16   0
   6  18  -3   21.81   12.57   0
   6  18  -3   17.62   10.02   0
  -6  18  -3   22.15    9.88   0
   6  18   3   26.32   10.33   0
  -6 -18   3   17.07    9.91   0
  -7 -18  -3   -1.02   10.12   0
  -7  18   3    4.60   10.89   0
   7  18   3    0.66   10.47   0
  -7  18  -3    2.52   10.13   0
  -7  18  -3    5.88    7.58   0
   7  18   3    1.72   10.52   0
   7  18  -3   -1.76   10.34   0
  -7 -18   3    5.09   10.48   0
   7 -18  -3    1.86    7.89   0
  -8 -18   3    9.16   11.35   0
  -8 -18  -3    7.08   11.15   0
  -8  18  -3   -1.70   11.52   0
  -8  18   3   -0.09   11.11   0
  -8  18  -3   -3.12   11.58   0
   8  18   3    2.61    8.06   0
   8  18   3    2.49   11.42   0
  -8  18  -3    5.03    8.02   0
   8  18  -3    2.91    7.87   0
  -9  18  -3   -1.65    8.97   0
  -9 -18  -3    6.40    8.59   0
   9  18  -3    5.86   12.27   0
   9  18   3    6.21   15.34   0
  -9  18  -3    7.29   12.25   0
  -9  18   3    5.98   11.89   0
  -9  18   3    5.90   12.27   0
  -9  18  -3    4.67    8.42   0
  -9 -18   3    5.98   12.26   0
   9  18   3    8.12   12.08   0
   1 -19  -3   22.29    6.34   0
   1  19   3   23.76    9.07   0
  -1 -19   3   15.46    8.84   0
   1  19  -3   16.71    8.85   0
  -1  19   3   21.34    6.32   0
  -1  19  -3   25.62    6.53   0
   1 -19   3   26.14    9.16   0
  -1 -19  -3   31.63    6.50   0
  -2 -19   3   60.98    6.81   0
   2 -19   3   58.85    6.92   0
  -2  19   3   58.86    6.54   0
   2  19   3   48.29    9.38   0
  -2  19  -3   46.38    9.33   0
   2  19  -3   54.39    6.72   0
  -2 -19  -3   58.11    6.56   0
   2 -19  -3   65.07    9.29   0
   3 -19  -3    1.39    6.36   0
  -3  19  -3    0.03    9.22   0
   3  19  -3    1.64    6.44   0
  -3  19   3    0.45    6.22   0
  -3 -19  -3   -6.07    9.18   0
   3  19   3   -1.61    6.46   0
  -3 -19   3   -1.22    5.98   0
   3 -19   3    9.48    9.23   0
  -4 -19   3   12.38    6.64   0
   4 -19   3   14.52    6.70   0
   4 -19  -3   20.89    9.68   0
  -4  19   3   23.33    6.63   0
   4  19   3   13.58    6.65   0
   4  19  -3   22.44    6.67   0
  -4  19  -3   20.99    9.30   0
  -4 -19  -3   12.96    6.51   0
  -5 -19  -3   22.63    6.80   0
   5 -19  -3   14.93    6.89   0
   5 -19   3   18.24    9.97   0
  -5  19  -3   22.01    9.94   0
   5  19  -3   21.08    6.85   0
  -5  19   3   16.75    9.97   0
   5  19   3   17.87    7.17   0
  -5 -19   3   20.59    9.39   0
   5  19   3   17.32    6.89   0
  -6  19   3   12.56    9.97   0
   6  19  -3    5.71    6.91   0
  -6 -19  -3    9.21    7.06   0
   6  19   3   13.22    7.04   0
   6  19  -3   12.37   10.35   0
  -6  19  -3   18.31   10.16   0
   6  19   3   14.90   10.50   0
   6 -19   3   19.79   10.21   0
   6 -19  -3   20.80   10.72   0
  -6 -19   3   13.70    7.09   0
  -6  19  -3   10.09    7.48   0
  -7  19  -3    4.69    7.50   0
   7 -19   3   -5.55   10.63   0
   7  19  -3   -3.43    7.68   0
  -7 -19   3   -4.17    7.42   0
  -7  19  -3    5.23    7.66   0
   7  19   3   10.48   10.78   0
  -7  19   3    3.98   10.58   0
   7 -19  -3    4.65   10.98   0
   7  19   3   -0.62   10.57   0
  -7 -19  -3    1.53    7.39   0
  -8  19  -3   12.36   11.53   0
  -8 -19  -3   21.99    8.27   0
  -8  19   3   15.43   12.12   0
   8  19   3   20.67   12.23   0
   8  19  -3   12.53    8.38   0
   8  19   3   18.24    8.04   0
  -8  19  -3   22.16   11.73   0
  -8  19  -3   15.35    8.21   0
  -8 -19   3   17.81    8.20   0
  -9  19   3   -1.14   12.62   0
  -9  19  -3   40.75   12.78   0
   9  19   3    0.70   12.80   0
  -9 -19   3    3.08   12.62   0
  -9  19  -3    0.39   12.51   0
  -9  19   3    1.63   12.85   0
  -9  19  -3    1.19   12.73   0
   9  19  -3    3.34   12.82   0
   9  19   3    4.27   15.67   0
  -9 -19  -3    9.14   12.36   0
   0 -20  -3   62.22    6.86   0
   0  20   3   57.88    9.13   0
   0 -20   3   54.97    9.24   0
   0  20  -3   65.29    6.80   0
  -1 -20   3   21.21    9.25   0
  -1  20   3   26.73    6.69   0
   1 -20   3   18.42    8.98   0
   1  20   3   26.86    6.53   0
  -1 -20  -3   11.00    6.76   0
   1  20  -3   18.55    9.43   0
   1 -20  -3   21.35    6.29   0
  -1  20  -3   22.31    9.16   0
   2 -20   3   31.01    9.35   0
  -2 -20  -3   37.81    9.46   0
   2  20  -3   27.88    6.72   0
  -2  20   3   39.51    9.07   0
   2  20   3   20.89    9.09   0
  -2  20  -3   31.90    9.58   0
  -2 -20   3   23.38    6.66   0
   2 -20  -3   27.22    6.38   0
   3  20   3    2.19    6.39   0
  -3 -20  -3    6.49    6.41   0
   3  20  -3   -1.05    6.36   0
   3 -20   3    6.49    6.43   0
   3 -20  -3    1.52    9.29   0
  -3  20   3    3.12    9.36   0
  -3 -20   3    1.93    8.83   0
  -3  20  -3    1.07    9.03   0
  -4 -20  -3    2.55    9.48   0
   4  20   3    4.17    9.48   0
   4 -20  -3    4.21    9.36   0
  -4 -20   3    0.57    9.38   0
   4  20  -3    4.19    6.87   0
   4 -20   3   -0.60    6.64   0
  -4  20   3   13.94    9.24   0
  -4  20  -3    2.52    9.70   0
   5  20   3    6.16    9.86   0
  -5  20  -3    2.89    9.89   0
   5 -20  -3    7.42    9.80   0
   5 -20   3   -0.02   10.07   0
  -5 -20  -3    2.79    9.47   0
  -5  20   3    2.18    7.13   0
   5  20  -3   -2.39    6.89   0
  -5 -20   3   -6.34    9.81   0
   5  20   3   -5.72    6.56   0
  -6  20  -3   13.86    7.42   0
   6  20   3   13.20   10.60   0
  -6  20  -3   11.37    7.62   0
  -6  20   3   14.47    7.57   0
  -6 -20  -3   13.36   10.36   0
   6  20  -3   10.27   10.75   0
   6  20   3   13.46    7.21   0
   6 -20   3    4.95   10.63   0
   6  20  -3   17.31    7.46   0
  -6 -20   3    7.01    7.49   0
   6 -20  -3   15.32   10.36   0
   7  20   3    1.94   11.16   0
   7 -20   3    2.01   11.35   0
   7  20  -3    1.43   17.11   0
  -7  20  -3    2.52    7.92   0
  -7  20  -3    8.12   10.59   0
   7  20  -3    1.02   10.96   0
   7  20   3    3.92   10.83   0
   7 -20  -3    8.79   10.91   0
   7  20  -3    0.42   17.04   0
  -7  20   3    0.63   11.07   0
  -7 -20   3    4.36    8.04   0
  -7 -20  -3   -3.18    7.66   0
   8 -20  -3   13.79   12.01   0
  -8 -20  -3    5.61    8.03   0
   8  20  -3   12.09    8.33   0
  -8  20  -3   10.64   11.91   0
  -8 -20   3   14.26   11.73   0
  -8  20   3   10.44   11.95   0
  -8  20  -3   14.82   11.80   0
  -8  20  -3   18.65   11.89   0
   8  20   3   10.25   12.29   0
   8  20   3   11.73    8.28   0
  -9  20  -3   -5.88   12.71   0
  -9  20  -3    8.25    8.91   0
  -9 -20   3    4.39   13.14   0
  -9  20   3    7.32   15.92   0
  -9  20   3    6.17   13.40   0
  -9  20  -3   -4.49   12.78   0
  -9 -20  -3    8.67    8.90   0
   1 -21   3   70.70    6.97   0
  -1 -21  -3   81.62    9.81   0
   1  21   3   71.35    7.10   0
   1 -21  -3   89.64    6.59   0
  -1 -21   3   77.50    7.04   0
  -1  21   3   69.24    9.66   0
   1  21  -3   83.25    9.86   0
  -1  21  -3   89.79    6.87   0
  -2 -21  -3   75.83    6.89   0
  -2 -21   3   53.60    7.02   0
   2 -21   3   57.48    6.87   0
  -2  21   3   62.43    7.19   0
   2  21   3   67.96    6.80   0
   2 -21  -3   72.07    6.71   0
  -2  21  -3   63.54    7.24   0
   2  21  -3   77.13    7.04   0
  -3 -21  -3   35.37    6.73   0
   3 -21   3   42.91    9.50   0
   3 -21  -3   31.02    7.05   0
  -3  21   3   30.47    7.00   0
   3  21  -3   51.82    9.53   0
   3  21   3   42.20    9.28   0
  -3  21  -3   40.37    9.31   0
  -3 -21   3   37.09    7.01   0
   4  21  -3   50.78    9.90   0
  -4 -21  -3   49.84    6.99   0
  -4 -21   3   57.35    9.77   0
  -4  21   3   52.56   10.32   0
   4  21   3   41.31    6.81   0
   4 -21   3   44.69    9.90   0
   4 -21  -3   48.98   10.09   0
  -4  21  -3   44.78    9.69   0
   5  21   3    5.24    9.76   0
  -5  21   3    2.40    9.85   0
   5  21   3    0.34    9.95   0
   5 -21  -3    0.03    9.74   0
   5 -21   3    4.21    7.06   0
  -5 -21   3    1.47    6.88   0
  -5  21  -3    9.09   10.21   0
  -5 -21  -3    2.84    9.78   0
   5  21  -3   -1.99    7.00   0
  -6  21   3    5.76   10.14   0
  -6 -21  -3   -1.00    7.48   0
  -6  21  -3    5.44    7.26   0
   6  21  -3    2.07   10.43   0
   6 -21   3   -6.35   10.54   0
  -6 -21   3    4.05   10.73   0
   6  21   3    0.71   10.17   0
   6 -21  -3   -0.79    7.51   0
   6  21  -3    8.08   10.67   0
   6  21   3    6.41   10.70   0
  -6  21  -3    0.66   10.21   0
   7  21   3    6.59   11.69   0
  -7 -21  -3   -1.73   10.97   0
   7  21   3  -10.84   10.79   0
  -7  21   3    7.05    8.20   0
   7  21  -3    4.45    7.87   0
   7 -21  -3    5.72   11.17   0
   7  21  -3    1.09   15.60   0
  -7 -21   3    7.20   10.85   0
   7  21  -3    2.21   16.16   0
   7 -21   3    7.30    8.03   0
  -7  21  -3    6.75    7.93   0
  -7  21  -3   12.12    7.72   0
  -8 -21  -3   -2.39   11.93   0
  -8  21   3   -2.09   12.57   0
  -8  21  -3    2.64    7.98   0
  -8 -21   3    1.58   11.75   0
  -8  21  -3    7.11    8.41   0
  -8  21  -3    7.51   11.99   0
   8 -21  -3    0.06   12.41   0
   8  21   3   -0.58    8.45   0
   8  21   3    1.18   12.00   0
   8  21  -3    2.22   11.93   0
   0 -22  -3  256.22   10.91   0
   0  22  -3  279.08   10.84   0
   0  22   3  254.57    8.08   0
   0 -22   3  261.62    8.18   0
   1  22  -3   31.07    7.02   0
  -1  22  -3   35.06    6.75   0
  -1 -22  -3   39.60    7.17   0
   1 -22   3   30.30    6.77   0
   1  22   3   28.81    6.70   0
   1 -22  -3   37.24    9.30   0
  -1  22   3   25.27    6.84   0
  -1 -22   3   41.66    9.51   0
   2 -22  -3   74.20    7.19   0
   2 -22   3   80.14    7.27   0
  -2 -22  -3   65.34    7.26   0
  -2  22   3   83.22    9.98   0
   2  22   3   67.07    7.29   0
  -2 -22   3   76.92    7.02   0
   2  22  -3   88.64    9.86   0
  -2  22  -3   89.09    9.72   0
   3 -22   3   10.28    9.27   0
   3 -22  -3   14.54    9.66   0
  -3 -22   3    7.38    6.80   0
   3  22  -3    5.47    6.78   0
  -3  22  -3    5.10    6.54   0
  -3 -22  -3   20.02    9.61   0
   3  22   3    9.44    6.58   0
  -3  22   3   12.34    9.20   0
   4 -22  -3   19.76    7.02   0
  -4  22  -3   25.69    9.89   0
  -4  22   3   15.54    7.00   0
   4  22  -3   15.31    6.68   0
   4 -22   3   10.20    6.68   0
  -4 -22   3   22.07    7.11   0
   4  22   3   28.33    9.97   0
  -4 -22  -3   12.58    7.13   0
  -5  22   3    9.05   10.82   0
   5 -22   3    9.23    6.90   0
   5 -22  -3    9.08   10.80   0
  -5 -22   3    5.68    6.90   0
  -5  22  -3    5.76    7.38   0
   5  22  -3    3.37    6.87   0
  -5 -22  -3    5.31    7.34   0
   5  22   3    7.27    7.27   0
   6 -22  -3    8.53   10.66   0
   6  22   3    5.55    7.56   0
  -6 -22  -3   12.29   10.62   0
   6  22  -3   -4.57   10.74   0
   6  22   3    4.77    8.01   0
   6  22  -3    6.33   10.81   0
  -6  22   3   15.46   10.66   0
  -6  22  -3   10.76   10.60   0
  -6 -22   3    8.29   10.55   0
   6 -22   3   11.21   10.86   0
  -6  22  -3    6.08   10.45   0
  -7 -22  -3    1.89    7.95   0
  -7  22   3    4.74   11.69   0
   7  22  -3   -0.96   14.59   0
   7  22   3    3.55    7.97   0
  -7 -22   3   -1.80   11.37   0
   7 -22  -3   -4.38   11.63   0
   7  22  -3   -0.42   11.77   0
  -7  22  -3    2.38    8.01   0
   7  22  -3    0.04   14.18   0
   7 -22   3    3.96    8.03   0
  -7  22  -3   -0.74   11.71   0
   7  22   3   -2.07    8.54   0
  -8 -22  -3   -1.80    8.67   0
  -8  22  -3    2.70   12.19   0
   8 -22  -3    1.02   12.92   0
   8  22  -3   -3.12   12.31   0
  -8  22   3    0.82   12.70   0
  -8  22  -3    4.14    8.70   0
  -8 -22   3   -0.05    8.66   0
   8  22   3    0.68   12.38   0
  -8  22  -3    0.22   12.48   0
   8  22   3   -4.34    8.60   0
  -1  23   3   -0.83    6.57   0
   1 -23  -3    0.91    9.25   0
  -1 -23  -3    1.86    6.81   0
   1  23   3    8.98    9.42   0
   1  23  -3   -4.51    6.78   0
   1 -23   3    5.73    9.29   0
  -1 -23   3    0.96    6.82   0
  -1  23  -3    4.75    6.76   0
  -2 -23  -3  111.39    7.54   0
   2  23  -3  129.83    9.77   0
  -2 -23   3   94.03    7.10   0
   2 -23  -3  113.24    7.66   0
   2  23   3  102.89    7.52   0
  -2  23   3  100.51    7.47   0
   2 -23   3  121.40    7.58   0
  -2  23  -3  103.05    7.50   0
  -3  23  -3   84.91    7.32   0
  -3  23   3   89.82    7.46   0
   3 -23  -3   84.51    7.51   0
  -3 -23  -3   95.77    7.51   0
   3  23   3   79.46    7.33   0
  -3 -23   3   91.83   10.25   0
   3  23  -3   91.80    9.98   0
   3 -23   3   83.78    7.32   0
  -4  23   3   13.90    9.83   0
   4  23   3   17.86    6.91   0
   4  23  -3   17.62    7.22   0
  -4  23  -3   17.76    7.26   0
   4 -23   3   15.58   10.17   0
   4 -23  -3   11.59   10.32   0
  -4 -23   3   18.46    9.60   0
  -4 -23  -3   20.80    9.65   0
  -5 -23  -3    4.09    9.96   0
  -5  23   3   -1.71    7.43   0
   5 -23   3    7.48   10.29   0
   5  23  -3    3.68    7.47   0
  -5  23  -3    4.60    7.62   0
   5 -23  -3    1.93   10.41   0
  -5 -23   3    7.94   10.17   0
   5  23   3    1.59    7.23   0
  -6 -23  -3    7.40    7.42   0
   6  23   3    6.37   10.90   0
  -6  23  -3    3.55    7.79   0
   6 -23   3   15.01   10.81   0
   6  23  -3    2.81   10.99   0
  -6  23   3    7.29   10.66   0
   6 -23  -3   -0.67    7.81   0
   6  23   3    3.92    8.36   0
   6  23  -3    4.24   11.21   0
  -6  23  -3    2.27   10.80   0
  -6 -23   3    4.59    7.82   0
   7  23  -3    0.26   14.98   0
  -7  23   3   -4.41   11.57   0
   7 -23  -3    6.07   12.01   0
  -7  23  -3   -0.64   11.48   0
   7 -23   3    7.59   11.35   0
   7  23  -3    4.32    8.56   0
   7  23   3    5.27   11.93   0
  -7 -23  -3    8.93   11.42   0
  -7  23  -3   -3.10   11.40   0
   7  23  -3    2.17   14.83   0
  -7 -23   3    6.79    8.30   0
   7  23   3   18.74   11.84   0
   8  23   3    1.55   12.40   0
   8  23  -3    2.52    9.00   0
  -8  23  -3    9.01    8.75   0
   8 -23  -3   -1.57   12.93   0
   8  23   3   -1.64   13.24   0
  -8  23   3   -1.64   12.62   0
  -8 -23   3    2.86    9.04   0
  -8 -23  -3   13.82   12.33   0
  -8  23  -3    5.29   12.64   0
   0  24  -3   84.47    7.39   0
   0  24   3   94.88    9.80   0
   0 -24   3   85.57    9.87   0
   0 -24  -3   98.17    7.56   0
  -1 -24  -3   15.25    9.78   0
   1  24   3   13.00    9.70   0
   1  24  -3   13.41    6.97   0
  -1  24   3   19.35    9.45   0
   1 -24  -3   19.91    9.63   0
  -1  24  -3   18.72    9.48   0
   1 -24   3   12.70    9.47   0
  -1 -24   3   16.11    6.82   0
  -2 -24  -3    5.78    6.81   0
   2  24   3    1.88    7.16   0
   2  24  -3    0.13    9.75   0
   2 -24   3   -1.86    6.91   0
   2 -24  -3    3.77    6.99   0
  -2 -24   3    1.48    6.65   0
  -2  24  -3   -0.21    9.50   0
  -2  24   3    4.23    9.89   0
   3  24   3   -1.83    7.00   0
   3 -24  -3    4.59    6.81   0
  -3 -24  -3   -8.31    9.86   0
   3  24  -3   -1.01    9.41   0
  -3  24   3    1.16    9.98   0
   3 -24   3   -0.31    6.87   0
  -3 -24   3   -0.83    6.83   0
  -3  24  -3    7.48    9.99   0
  -4 -24   3    0.83   10.27   0
  -4  24   3   -4.44   10.38   0
  -4 -24  -3   -1.36    7.50   0
  -4  24  -3    2.23    7.36   0
   4 -24   3   10.14    6.90   0
   4 -24  -3   -5.00   10.05   0
   4  24   3   -0.39    7.34   0
   4  24  -3   -4.71   10.29   0
   5  24   3    1.98   10.44   0
  -5 -24  -3    3.77    7.21   0
  -5 -24   3    5.67    7.18   0
   5  24  -3    9.24   10.79   0
   5 -24   3    4.30    7.55   0
  -5  24  -3    8.20   10.47   0
  -5  24   3   10.56    7.56   0
   5 -24  -3    5.62   10.53   0
   6  24  -3    1.83   11.32   0
   6 -24  -3    6.43   11.25   0
  -6  24  -3    7.24    7.75   0
   6 -24   3    5.33    8.12   0
  -6  24   3    3.35    7.71   0
  -6 -24   3   -3.08    7.96   0
  -6 -24  -3   -1.93    7.92   0
   6  24  -3    8.40   11.33   0
   6  24   3    5.28    7.91   0
   6  24   3    1.41    8.14   0
  -6  24  -3   -1.32    8.01   0
  -7 -24   3   -5.71    8.62   0
   7 -24  -3    2.74    8.36   0
   7  24  -3    9.31    8.50   0
   7  24  -3    0.10   12.09   0
  -7  24  -3    1.37    8.23   0
  -7  24   3   -1.95    8.74   0
  -7  24  -3    4.53   11.91   0
  -7 -24  -3    7.47    8.45   0
   7 -24   3    0.83   12.18   0
   7  24   3    0.19   12.29   0
   7  24  -3   -0.81   15.31   0
   7  24   3   -4.12    8.09   0
  -8 -24  -3   -5.86   12.58   0
  -8 -24   3    8.38   12.97   0
  -1 -25  -3   18.08    7.00   0
   1  25  -3   26.02    7.26   0
   1 -25  -3   22.37   10.04   0
  -1  25   3   29.08    6.94   0
   1 -25   3   18.22    7.03   0
   1  25   3   23.62    9.91   0
  -1 -25   3   27.99    9.98   0
  -1  25  -3   26.12    7.14   0
   2  25  -3    2.97    6.71   0
   2  25   3   13.82    6.92   0
  -2  25   3   -5.02    7.33   0
  -2 -25   3    2.64    6.62   0
  -2  25  -3   10.31    6.98   0
   2 -25   3    9.26    6.68   0
   2 -25  -3    6.37    9.73   0
  -2 -25  -3   -0.05    6.92   0
   3 -25  -3   -1.77    9.65   0
  -3  25  -3    1.30    7.21   0
  -3 -25  -3    3.64    7.02   0
  -3  25   3    3.75    6.87   0
   3  25  -3    5.06    7.14   0
   3 -25   3    3.52    6.74   0
   3  25   3    0.97    7.31   0
  -3 -25   3    4.20   10.13   0
  -4 -25  -3    7.57   10.42   0
   4 -25  -3    3.64    7.02   0
  -4  25   3    2.14    7.51   0
  -4  25  -3   13.97   10.56   0
   4  25   3    4.10    7.04   0
   4  25  -3    3.16    7.42   0
   4 -25   3    1.89    7.42   0
  -4 -25   3    3.28    6.96   0
  -5  25   3    4.72   10.86   0
  -5 -25  -3    7.39   10.59   0
   5 -25   3   -2.92   10.89   0
   5  25  -3    2.46   10.89   0
  -5 -25   3    9.73    7.66   0
   5 -25  -3    1.68   10.63   0
  -5  25  -3    4.73   11.15   0
   5  25   3   -0.65    7.36   0
  -6  25  -3    0.34    7.75   0
   6  25   3    1.28   11.34   0
   6 -25   3   14.31   11.34   0
  -6 -25   3   12.09   11.17   0
  -6  25   3    2.97    7.79   0
   6  25  -3    3.42   11.70   0
   6 -25  -3    4.75   11.09   0
   6  25   3   -0.24   11.37   0
   6  25  -3    7.49   11.22   0
  -6 -25  -3    7.92    7.64   0
  -6  25  -3   -0.55    8.05   0
   7  25  -3   -0.66   13.07   0
  -7  25  -3   -0.61    8.75   0
   7  25   3    6.31   11.93   0
  -7  25  -3    3.69    8.53   0
   7 -25  -3    0.15   12.35   0
   7 -25   3    8.00    8.64   0
  -7  25   3    9.51    8.62   0
   7  25  -3    0.57   12.98   0
   7  25  -3   -2.09    8.84   0
  -7 -25  -3    6.72   11.87   0
   7  25   3    0.29   12.46   0
  -7 -25   3   -3.25   12.17   0
   0  26   3    9.62    6.77   0
   0 -26   3    6.60    7.06   0
   0  26  -3    9.48   10.03   0
   0 -26  -3   12.49    9.90   0
  -1  26   3   29.17   10.25   0
   1  26   3   22.24    7.29   0
  -1 -26  -3   15.08    7.21   0
  -1 -26   3   32.57    7.13   0
  -1  26  -3   22.72    7.66   0
   1  26  -3   17.60    7.45   0
   1 -26   3   23.99    7.49   0
   1 -26  -3   20.89    7.02   0
   2  26  -3    5.52    6.90   0
  -2  26   3   -7.51   10.37   0
  -2  26  -3   19.85   10.12   0
   2 -26   3    4.91    7.23   0
   2 -26  -3    6.09   10.65   0
  -2 -26   3   10.93   10.03   0
   2  26   3    4.01    6.96   0
  -2 -26  -3   -0.90   10.20   0
  -3 -26   3    8.12   10.21   0
   3 -26   3    0.77    7.13   0
   3 -26  -3    0.66    6.90   0
   3  26  -3   -2.59    9.91   0
  -3  26   3   -0.64    6.98   0
   3  26   3   -1.63    7.40   0
  -3  26  -3   -4.91    9.84   0
  -3 -26  -3    3.71   10.19   0
  -4 -26   3    5.39    7.11   0
  -4  26  -3    6.39    7.10   0
   4  26  -3   -2.80   10.92   0
   4  26   3   -2.59    7.39   0
  -4 -26  -3    4.02    7.37   0
  -4  26   3   -0.66    7.68   0
   4 -26  -3   -3.80   10.84   0
   4 -26   3    2.98    6.96   0
  -5 -26   3    3.12    7.77   0
   5 -26   3    7.36    7.99   0
   5 -26  -3    5.81   11.14   0
   5  26  -3   -1.56    7.76   0
  -5  26   3   18.04   11.43   0
  -5 -26  -3   -7.99    7.61   0
   5  26   3    6.74    7.93   0
  -5  26  -3   11.01    7.98   0
  -6 -26  -3    8.87   11.30   0
  -6  26  -3   -1.12    7.82   0
  -6  26   3   -7.54   11.78   0
   6  26  -3   -0.75   11.38   0
   6 -26  -3   -0.53   11.69   0
   6  26  -3   -0.35   12.19   0
  -6  26  -3    4.19   11.57   0
  -6 -26   3   -2.18   11.64   0
   6 -26   3   -2.86    8.29   0
   6  26   3    5.87   12.04   0
   6  26   3    0.44   11.62   0
  -7 -26  -3    6.75    8.54   0
  -7  26  -3   12.34   12.57   0
   7  26   3    1.36    8.30   0
   7  26  -3    5.83   13.25   0
   7  26  -3    2.30   13.32   0
  -7 -26   3    8.52   12.27   0
   7 -26   3   -5.25   12.77   0
   7 -26  -3    1.02    9.17   0
   7  26  -3    1.29    8.59   0
   7  26   3    6.52   12.64   0
  -7  26  -3    4.02    8.36   0
  -7  26   3    1.52   12.56   0
  -1 -27  -3   35.89   10.52   0
  -1  27  -3   55.26   10.60   0
   1 -27  -3   25.90    7.61   0
  -1  27   3   26.24    7.77   0
   1 -27   3   43.60    7.48   0
  -1 -27   3   41.37   10.62   0
   1  27   3   24.83    7.47   0
   1  27  -3   41.28    7.78   0
   2  27   3   -4.81   10.04   0
  -2  27  -3    3.09    7.02   0
   2 -27   3   -1.75    7.49   0
  -2  27   3   -2.16    7.64   0
   2  27  -3   -4.48    7.32   0
  -2 -27   3    2.12    7.31   0
   2 -27  -3    3.12   10.92   0
  -2 -27  -3    9.17    7.54   0
  -3  27   3    6.26   10.25   0
   3  27  -3   11.02   10.48   0
   3 -27  -3    5.09    7.81   0
  -3 -27   3    6.45    7.23   0
   3  27   3   10.20    7.54   0
  -3  27  -3    7.15    7.80   0
   3 -27   3    4.83    7.16   0
  -3 -27  -3    9.34    7.30   0
  -4 -27  -3    4.14   10.91   0
  -4  27  -3    9.30   10.99   0
  -4  27   3    6.04   10.95   0
   4 -27   3   12.18   10.98   0
   4  27  -3    6.82    7.67   0
   4  27   3    4.49    7.81   0
   4 -27  -3    0.71    7.22   0
  -4 -27   3   -2.44   10.63   0
   5 -27   3    6.51    7.96   0
  -5  27  -3    1.54   11.22   0
   5  27  -3   -5.09   11.55   0
  -5  27   3   -1.71    8.35   0
   5 -27  -3   10.22   11.35   0
  -5 -27   3    1.58   11.15   0
  -5 -27  -3    3.32   10.71   0
   5  27   3   -1.10    7.59   0
  -6  27  -3   -2.27    8.52   0
   6  27  -3   -5.39   12.80   0
   6 -27   3    8.86   12.04   0
  -6 -27   3   -1.94    8.55   0
  -6  27   3    1.87   11.92   0
  -6 -27  -3    9.55    8.07   0
   6 -27  -3    1.39   12.20   0
   6  27  -3    3.28    8.25   0
   6  27   3    0.82    8.02   0
  -6  27  -3    9.46    8.13   0
   6  27   3    1.34    8.78   0
   0  28   3   11.90    7.28   0
   0  28  -3   12.87   10.52   0
   0 -28   3   11.85    7.58   0
   0 -28  -3   26.51    7.52   0
  -1 -28   3    7.70    7.13   0
  -1  28   3    7.32   10.41   0
  -1  28  -3   10.84    7.61   0
   1  28   3    5.13   10.42   0
   1 -28   3   12.76   10.33   0
   1 -28  -3    4.64    7.53   0
  -1 -28  -3   10.03    7.34   0
   1  28  -3    8.93    7.70   0
   2  28   3   10.63   10.64   0
  -2  28  -3   14.31   10.55   0
   2  28  -3    1.97    7.42   0
   2 -28  -3   19.30   10.38   0
  -2  28   3    6.41   10.30   0
   2 -28   3   11.75   10.64   0
  -2 -28   3    3.61   10.66   0
  -2 -28  -3   -7.42    7.66   0
  -3 -28  -3    5.60    7.84   0
   3  28  -3   -2.96    7.53   0
  -3  28   3    4.74    7.61   0
   3 -28   3    4.96    7.29   0
  -3  28  -3   -3.19   10.61   0
   3 -28  -3    7.26   11.20   0
   3  28   3   -3.31    7.86   0
  -3 -28   3   11.17   10.79   0
  -4  28   3   -0.22    8.11   0
  -4 -28   3   -4.06    7.76   0
  -4  28  -3   -2.57    8.05   0
   4  28   3   11.50    7.79   0
  -4 -28  -3   13.24    7.73   0
   4 -28  -3   11.10   11.48   0
   4  28  -3   -2.69    7.90   0
   4 -28   3   14.97   11.15   0
  -5  28  -3   12.45    8.16   0
   5 -28   3    4.82    8.37   0
  -5 -28   3   10.81    8.44   0
   5 -28  -3   10.28    8.46   0
  -5  28   3   10.66    8.51   0
   5  28  -3    1.73    8.08   0
  -5 -28  -3    9.13    7.89   0
   5  28   3   13.45    7.98   0
   6 -28   3    7.86   12.48   0
  -6 -28   3    2.10    8.82   0
  -6 -28  -3   16.25   12.05   0
  -6  28  -3   -6.80    8.45   0
  -6  28  -3  -11.05   12.59   0
  -6  28   3   -4.98   12.41   0
   6  28  -3   -1.23    8.59   0
   6  28   3    4.11   12.76   0
   6  28   3   -0.40    8.95   0
   6 -28  -3    1.08   12.46   0
   6  28  -3   -0.62   12.92   0
   1  29  -3   -0.92    7.94   0
   1 -29   3   -2.35    7.76   0
  -1 -29   3    1.87   10.89   0
  -1  29   3   -6.50    7.19   0
   1 -29  -3   -1.76    7.13   0
  -1 -29  -3    3.10    7.63   0
   1  29   3   -3.80    7.69   0
  -1  29  -3    9.56    7.80   0
  -2  29  -3   16.63   11.15   0
  -2 -29  -3   12.12   11.01   0
   2  29   3    4.73    7.83   0
   2  29  -3   -4.60    8.03   0
  -2  29   3    4.85    7.43   0
  -2 -29   3   15.45    7.73   0
   2 -29   3    8.14    7.59   0
   2 -29  -3    6.81    7.91   0
   3  29  -3    9.09    8.04   0
  -3  29  -3    3.65    7.65   0
  -3  29   3    8.57    8.12   0
   3 -29   3    9.39    8.04   0
   3 -29  -3   11.05    8.07   0
  -3 -29  -3    7.14   11.02   0
   3  29   3    2.54    7.85   0
  -3 -29   3    5.37   11.03   0
  -4  29   3    1.19    7.90   0
   4  29  -3  -10.24   11.61   0
  -4 -29   3   -0.11    8.24   0
  -4  29  -3    7.90   11.47   0
   4 -29  -3   -2.18    7.99   0
   4 -29   3   13.11   11.82   0
  -4 -29  -3    6.11    7.94   0
   4  29   3    2.09    7.60   0
   5 -29  -3   12.23   12.14   0
   5  29  -3   -0.57    8.22   0
  -5  29  -3   11.17   12.24   0
  -5  29   3   -1.11   11.82   0
   5 -29   3    3.25   12.00   0
  -5 -29   3   -0.53    8.04   0
  -5 -29  -3   -1.04    8.18   0
   5  29   3    5.29    8.72   0
  -6  29  -3   10.63    9.14   0
   6 -29   3    4.98    9.07   0
  -6  29   3    1.49    9.09   0
  -6 -29  -3   -4.94    8.85   0
  -6 -29   3    3.15   12.63   0
   0 -30  -3   47.51    8.42   0
   0  30  -3   46.19    8.18   0
   0 -30   3   37.57    8.04   0
   0  30   3   30.69    8.06   0
  -1  30   3   -1.23   11.04   0
  -1 -30  -3    9.43    7.86   0
  -1  30  -3   11.03    7.92   0
   1 -30  -3   19.43    7.83   0
   1 -30   3    9.25   11.48   0
   1  30   3   18.92   11.36   0
   1  30  -3   16.93    8.07   0
  -1 -30   3   16.61    7.97   0
   2  30  -3   21.31   11.15   0
   2 -30  -3    8.37    7.81   0
  -2  30   3    5.50    8.09   0
   2 -30   3    6.77    8.04   0
  -2 -30  -3    2.27    7.88   0
   2  30   3   10.31    7.90   0
  -2 -30   3   15.13    8.15   0
  -2  30  -3   12.07    7.72   0
  -3  30  -3    4.40    8.36   0
   3  30   3   10.94   11.45   0
  -3  30   3   13.58   11.38   0
   3  30  -3   20.75   11.01   0
   3 -30  -3   15.63    7.96   0
  -3 -30   3    8.12    7.74   0
   3 -30   3    8.75    7.98   0
  -3 -30  -3    3.89    8.16   0
  -4 -30  -3   -0.87   11.69   0
   4 -30   3    3.65   11.81   0
   4  30  -3   -3.63    8.66   0
  -4  30  -3   -2.92    8.50   0
   4 -30  -3    9.12   11.84   0
  -4 -30   3    0.01   11.68   0
  -4  30   3   -8.17    8.40   0
   4  30   3   -4.44    8.40   0
   5  30  -3   -2.48   12.25   0
  -5  30   3   -4.99   12.59   0
  -5  30  -3    2.78    8.87   0
   5 -30  -3    7.87   12.62   0
  -5 -30  -3   -6.37   11.73   0
   5 -30   3    2.50   12.57   0
  -5 -30   3   -2.39    8.44   0
   5  30   3    7.99    8.81   0
  -1 -31   3   11.12    7.92   0
   1  31  -3    8.73    8.01   0
  -1  31   3    8.06    8.27   0
   1 -31   3    2.69    8.10   0
  -1  31  -3    1.89   11.42   0
  -1 -31  -3    8.36   11.31   0
   1 -31  -3   -3.88    7.95   0
   1  31   3    2.41    8.06   0
   2  31   3    3.58   11.76   0
   2  31  -3   -0.03   11.30   0
  -2 -31  -3    4.03    8.29   0
  -2  31   3    0.02   11.74   0
  -2 -31   3    0.92   11.28   0
   2 -31  -3    5.11    8.17   0
  -2  31  -3   -2.77    8.44   0
   2 -31   3    3.61   11.69   0
  -3  31  -3    4.68   11.64   0
   3  31  -3    0.73   11.59   0
   3  31   3   -4.43    8.33   0
   3 -31   3    2.04   11.83   0
  -3 -31  -3   -3.13    8.36   0
   3 -31  -3    8.36   11.69   0
  -3 -31   3    4.52    8.55   0
  -3  31   3    9.76   11.31   0
   4  31   3    4.08    8.94   0
  -4  31  -3    7.10    8.84   0
   4  31  -3   10.95   11.73   0
  -4 -31   3    9.95   11.67   0
   4 -31  -3    3.69    8.76   0
   4 -31   3   -7.53    9.04   0
  -4  31   3   11.01   12.19   0
  -4 -31  -3   -4.46    8.75   0
   0  32  -3    8.12    8.46   0
   0 -32  -3    0.07   11.69   0
   0  32   3    8.60    8.31   0
   0 -32   3   11.56    8.46   0
  -1  32   3    0.44    8.21   0
   1 -32  -3   10.23    8.13   0
   1 -32   3   -3.33    8.51   0
   1  32  -3    5.78    8.36   0
  -1 -32  -3  -18.43   12.10   0
   1  32   3   -1.15    8.63   0
  -1 -32   3   -2.02   11.86   0
  -1  32  -3   -6.35   12.04   0
   2 -32   3   -4.54   11.88   0
  -2  32  -3    4.44   11.93   0
   2  32  -3    0.01   11.79   0
  -2  32   3    0.50    8.48   0
  -2 -32   3   11.01    8.50   0
   2  32   3  -12.38    8.60   0
   2 -32  -3    3.55    8.07   0
  -2 -32  -3   -6.71    8.35   0
  -3  32  -3   -8.12    8.44   0
   3 -32  -3   13.45   12.09   0
   3  32   3   11.44    8.52   0
  -3  32   3   -2.49    8.64   0
   3 -32   3    4.08   12.33   0
  -3 -32   3   -8.51   11.79   0
   3  32  -3   -1.90    8.37   0
  -3 -32  -3  -10.73   12.00   0
   4  32   3   -5.30   12.66   0
  -4  32   3   20.92   13.37   0
   4 -32   3   15.48    9.23   0
   4 -32  -3    1.38   12.58   0
  -4 -32  -3   -1.48    8.99   0
  -4  32  -3    0.46   12.63   0
  -4 -32   3    8.58    8.41   0
   4  32  -3   -4.19    9.00   0
   1  33   3    5.01    8.43   0
   1 -33   3   15.62   11.95   0
   1  33  -3    1.61    8.70   0
  -1  33  -3    2.50    8.12   0
  -1  33   3   -0.24   12.11   0
  -1 -33   3    5.34    8.30   0
   1 -33  -3    4.40    8.44   0
  -1 -33  -3   13.33   12.17   0
  -2  33   3    3.05    8.71   0
   2 -33   3    7.52    8.48   0
   2  33  -3    5.64    8.30   0
  -2 -33   3    3.35    8.34   0
  -2 -33  -3   11.00   12.39   0
   2 -33  -3    3.68    8.59   0
   2  33   3    5.90   12.45   0
  -2  33  -3    0.65   11.69   0
  -3 -33   3   11.85    8.97   0
  -3 -33  -3    1.45   12.90   0
   3  33  -3   -7.88    8.64   0
   3 -33   3    1.36    8.75   0
   3 -33  -3    4.36    8.76   0
  -3  33   3    0.77    8.78   0
   3  33   3    3.83   12.87   0
  -3  33  -3   -2.85    8.99   0
   0  34   3   -1.06    8.46   0
   0 -34  -3    7.18   12.01   0
   0 -34   3   12.75    8.94   0
   0  34  -3   13.80    8.97   0
  -1  34  -3   -0.38    9.08   0
   1  34  -3   -1.19    8.93   0
  -1 -34   3    5.48    8.89   0
  -1 -34  -3    9.53    8.42   0
  -1  34   3    7.96    8.67   0
   1 -34   3   -0.28    8.98   0
   1  34   3   -3.36    8.83   0
   1 -34  -3   -2.35    8.86   0
  -2 -34  -3   20.50   12.80   0
  -2 -34   3    8.08   12.31   0
   0   0   4 4446.39   32.23   0
   0   0  -4 4367.11   33.28   0
   0   0   4 4294.76   34.07   0
   0   0  -4 4383.65   32.60   0
   1   0   4 3524.53   27.90   0
  -1   0  -4 3434.36   27.18   0
   1   0   4 3458.56   26.75   0
  -1   0  -4 3372.16   27.29   0
   1   0  -4 3604.35   34.47   0
   1   0  -4 3388.22   34.62   0
  -1   0   4 3571.59   30.79   0
   1   0  -4 3578.00   30.52   0
  -2   0  -4  429.95   11.08   0
  -2   0  -4  443.18   10.81   0
   2   0  -4  442.44   17.72   0
   2   0   4  458.81   12.74   0
   2   0   4  444.08   11.13   0
  -2   0   4  440.24   12.69   0
   2   0  -4  471.76   17.17   0
   3   0  -4   -1.03   14.16   0
   3   0   4    1.50    8.47   0
  -3   0   4   -1.81    8.96   0
  -3   0  -4    2.48    6.03   0
   3   0  -4   -0.03   14.32   0
   3   0   4    9.74    8.71   0
  -3   0  -4    0.13    8.75   0
  -4   0   4   62.87    9.79   0
   4   0   4   68.11    8.63   0
  -4   0  -4   62.64    6.64   0
  -4   0  -4   65.66    8.66   0
   4   0   4   58.44    6.30   0
   5   0   4   38.16    6.29   0
   5   0   4   42.06    8.52   0
  -5   0   4   41.89    9.47   0
  -5   0  -4   36.33    6.05   0
  -5   0  -4   40.41    8.53   0
  -6   0  -4    7.19    8.48   0
   6   0   4    2.39    8.88   0
  -6   0  -4    8.76    9.01   0
  -6   0   4    1.18   10.74   0
  -7   0   4    0.61   17.33   0
  -7   0  -4    0.93    9.28   0
  -7   0  -4    1.41    6.35   0
  -7   0   4    1.92   17.36   0
  -7   0  -4    3.31    6.77   0
  -8   0  -4   24.14    9.75   0
  -8   0  -4   17.37   10.07   0
  -8   0  -4   20.67    7.09   0
  -9   0  -4   10.08   11.05   0
  -9   0  -4   11.80    7.69   0
  -9   0  -4   13.94   10.72   0
 -10   0  -4   -3.09   11.44   0
 -10   0  -4    5.22    8.06   0
 -10   0  -4    5.00   11.56   0
   1  -1  -4    5.26   10.26   0
   1   1  -4    0.87    7.04   0
   1   1   4   -0.04    7.18   0
   1  -1   4    0.97   10.00   0
   1   1   4   -0.13   10.23   0
   1   1  -4   -1.85    9.70   0
  -1   1  -4    2.49    7.36   0
  -1   1   4    1.35    9.49   0
  -1  -1  -4    1.32    7.11   0
   1  -1  -4    1.04    9.63   0
  -1   1   4    2.98    7.29   0
  -1   1  -4    3.30    7.28   0
  -1  -1  -4    3.67   10.16   0
   1   1  -4    1.23    9.86   0
   1  -1   4    1.87    7.33   0
  -1  -1   4    0.29    7.16   0
   2   1   4  887.71   15.27   0
   2   1  -4  892.87   18.29   0
  -2  -1  -4  850.76   13.76   0
  -2   1  -4  867.14   14.20   0
  -2   1   4  935.26   17.62   0
   2   1  -4  872.77   20.81   0
   2  -1  -4  903.99   22.71   0
   2   1   4  880.80   14.53   0
  -2  -1   4  873.84   18.15   0
   2   1  -4  934.96   21.18   0
   2  -1   4  871.90   15.10   0
   2  -1  -4  841.04   21.82   0
  -2  -1  -4  869.96   14.29   0
  -2   1  -4  906.84   15.32   0
   2  -1   4  853.93   14.15   0
   3  -1   4  286.93   11.05   0
  -3   1  -4  277.51    9.07   0
  -3   1  -4  280.24    8.91   0
   3  -1   4  287.65   10.80   0
   3   1  -4  292.97   17.16   0
  -3  -1  -4  293.76    9.33   0
   3   1  -4  281.70   17.10   0
   3   1   4  287.78    9.22   0
  -3  -1   4  292.73   12.98   0
  -3  -1  -4  289.98    8.93   0
  -3   1   4  309.10   12.58   0
   3   1   4  277.23    8.81   0
  -4   1  -4  148.27    9.35   0
  -4   1  -4  132.32    9.12   0
  -4  -1  -4  154.11    9.99   0
   4   1   4  107.63    7.54   0
   4  -1   4  139.52    7.03   0
   4  -1   4  130.21    7.62   0
  -4  -1  -4  140.06    9.17   0
  -4   1   4  153.20   10.64   0
  -4  -1   4  133.51   11.15   0
   4   1   4  149.57    9.26   0
   5  -1   4    2.59    8.47   0
  -5  -1  -4    0.41    5.60   0
   5   1   4    3.41    8.20   0
  -5   1  -4    1.80    5.94   0
  -5  -1   4    0.36   10.37   0
   5   1   4    0.95    8.79   0
  -5  -1  -4    3.65    8.78   0
  -5   1  -4    3.26    7.99   0
  -6  -1   4   17.73   14.16   0
   6   1   4   17.69    6.44   0
  -6   1  -4   13.15    6.27   0
   6   1   4   15.65    6.23   0
  -6   1  -4   25.43    9.25   0
  -6  -1   4   17.70   15.70   0
  -6   1   4   18.12    9.49   0
  -6  -1  -4   19.59    9.08   0
  -6  -1  -4   16.73    6.62   0
  -6   1  -4   21.92    8.79   0
  -7   1   4   14.24   13.17   0
  -7   1  -4   13.16    9.07   0
  -7   1   4   13.23   11.49   0
  -7   1  -4   23.85    9.42   0
  -7   1  -4   10.77    6.66   0
  -7  -1  -4    5.63    9.38   0
  -7  -1  -4    9.25    6.54   0
   7   1   4   18.52    9.22   0
  -8   1  -4   15.68    7.02   0
  -8   1  -4   21.37   10.04   0
  -8   1  -4   15.09    6.96   0
  -8  -1  -4   22.88    9.92   0
  -8  -1  -4   15.01    7.37   0
  -8  -1  -4   19.97   10.17   0
  -9   1  -4    0.09    7.41   0
  -9  -1  -4   -2.31    7.47   0
  -9  -1  -4    2.10   10.56   0
  -9   1  -4    2.72    7.54   0
  -9   1  -4    6.06   10.73   0
  -9  -1  -4    6.16   10.67   0
 -10   1  -4    3.52   11.50   0
 -10   1  -4    7.40   11.44   0
 -10  -1  -4    3.27   11.66   0
 -10  -1  -4    2.10    7.96   0
 -10   1  -4   -6.63   11.56   0
 -10  -1  -4   -3.98    8.47   0
 -11  -1  -4    3.38   12.80   0
   0  -2   4 8057.05   43.17   0
   0  -2  -4 8381.02   42.69   0
   0   2  -4 8096.45   43.92   0
   0   2  -4 6431.77   39.47   0
   0   2  -4 8205.74   44.29   0
   0   2   4 7952.64   44.33   0
   0  -2  -4 7934.83   44.89   0
   0   2   4 8464.54   43.20   0
   1  -2  -4    1.38    6.69   0
  -1   2  -4    3.51   10.01   0
  -1   2  -4   -0.10    6.99   0
   1   2   4    9.20    9.91   0
   1   2  -4    3.37    6.82   0
  -1  -2   4   -1.97    7.22   0
  -1   2   4    1.80    7.10   0
  -1  -2  -4    5.27    7.21   0
  -1  -2  -4    2.10   10.00   0
   1   2   4    1.17    7.15   0
   1   2  -4    1.33    9.74   0
  -1   2   4   -1.27    9.70   0
  -1   2  -4   11.89    9.87   0
  -1  -2   4    2.48    9.43   0
   1  -2   4    2.25    6.96   0
  -2  -2   4  106.51   10.52   0
  -2   2  -4   94.58    7.89   0
   2  -2  -4   97.41   11.11   0
  -2   2   4  100.91    7.82   0
   2  -2   4   97.22    9.98   0
  -2   2  -4  102.10    7.77   0
  -2   2  -4   95.11    9.95   0
   2   2   4   87.95    7.44   0
  -2  -2  -4   96.87    7.51   0
   2   2  -4  107.87   10.62   0
  -2   2   4  102.27   11.00   0
   2   2  -4  104.47    8.06   0
  -2  -2  -4   96.81   10.10   0
  -2  -2   4  104.28   10.44   0
   2   2   4  102.99    7.78   0
   3  -2   4   -1.91    6.17   0
  -3  -2   4    2.65   10.25   0
  -3  -2  -4    3.44    5.97   0
  -3   2  -4    3.98    6.39   0
  -3  -2  -4   -1.48    6.01   0
   3   2  -4   -0.12   10.45   0
  -3   2  -4   -0.00    6.03   0
   3   2   4    1.60    5.98   0
  -3   2  -4   -2.92    6.26   0
   3   2   4    1.91    6.07   0
  -3  -2   4   -1.56    8.65   0
  -4   2  -4    6.54    8.11   0
   4   2   4   10.18    8.78   0
   4  -2   4    3.22    5.68   0
   4   2   4    7.17    5.76   0
  -4   2  -4    3.04    5.96   0
  -4   2  -4    6.73    8.26   0
   4   2  -4    7.36   10.02   0
  -4  -2  -4    4.30    5.74   0
  -4  -2   4    3.97   10.04   0
  -4  -2   4    6.90   11.76   0
  -4  -2  -4    7.53    6.26   0
  -5  -2  -4    2.65    5.82   0
  -5  -2   4    0.81   13.39   0
   5   2   4    2.91    8.68   0
   5   2   4    2.27    7.75   0
  -5   2  -4   -2.12    5.72   0
   5  -2   4    4.41    5.79   0
  -5   2  -4    2.91    8.20   0
  -5  -2  -4    3.98    8.83   0
  -5  -2   4    0.86   14.60   0
   5   2  -4    1.34   14.53   0
  -5   2  -4   -6.71    8.59   0
   6   2   4  132.88    9.90   0
   6   2   4  124.67    9.95   0
  -6   2  -4  141.75    9.85   0
  -6  -2  -4  129.35   10.26   0
  -6  -2  -4  134.07    9.91   0
  -6   2  -4  118.77    9.37   0
  -6   2  -4  132.93    9.79   0
  -7   2  -4   13.04    6.72   0
   7   2   4   24.40    9.35   0
  -7  -2  -4   14.89    6.58   0
  -7   2  -4    6.87    6.88   0
  -7   2  -4   21.53    9.31   0
  -7  -2  -4   13.01    6.72   0
  -8   2   4   10.68   12.01   0
  -8   2  -4   16.60    9.70   0
  -8  -2  -4   11.57    9.82   0
  -8   2  -4   11.23    7.13   0
  -8   2   4    9.95   13.59   0
  -8  -2  -4   14.52   10.38   0
  -8   2  -4    7.28    7.43   0
  -9   2  -4    4.10   10.53   0
  -9  -2  -4    2.29   10.85   0
  -9   2  -4   -3.27    7.51   0
  -9  -2  -4    0.03   10.65   0
  -9   2  -4    2.92   10.96   0
  -9  -2  -4    5.45   10.46   0
 -10   2  -4   -2.11   11.92   0
 -10  -2  -4    3.61   11.94   0
 -10  -2  -4   10.97   11.70   0
 -10   2  -4    3.88   11.68   0
 -10   2  -4    0.95   11.61   0
 -10  -2  -4    1.09   11.67   0
  -1   3  -4   20.86    7.26   0
   1   3  -4   28.42    7.21   0
   1  -3   4   19.69    7.13   0
  -1  -3   4   22.17    9.88   0
   1   3   4   14.13    7.00   0
  -1  -3  -4   29.72    7.27   0
  -1   3   4   17.22   10.06   0
   1  -3  -4   23.53    9.68   0
  -1  -3   4   22.58    9.87   0
  -1   3  -4   21.67    7.19   0
   1   3   4   22.37    7.15   0
  -1   3  -4   19.41    7.20   0
  -1  -3  -4   21.22    7.22   0
  -1   3   4   18.06    9.58   0
   1   3  -4   24.61    9.76   0
  -2   3  -4   12.99    9.35   0
  -2  -3   4   11.89    9.05   0
   2  -3   4   14.92    6.77   0
  -2   3   4   14.58    9.09   0
  -2  -3   4   16.58    6.34   0
  -2   3  -4   21.89    6.42   0
   2   3   4   15.70    9.12   0
  -2   3  -4    9.79    6.94   0
   2   3  -4   17.93    6.52   0
   2   3  -4   17.21    8.97   0
   2  -3  -4   17.31    8.91   0
   2   3   4   18.00    6.72   0
  -2  -3  -4   18.91    6.74   0
  -2  -3  -4   15.04    6.49   0
   3   3   4    9.11    8.36   0
   3  -3  -4    3.15   13.97   0
  -3   3  -4    5.63    6.20   0
  -3  -3   4   -0.49    8.32   0
  -3  -3  -4    3.13    5.99   0
  -3   3  -4   -1.18    6.00   0
   3   3   4    7.90    8.43   0
   3   3  -4    0.81    8.64   0
   3  -3   4    3.62    6.12   0
  -3   3   4    2.25   12.40   0
  -3  -3   4    1.45    8.44   0
  -3  -3  -4    1.69    5.94   0
  -3   3  -4    5.16    6.14   0
   4   3   4  215.43    8.57   0
  -4   3  -4  229.83    8.02   0
   4  -3   4  198.45    7.71   0
  -4  -3  -4  212.16    7.90   0
   4   3   4  225.89    7.91   0
  -4   3  -4  210.00    7.73   0
   4   3  -4  222.12   14.00   0
  -4  -3   4  227.59   14.34   0
  -4  -3  -4  220.27   10.74   0
  -4  -3   4  223.80   14.84   0
  -4   3  -4  217.68    9.82   0
  -5   3  -4   13.55    8.61   0
  -5   3  -4    8.72    5.67   0
   5   3  -4   10.70   10.38   0
  -5  -3  -4   13.27    8.11   0
  -5   3  -4    9.46    8.29   0
  -5  -3   4    8.19   10.44   0
  -5  -3  -4    9.13    8.68   0
   5   3   4    6.72    5.97   0
   5   3   4   11.59    6.17   0
  -6   3  -4   -1.44    6.33   0
  -6   3  -4    3.46    8.89   0
  -6  -3   4   -0.22   12.13   0
  -6   3  -4    5.15    6.34   0
   6   3   4    1.83    6.47   0
   6   3   4    2.13    9.01   0
  -6  -3  -4    0.97    9.11   0
  -6  -3  -4    2.07    9.07   0
   6   3  -4   -0.35   11.99   0
  -7   3  -4   15.70    9.38   0
   7   3   4   21.25    9.64   0
  -7  -3   4   18.67   20.30   0
  -7  -3   4   17.93   19.28   0
   7   3   4   23.05    6.75   0
  -7   3  -4   17.37    6.85   0
  -7  -3  -4   12.65    9.52   0
  -7  -3  -4   22.02    6.75   0
  -7   3  -4   21.12    9.48   0
   8   3   4   38.12   10.04   0
  -8   3  -4   45.53   10.39   0
  -8   3   4   35.99   10.27   0
  -8  -3  -4   34.58   10.43   0
  -8   3  -4   45.97   10.22   0
  -8   3  -4   38.32    9.80   0
  -8  -3  -4   26.98    7.35   0
  -9  -3  -4    3.75    7.39   0
  -9   3  -4   -0.19    7.46   0
  -9   3   4    3.48   15.03   0
  -9   3  -4    1.66   10.85   0
  -9   3  -4    3.87    7.20   0
  -9  -3  -4    0.04   10.87   0
  -9   3   4    0.95   14.58   0
 -10   3  -4   30.39   12.17   0
 -10   3  -4   23.15    8.51   0
 -10  -3  -4   32.45   11.87   0
 -10   3  -4   18.59    8.85   0
 -10  -3  -4   26.18   11.79   0
   0   4   4 7926.23   39.31   0
   0  -4   4 7461.58   40.41   0
   0  -4   4 7276.56   39.09   0
   0   4  -4 8041.63   41.31   0
   0   4  -4 7288.14   39.79   0
   0   4   4 7463.16   41.31   0
   0  -4  -4 7316.63   41.20   0
  -1   4  -4  175.63   11.10   0
   1   4  -4  170.68    9.11   0
  -1   4  -4  173.83   11.17   0
  -1  -4   4  191.20   11.39   0
   1  -4   4  168.18    8.68   0
   1   4  -4  172.11   11.22   0
   1   4   4  175.99   11.19   0
   1   4   4  170.18   11.06   0
  -1  -4   4  167.26    8.87   0
  -1  -4  -4  171.14    8.81   0
   1  -4   4  173.86    8.47   0
   1  -4  -4  173.85   11.53   0
  -1   4   4  172.02   11.44   0
   2  -4  -4  209.21   12.29   0
  -2   4  -4  189.44   10.71   0
  -2  -4   4  205.64   11.70   0
   2   4  -4  223.21    9.93   0
   2  -4   4  198.68    8.52   0
  -2  -4  -4  199.56    8.39   0
  -2   4  -4  216.12    8.75   0
  -2   4  -4  207.22    8.53   0
   2   4   4  207.00   10.58   0
  -2   4   4  205.92   12.37   0
  -2  -4  -4  207.23    9.04   0
  -2  -4   4  208.91   11.64   0
   2   4  -4  204.01   11.56   0
   2   4   4  206.59    9.03   0
   3   4  -4   31.37    9.17   0
  -3   4   4   29.42   11.17   0
  -3   4  -4   24.38    8.92   0
  -3  -4  -4   29.98    8.44   0
  -3  -4   4   24.65    9.17   0
   3  -4  -4   28.72   11.59   0
  -3  -4  -4   23.66    6.29   0
   3   4  -4   29.89    9.08   0
  -3   4  -4   23.23    6.45   0
   3   4   4   29.93    8.63   0
   3   4   4   21.77    6.22   0
  -3  -4   4   29.31    9.31   0
   3  -4   4   29.49    6.22   0
  -3   4  -4   31.83    6.25   0
  -4   4  -4  493.63   11.55   0
  -4  -4  -4  473.64    9.60   0
  -4  -4  -4  489.79   12.72   0
   4   4   4  493.67   12.55   0
  -4   4  -4  472.15    9.63   0
   4   4   4  470.14    9.45   0
   4   4  -4  490.75   15.08   0
  -4  -4   4  503.86   16.71   0
  -4   4  -4  482.67   11.45   0
   5   4  -4   -0.36    8.46   0
  -5  -4  -4    0.17    8.17   0
  -5  -4   4   -2.06    8.37   0
   5   4   4    2.68    6.18   0
   5   4   4    0.43    5.87   0
  -5   4  -4    2.20    5.93   0
  -5   4  -4   -0.80    8.16   0
  -5   4  -4    5.84    5.78   0
  -5  -4  -4    1.62    6.10   0
  -6   4  -4    2.31    5.99   0
  -6  -4  -4    0.26    6.46   0
  -6  -4   4   -0.89   10.39   0
  -6   4  -4    0.52    6.42   0
   6   4   4    4.49    8.85   0
  -6   4  -4    1.79    5.98   0
  -6  -4  -4    4.43    8.61   0
   6   4   4    4.45    9.16   0
   6   4  -4    1.98   10.64   0
  -7   4  -4    2.77    9.48   0
   7   4   4    0.09    9.31   0
   7   4   4    2.00    6.48   0
   7   4  -4    2.59   11.41   0
  -7  -4  -4    3.78    6.45   0
  -7   4  -4    5.19    6.41   0
  -7  -4   4    2.87   11.59   0
  -7   4  -4   -1.84    9.34   0
  -7  -4  -4    1.28    9.51   0
  -8  -4  -4    6.26   10.29   0
  -8   4  -4   10.85    6.91   0
  -8   4  -4   11.81    9.83   0
  -8   4  -4   13.88    9.96   0
  -8  -4   4    9.05   18.31   0
  -8  -4   4    9.71   19.85   0
  -8  -4  -4   16.65    9.99   0
   8   4   4   10.99   10.06   0
  -8   4   4    9.85   12.60   0
  -9   4  -4   -1.64   10.32   0
  -9   4  -4    3.97    7.45   0
   9   4   4    0.20   10.89   0
  -9  -4  -4    3.97   11.01   0
  -9   4  -4    2.08   10.62   0
  -9   4   4    1.61   13.31   0
 -10   4  -4   27.02    8.77   0
 -10  -4  -4   29.16   11.69   0
 -10  -4  -4   24.42    8.75   0
 -10   4  -4   29.78   11.70   0
 -10   4  -4   31.79   12.19   0
  -1  -5   4   28.20    6.86   0
  -1   5  -4   26.64    9.75   0
  -1   5  -4   26.49    7.09   0
   1   5  -4   28.47    7.19   0
  -1   5   4   31.37    9.53   0
   1  -5   4   36.30    7.04   0
   1   5   4   28.36    9.97   0
  -1  -5   4   31.65    6.95   0
   1   5  -4   31.94    7.11   0
   1  -5  -4   27.29    9.18   0
  -1  -5  -4   28.12    7.15   0
   1   5   4   28.81    9.42   0
   1  -5   4   36.47    9.70   0
  -2  -5   4  432.74   13.99   0
   2  -5   4  441.12   12.11   0
   2  -5  -4  442.09   14.64   0
  -2   5  -4  476.71   12.12   0
  -2   5   4  425.99   14.64   0
  -2  -5   4  470.31   13.67   0
   2   5   4  425.87   10.00   0
   2  -5   4  464.69   10.32   0
   2   5   4  460.40   12.71   0
  -2  -5  -4  427.94   11.81   0
  -2   5  -4  422.35   10.13   0
   2   5  -4  478.11   13.75   0
   2   5  -4  434.04   14.07   0
  -3   5  -4  294.47    8.63   0
   3   5   4  286.75    8.41   0
   3   5   4  310.31   10.90   0
  -3   5   4  298.30   14.45   0
  -3   5  -4  318.63    8.87   0
  -3  -5   4  311.43   13.55   0
   3   5  -4  318.85   12.66   0
  -3  -5   4  344.37   12.75   0
  -3  -5  -4  285.45    8.70   0
  -3   5  -4  278.83    8.72   0
  -3  -5  -4  304.25   10.90   0
   3   5  -4  290.46   13.41   0
   3  -5  -4  313.76   14.75   0
   4   5  -4   19.60    6.54   0
   4   5   4   20.03    8.33   0
  -4   5  -4   23.08    6.07   0
  -4   5  -4   16.54    5.85   0
   4  -5  -4   19.39   13.75   0
  -4  -5  -4   14.87    5.92   0
  -4   5  -4   18.45    6.19   0
  -4  -5  -4   16.76    6.10   0
  -4  -5   4   22.90    8.73   0
  -4   5   4   15.81   14.74   0
   4   5   4   24.07    8.88   0
  -5   5  -4   66.31    9.20   0
   5   5  -4   82.33    9.72   0
   5   5   4   71.20    6.68   0
  -5   5  -4   87.88    8.98   0
  -5  -5  -4   64.15    6.47   0
   5   5   4   80.19    9.31   0
  -5   5  -4   88.72    9.03   0
  -5  -5   4   79.68   11.58   0
  -5  -5  -4   79.96    9.44   0
  -6  -5   4   33.98    9.35   0
  -6   5  -4   35.66    8.59   0
   6   5   4   33.89    7.09   0
  -6  -5  -4   39.05    6.45   0
  -6   5  -4   41.55    9.25   0
   6   5   4   45.63    9.24   0
  -6  -5  -4   44.59    9.75   0
   6   5  -4   35.36   11.21   0
  -6   5  -4   33.47    9.18   0
   7   5   4    8.71    9.36   0
  -7   5  -4    5.83    9.31   0
   7   5  -4    9.30   11.57   0
  -7  -5  -4    5.84    6.58   0
   7   5   4    7.86    6.60   0
  -7  -5  -4   11.52    9.79   0
  -7  -5   4    9.90   11.69   0
  -7   5  -4   15.33    9.11   0
  -7   5  -4    3.32    9.59   0
  -8  -5  -4   -0.31    7.17   0
  -8   5  -4   -2.13    6.89   0
   8   5   4    7.94    7.11   0
  -8   5  -4    0.34    9.66   0
  -8  -5   4    1.85   11.93   0
  -8   5  -4    3.57    9.95   0
  -9   5  -4    2.70   10.95   0
   9   5   4    7.48    7.43   0
  -9   5  -4    1.93    7.56   0
  -9   5  -4   -2.51    7.39   0
  -9  -5  -4   -0.04    7.77   0
  -9   5   4    1.40   11.05   0
 -10   5   4    6.25   16.69   0
 -10   5  -4    9.84   11.87   0
 -10  -5  -4    6.41    8.36   0
 -10   5  -4    1.89   11.79   0
 -10   5   4    2.77   16.91   0
 -10   5  -4   11.27   12.14   0
   0  -6   4 4639.90   29.32   0
   0   6   4 4295.37   29.68   0
   0  -6   4 4385.21   29.92   0
   0   6  -4 4454.05   29.90   0
   0   6  -4 4807.66   30.12   0
   0  -6  -4 4703.13   30.77   0
  -1  -6   4  601.35   13.07   0
  -1   6  -4  626.76   13.42   0
   1   6  -4  673.08   14.49   0
   1   6   4  578.89   11.82   0
   1  -6   4  633.22   11.85   0
  -1   6  -4  677.71   13.65   0
   1   6   4  624.20   12.20   0
  -1  -6   4  637.99   14.35   0
   1  -6  -4  608.14   13.19   0
  -1  -6  -4  627.63   13.49   0
  -1   6   4  622.86   14.61   0
   1  -6   4  613.85   13.63   0
   1   6  -4  594.62   12.80   0
   2   6  -4  102.34   10.18   0
   2   6   4  107.34    7.10   0
  -2   6  -4  113.26    9.35   0
  -2   6   4  108.93   10.38   0
   2  -6  -4  106.17    8.10   0
   2  -6   4  110.47    7.27   0
  -2   6  -4  116.11    9.52   0
  -2  -6  -4  107.25    7.37   0
  -2  -6   4  120.11    9.92   0
   2   6  -4  107.21    7.80   0
   2   6   4  106.11    7.68   0
   3   6   4   11.55    5.91   0
  -3   6  -4    7.59    8.35   0
   3   6  -4   16.31    8.72   0
  -3   6  -4    0.65    8.44   0
   3  -6  -4   14.08   10.90   0
   3   6   4   13.50    8.43   0
  -3  -6   4   15.32    6.60   0
   3   6  -4   12.85    6.68   0
  -3  -6  -4   16.41    8.27   0
  -3   6   4   13.94    8.65   0
  -4   6  -4   20.30    8.41   0
  -4   6  -4   24.70    8.59   0
  -4   6  -4   29.57    6.17   0
   4   6   4   24.11    5.91   0
  -4   6   4   21.53   10.41   0
   4   6  -4   25.26    9.27   0
   4  -6  -4   25.81   11.90   0
  -4  -6   4   22.14    6.27   0
  -4  -6  -4   23.69    5.93   0
   4   6   4   19.21    6.54   0
   5   6  -4  169.68   10.67   0
  -5   6  -4  153.00    7.43   0
   5   6   4  159.90   10.03   0
  -5   6  -4  170.34    7.76   0
  -5  -6  -4  160.58    7.45   0
   5   6   4  150.25    9.69   0
  -5  -6   4  172.18   11.11   0
  -5   6  -4  155.73    9.78   0
  -6   6  -4   62.75    9.10   0
   6   6  -4   63.05    9.74   0
   6   6   4   69.35    9.49   0
  -6   6  -4   78.12    6.91   0
   6   6   4   66.34    9.91   0
  -6   6  -4   57.68    9.39   0
  -6  -6   4   69.27   11.78   0
  -6  -6  -4   68.74    7.06   0
  -7   6  -4   13.68    9.36   0
  -7   6  -4    3.15    9.20   0
   7   6   4    3.96    9.36   0
  -7   6  -4    8.88    9.40   0
   7   6   4   -0.99    6.45   0
  -7  -6  -4    6.36    9.05   0
  -7  -6   4    9.44    9.29   0
   7   6  -4    7.07   11.68   0
   8   6   4   10.78   10.30   0
  -8   6  -4    5.57    6.85   0
   8   6  -4    8.19   12.48   0
  -8  -6   4    9.95   12.01   0
  -8  -6  -4    5.64    9.78   0
  -8   6  -4    5.94    6.91   0
  -8   6  -4    6.69    7.11   0
   9   6   4    8.44   10.77   0
  -9   6   4    2.71   10.93   0
  -9  -6   4    2.84   16.71   0
  -9   6  -4   -0.26   10.47   0
  -9   6  -4   -2.95    7.59   0
  -9  -6   4   -1.63   15.12   0
  -9  -6  -4    3.07    7.40   0
  -9   6  -4   -1.39   10.79   0
 -10   6  -4    6.05   11.84   0
 -10   6   4    5.04   11.61   0
 -10   6  -4    4.05    8.23   0
 -10   6  -4    4.74   12.01   0
 -10  -6  -4    0.63    8.36   0
  10   6   4    4.43    8.77   0
   1   7  -4   -0.03    6.33   0
   1   7   4    3.93    6.39   0
  -1  -7  -4    1.69    6.46   0
   1  -7   4    2.46    6.29   0
  -1   7  -4    4.32    6.10   0
  -1   7   4   -0.19    8.58   0
   1   7  -4    6.50    8.89   0
   1  -7  -4    0.55    6.16   0
  -1   7  -4    2.31    6.35   0
  -1  -7   4    7.82    9.13   0
   2   7  -4    2.59    8.60   0
   2  -7   4   12.44    8.52   0
   2   7  -4    7.47    8.63   0
  -2   7  -4    2.15    6.20   0
  -2  -7  -4    3.48    8.69   0
  -2   7   4    8.31    6.33   0
   2  -7  -4    8.31    8.72   0
   2   7   4    6.94    8.68   0
  -2  -7   4    5.70    8.45   0
   2   7   4    5.26    6.11   0
  -2   7  -4    7.29    6.15   0
  -3  -7   4  183.35   10.92   0
   3   7  -4  170.66   10.73   0
  -3   7   4  170.61   10.87   0
   3  -7   4  158.80    9.38   0
   3  -7  -4  164.59   11.21   0
  -3   7  -4  158.11    9.42   0
   3   7   4  157.48    7.19   0
  -3   7  -4  170.03    7.46   0
   3   7   4  174.75    9.87   0
  -3  -7  -4  166.60    9.34   0
   3   7  -4  161.90   10.97   0
   4   7   4   82.52    6.61   0
  -4   7  -4   83.04    8.61   0
  -4   7  -4   70.51    6.61   0
   4   7   4   76.17    7.12   0
   4  -7  -4   91.41   11.41   0
  -4  -7   4   78.79    7.19   0
  -4   7   4   85.84   11.48   0
   4   7  -4   85.74   11.95   0
  -4  -7  -4   92.41    8.78   0
  -4   7  -4   82.34    9.28   0
   4   7  -4   80.92    7.13   0
  -5  -7  -4   61.21    8.99   0
  -5   7  -4   56.41    6.71   0
  -5   7  -4   56.69    8.68   0
  -5   7  -4   53.81    9.04   0
   5   7   4   65.31    9.04   0
  -5  -7   4   57.37    9.62   0
   5   7  -4   53.22    9.26   0
  -5   7   4   51.43   13.55   0
   5   7   4   66.85    9.28   0
   6   7   4   91.08    9.58   0
  -6   7  -4   78.49    6.98   0
   6   7   4   84.35    9.66   0
   6   7  -4   85.00   12.21   0
  -6   7  -4   97.11    9.75   0
  -6  -7  -4   85.32    7.31   0
  -6   7  -4   87.06    9.25   0
  -6  -7   4   88.99   10.42   0
   7   7   4   31.40    9.77   0
  -7   7  -4   23.71    7.00   0
  -7   7  -4   23.27    6.55   0
   7   7   4   37.94    9.54   0
   7   7  -4   28.03    9.96   0
  -7   7  -4   29.27    7.23   0
  -7  -7  -4   23.16    9.62   0
  -7  -7   4   28.88   12.05   0
  -8   7  -4   12.82   10.04   0
  -8   7  -4   21.90    7.20   0
   8   7   4   12.45   10.52   0
   8   7  -4   20.89   12.51   0
  -8  -7  -4   25.48    7.39   0
   8   7   4   30.35    9.72   0
  -8  -7   4   21.87   10.32   0
  -8   7  -4   18.67   10.21   0
   9   7  -4   -0.09   15.09   0
  -9   7  -4    1.90    7.52   0
  -9   7  -4   -0.95    7.26   0
   9   7   4   -0.80    7.76   0
  -9   7  -4    5.73   10.78   0
  -9  -7  -4   -1.05   10.70   0
  -9  -7   4    1.21   15.11   0
  -9   7   4   -0.44   11.18   0
 -10  -7  -4    5.84    8.31   0
 -10   7  -4    3.73    8.33   0
  10   7   4   -1.19   12.10   0
 -10   7  -4   12.93   11.89   0
 -10   7   4    3.42   12.07   0
 -10   7  -4    1.03   12.07   0
   0  -8   4  204.99   10.43   0
   0   8  -4  206.48    8.61   0
   0  -8  -4  211.16    8.73   0
   0   8  -4  217.72   10.63   0
   0   8   4  212.50    8.58   0
  -1  -8   4   -3.28    9.01   0
  -1   8  -4    3.71    6.33   0
   1   8  -4   -0.02    8.53   0
   1  -8   4    7.59    6.26   0
  -1  -8  -4    3.91    8.67   0
   1   8  -4   -2.82    6.40   0
  -1   8   4   -1.83    6.11   0
  -1   8  -4   -8.54    8.70   0
   1   8   4   -1.58    8.52   0
   1  -8  -4   -2.70    8.53   0
   2  -8  -4  274.03   11.73   0
   2   8   4  274.41   10.20   0
   2   8  -4  269.79   10.99   0
  -2   8  -4  265.07   10.27   0
  -2   8  -4  283.15    8.54   0
  -2   8   4  266.42    9.77   0
  -2  -8   4  277.93    9.27   0
  -2  -8  -4  244.51   10.12   0
   2  -8   4  272.39    8.62   0
   2   8  -4  261.34    9.68   0
   2   8   4  280.26    8.75   0
  -3  -8   4   41.21    9.45   0
   3   8   4   46.20    8.61   0
   3   8   4   46.91    6.25   0
   3   8  -4   39.36    9.14   0
  -3   8  -4   49.50    6.41   0
   3  -8  -4   46.14    9.32   0
  -3   8  -4   44.06    6.40   0
   3  -8   4   51.50    6.31   0
  -3   8   4   47.03    9.45   0
  -3  -8  -4   49.83    6.45   0
   3   8  -4   48.53    9.60   0
  -4  -8   4    5.01    8.87   0
  -4   8  -4   -1.29    8.39   0
   4   8  -4    0.77    6.51   0
  -4  -8  -4   -1.91    5.92   0
  -4   8  -4    3.61    6.14   0
   4   8   4    0.53    5.98   0
   4  -8  -4    2.26    8.50   0
  -4   8   4    1.12    8.32   0
   4   8  -4    1.56   10.26   0
   4   8   4    1.91    6.46   0
   5   8  -4   36.65    6.67   0
  -5   8  -4   47.15    8.89   0
   5   8   4   38.97    6.25   0
  -5  -8   4   36.15    9.35   0
  -5   8   4   37.36   11.31   0
  -5   8  -4   37.80    6.70   0
   5   8   4   44.40    9.03   0
  -5  -8  -4   43.05    8.47   0
  -5   8  -4   36.96    8.60   0
   5  -8  -4   42.67   11.74   0
   6   8   4    1.85    6.01   0
  -6   8  -4   11.91    9.18   0
   6   8  -4    3.02    9.21   0
   6   8   4    2.67    9.27   0
  -6  -8  -4    4.15    5.94   0
  -6   8   4    1.37   17.55   0
  -6   8  -4    1.38    6.59   0
  -6  -8   4    2.45    9.47   0
  -6   8   4    2.39   17.49   0
  -6   8  -4   10.48    9.23   0
  -7   8  -4    4.85    9.63   0
  -7   8  -4    4.73    6.48   0
  -7   8  -4   -2.92    6.60   0
  -7  -8   4    1.89   12.00   0
   7   8   4   -0.15    6.29   0
  -7  -8  -4   10.84    6.78   0
   7   8  -4    4.37    9.51   0
   7   8   4    3.72    9.81   0
   8   8   4   11.45   10.52   0
  -8   8  -4   12.50   10.27   0
   8   8   4   15.35    6.99   0
   8   8  -4   13.82   12.64   0
  -8  -8  -4   15.66    9.76   0
  -8   8  -4   11.59    7.56   0
  -8   8  -4   10.90    7.48   0
  -8  -8   4   14.48   10.61   0
  -9  -8   4    9.75   13.74   0
  -9   8  -4    9.53   11.10   0
  -9   8  -4   17.90   11.03   0
  -9   8   4   17.36   11.54   0
   9   8  -4   17.73   13.72   0
   9   8   4   19.56   10.95   0
  -9  -8  -4   20.35   10.86   0
  -9   8  -4   14.99   11.01   0
 -10   8  -4    3.42    8.48   0
 -10   8   4    4.12   12.11   0
 -10  -8   4    2.92   16.77   0
  10   8   4   -6.23   11.92   0
 -10  -8  -4   10.83    8.43   0
 -10   8  -4   11.68   11.93   0
 -10  -8   4    2.00   16.88   0
 -10   8  -4    2.35   12.14   0
  -1   9  -4   95.83    7.22   0
  -1   9  -4   89.19    7.07   0
  -1  -9   4  107.45    9.42   0
   1  -9  -4   97.68    9.33   0
   1  -9   4  100.75    7.07   0
   1   9   4   86.67    6.89   0
  -1  -9  -4   82.69    9.39   0
   1   9  -4   96.92    7.35   0
   1   9  -4   92.87    7.18   0
  -1   9   4   90.73    7.04   0
   2   9   4    4.00    8.71   0
  -2   9  -4   12.92    6.01   0
   2   9   4   10.98    5.88   0
   2  -9   4    6.13    6.18   0
   2  -9  -4    7.99    9.21   0
  -2   9  -4   11.22    6.00   0
  -2   9   4   10.63    5.89   0
  -2  -9   4    8.68    8.44   0
   2   9  -4   12.88    8.91   0
  -2  -9  -4    6.09    8.77   0
   2   9  -4    5.17    8.35   0
   3   9   4   13.55    6.52   0
  -3   9  -4   21.24    6.13   0
  -3  -9  -4   15.30    8.42   0
   3   9   4   15.86    8.61   0
   3  -9   4   21.52    8.59   0
  -3   9   4   17.78    8.79   0
   3  -9  -4   16.21    8.91   0
  -3   9  -4   18.16    8.53   0
   3   9  -4   15.98    8.44   0
   3   9  -4   14.33    6.17   0
  -3  -9   4   15.58    9.10   0
   4   9   4   39.70    6.56   0
   4   9  -4   46.20    9.32   0
  -4   9  -4   33.45    6.38   0
  -4  -9   4   42.68    8.92   0
   4  -9   4   39.52    8.60   0
   4   9   4   35.46    8.61   0
  -4   9  -4   42.89    6.13   0
  -4   9   4   42.77    8.88   0
  -4  -9  -4   39.13    6.64   0
   4   9  -4   39.88    9.19   0
   4  -9  -4   49.97    9.19   0
  -5  -9   4   22.73    6.48   0
   5   9   4   25.01    6.39   0
   5  -9  -4   23.49    9.32   0
  -5  -9  -4   25.42    8.89   0
  -5   9  -4   27.04    6.04   0
  -5   9  -4   23.42    8.92   0
   5   9  -4   20.37    6.43   0
  -5   9   4   22.73   11.42   0
   5   9   4   21.56    8.51   0
  -5   9  -4   18.14    6.14   0
  -6  -9   4   38.51    7.21   0
  -6   9  -4   43.27    9.57   0
  -6   9   4   44.96   13.13   0
   6   9   4   37.78    9.15   0
   6   9  -4   45.74    9.91   0
  -6   9   4   42.49   13.27   0
  -6   9  -4   42.83    6.71   0
  -6  -9  -4   44.55    9.43   0
   6   9   4   42.45    7.16   0
  -6   9  -4   45.14    9.39   0
   7   9   4   12.49    9.12   0
   7   9   4    8.66    9.89   0
  -7   9  -4   -1.81    6.59   0
  -7  -9  -4    1.33    9.16   0
  -7   9  -4   10.88    9.18   0
  -7  -9   4    4.16    9.86   0
  -7   9  -4    7.08    9.20   0
   7   9  -4    3.02    9.65   0
  -8   9  -4   11.98   10.55   0
  -8   9  -4    9.09   10.22   0
  -8  -9  -4    5.58    7.02   0
  -8  -9   4    8.68   10.77   0
   8   9   4    8.47   10.60   0
   8   9  -4    7.90   10.74   0
  -8   9  -4    8.14    6.99   0
   8   9   4   11.87    7.62   0
  -9   9  -4   17.33   10.95   0
  -9   9  -4   10.85    7.62   0
  -9   9   4    4.53    8.16   0
  -9  -9   4    6.80   11.13   0
   9   9  -4   11.83   13.67   0
  -9   9  -4   12.57   11.15   0
   9   9   4   11.60   11.41   0
  -9  -9  -4    8.04   10.94   0
 -10   9  -4   -8.11   12.00   0
 -10  -9   4   -3.90   17.28   0
 -10   9   4    2.82   12.24   0
 -10   9  -4   -0.14    8.64   0
 -10   9  -4   -0.42   12.28   0
 -10  -9  -4   -2.61    8.17   0
  10   9   4    1.14    8.53   0
   0  10   4  125.00    7.44   0
   0  10  -4  117.08    9.33   0
   0 -10  -4  124.26    9.30   0
   0 -10   4  121.26    7.23   0
   0  10  -4  124.79    7.28   0
  -1  10   4  359.12   11.08   0
  -1  10  -4  310.60   10.68   0
  -1 -10   4  324.59   10.89   0
  -1  10  -4  363.49   10.99   0
   1 -10   4  355.32   10.75   0
  -1 -10  -4  339.78    8.85   0
   1  10   4  336.71   10.78   0
   1  10  -4  338.78   11.20   0
   1  10  -4  310.69    9.40   0
   1 -10  -4  326.95   11.26   0
  -2  10  -4   55.45    6.35   0
  -2  10  -4   37.74    6.49   0
   2  10  -4   46.19    9.39   0
   2 -10   4   54.96    8.76   0
   2 -10  -4   46.40    9.41   0
   2  10  -4   50.10    8.71   0
  -2 -10  -4   37.57    6.39   0
  -2 -10   4   54.39    6.52   0
  -2  10   4   49.93    9.00   0
   2  10   4   46.34    6.75   0
  -3 -10  -4   66.85    6.65   0
   3  10   4   73.35    6.73   0
  -3  10  -4   65.31    9.06   0
  -3  10  -4   62.40    9.17   0
  -3  10   4   70.97    9.45   0
   3  10  -4   71.42    9.28   0
  -3 -10   4   75.00    9.53   0
   3 -10   4   75.31    9.40   0
   3  10   4   68.01    6.98   0
   3  10  -4   63.14    9.45   0
   3 -10  -4   68.95    9.78   0
   4  10   4   12.19    6.37   0
  -4  10  -4   15.38    6.67   0
   4 -10   4   16.03    6.14   0
   4  10  -4   13.73   10.47   0
  -4 -10  -4   10.24    6.31   0
  -4  10  -4   11.64    8.68   0
   4  10  -4    9.90    6.20   0
   4 -10  -4   11.35    8.82   0
  -4 -10   4   12.54    6.29   0
   4  10   4   17.83    8.97   0
  -4  10   4   14.22    8.60   0
  -5 -10  -4   27.05    8.65   0
  -5 -10   4   34.94    9.35   0
   5  10  -4   31.26    9.23   0
  -5  10  -4   35.45    6.21   0
  -5  10  -4   35.44    6.67   0
   5 -10  -4   28.58    8.97   0
   5  10   4   24.95    6.13   0
  -5  10   4   25.85    9.23   0
   5  10   4   31.24    8.90   0
  -5  10  -4   36.31    9.15   0
  -6  10  -4   49.91    9.28   0
  -6 -10   4   52.08    9.87   0
  -6 -10  -4   51.84    9.64   0
  -6  10  -4   60.96    9.82   0
   6  10   4   41.71    6.34   0
  -6  10   4   51.15   11.60   0
  -6  10  -4   46.06    6.94   0
   6  10  -4   48.47    9.67   0
   6  10   4   52.52    9.83   0
  -7 -10  -4   34.97    6.75   0
   7  10  -4   35.36   10.05   0
  -7  10   4   36.86   17.11   0
  -7  10  -4   42.22    9.49   0
  -7  10  -4   39.54    7.57   0
   7  10   4   40.07   10.37   0
  -7 -10   4   32.05    7.85   0
  -7  10   4   31.23   16.04   0
   7  10   4   43.65    9.63   0
  -7  10  -4   35.15    7.25   0
  -8  10  -4   13.62   10.36   0
  -8 -10   4   14.34   10.45   0
   8  10   4   -1.21    7.57   0
  -8 -10  -4   13.35    7.26   0
  -8  10  -4   12.39   10.07   0
   8  10  -4    6.81   10.64   0
  -8  10  -4   11.28    7.45   0
   8  10   4    8.77   10.91   0
  -9  10  -4    5.10    8.16   0
  -9  10  -4   13.81   10.96   0
   9  10  -4    8.74   13.88   0
  -9 -10  -4   12.20   10.84   0
  -9  10  -4   18.45    7.88   0
   9  10   4   17.66   11.24   0
  -9 -10   4    8.86   11.45   0
 -10  10  -4   14.31   12.25   0
  10  10   4   11.73    8.59   0
  10  10  -4   12.90   15.52   0
 -10 -10  -4    7.73    8.62   0
 -10  10   4   15.11   12.51   0
 -10  10  -4   14.65    8.57   0
 -10  10  -4    9.72    8.68   0
 -10 -10   4    9.66   15.29   0
  -1  11  -4   28.42    8.60   0
   1  11   4   23.35    6.52   0
  -1 -11   4   24.38    5.82   0
   1  11  -4   20.29    8.20   0
   1 -11  -4   19.53    8.33   0
   1 -11   4   27.41    8.92   0
   1  11  -4   27.54    6.03   0
  -1  11   4   22.70    8.38   0
  -1  11  -4   23.37    6.28   0
  -1 -11  -4   20.35    8.59   0
   2  11   4    1.70    6.22   0
  -2 -11  -4    5.82    6.22   0
  -2  11   4    8.11    8.44   0
   2 -11   4    9.70    8.54   0
  -2  11  -4   11.46    5.94   0
  -2 -11   4    9.01    5.72   0
   2  11  -4    8.16    5.79   0
   2 -11  -4    5.93    8.23   0
   2  11  -4    3.53    8.97   0
  -2  11  -4    9.50    6.34   0
   3  11   4   41.29    6.46   0
  -3  11  -4   40.27    6.44   0
   3  11  -4   40.74    8.50   0
   3  11   4   36.46    6.53   0
   3 -11   4   29.64    8.87   0
  -3  11   4   45.57    9.11   0
   3  11  -4   34.81    9.28   0
   3 -11  -4   38.72    6.99   0
  -3 -11   4   26.03    5.93   0
  -3  11  -4   31.46    6.84   0
  -3 -11  -4   41.12    6.48   0
  -4  11  -4    8.31    8.58   0
  -4 -11  -4    6.65    5.89   0
   4  11  -4    3.86    8.48   0
   4 -11  -4   10.21    8.52   0
   4  11   4   -0.55    6.16   0
   4  11  -4    7.70    8.72   0
  -4 -11   4   10.40    8.82   0
  -4  11   4    4.12    8.47   0
   4 -11   4    3.01    8.37   0
  -4  11  -4   14.46    8.55   0
   4  11   4    3.77    8.70   0
   5  11  -4   40.02    9.21   0
   5  11   4   28.41    6.40   0
   5 -11  -4   37.20    9.23   0
  -5  11   4   37.09    9.45   0
  -5  11  -4   36.28    8.66   0
  -5 -11  -4   29.96    6.31   0
   5  11  -4   33.04   13.05   0
  -5 -11   4   33.32    9.33   0
   5  11   4   27.67    6.98   0
  -5  11  -4   44.70    8.98   0
   6  11   4   36.91    9.71   0
  -6  11   4   29.37   11.34   0
   6 -11  -4   32.18   11.65   0
  -6  11  -4   29.33    9.51   0
  -6  11  -4   20.15    6.48   0
  -6  11  -4   32.94    9.58   0
   6  11   4   27.73    6.87   0
   6  11  -4   21.79    6.87   0
  -6 -11  -4   26.66    6.88   0
  -6 -11   4   35.06    9.74   0
  -7  11  -4   48.08    9.90   0
  -7 -11   4   39.69   10.50   0
   7  11   4   48.31    9.80   0
  -7  11  -4   33.47    7.21   0
   7  11  -4   41.15    7.23   0
  -7 -11  -4   42.46    7.07   0
  -7  11   4   35.79   12.48   0
   7  11   4   43.97    9.94   0
  -7  11   4   36.41   12.53   0
  -7  11  -4   42.62    9.77   0
  -8 -11   4    1.13   10.21   0
  -8 -11  -4    0.76    7.72   0
  -8  11  -4    5.44   10.33   0
   8  11  -4    0.30   10.40   0
   8  11   4    0.12   10.46   0
  -8  11  -4   -7.45   10.57   0
  -8  11  -4    5.09    7.26   0
   8  11   4    4.35    7.45   0
  -9  11  -4   -7.05   11.58   0
  -9  11  -4    2.90   11.20   0
  -9 -11  -4    2.58   11.31   0
  -9  11  -4    4.24   11.16   0
   9  11   4   -6.04   11.07   0
   9  11   4    2.11    8.20   0
  -9 -11   4    5.82   11.02   0
   9  11  -4    7.23   11.34   0
 -10  11  -4   -9.30   12.38   0
 -10 -11   4    7.11   12.27   0
  10  11   4    4.86    8.67   0
  10  11  -4    6.02   12.73   0
 -10  11   4    2.76   12.67   0
 -10 -11  -4    8.44   12.13   0
 -10  11  -4   -3.12   12.42   0
 -10  11  -4   11.85   12.36   0
   0 -12  -4  413.38    9.49   0
   0  12  -4  423.64    9.72   0
   0  12   4  391.42    9.43   0
   0 -12   4  403.85    9.47   0
   1  12  -4  162.91    9.47   0
  -1  12  -4  166.25    7.76   0
  -1  12   4  171.02    7.52   0
   1  12   4  177.75    9.64   0
  -1 -12   4  192.54    7.79   0
  -1 -12  -4  185.94   10.03   0
  -1  12  -4  192.53    7.73   0
   1 -12  -4  177.57    7.74   0
   1  12  -4  184.02    7.68   0
   1 -12   4  173.57    7.68   0
   2  12  -4   62.95    7.14   0
   2  12   4   74.46    6.94   0
  -2  12  -4   53.66    9.05   0
  -2 -12  -4   77.26    6.87   0
   2 -12   4   79.39    9.13   0
  -2  12  -4   75.87    6.77   0
  -2 -12   4   78.91    8.73   0
   2  12  -4   75.00    8.65   0
   2 -12  -4   74.67    9.47   0
  -2  12   4   78.29    8.90   0
   3  12  -4   31.00    6.49   0
  -3  12  -4   40.37    6.39   0
   3  12   4   28.49    6.32   0
   3 -12   4   37.99    6.37   0
   3  12  -4   38.25    6.48   0
  -3 -12   4   38.63    8.59   0
   3 -12  -4   33.89    8.97   0
  -3 -12  -4   40.90    6.52   0
  -3  12   4   34.34    9.36   0
  -3  12  -4   28.91    6.22   0
   3  12   4   38.99    8.70   0
   4  12   4    0.88    5.93   0
   4  12  -4    0.99    8.80   0
  -4 -12   4    9.84    8.72   0
  -4  12  -4   -1.84    6.36   0
   4  12  -4    0.21    8.53   0
  -4 -12  -4    0.56    5.95   0
  -4  12   4    3.29    8.64   0
  -4  12  -4    7.77    8.25   0
   4 -12   4    2.50    5.87   0
   4 -12  -4    3.55    8.76   0
   4  12   4    8.47    6.10   0
   5 -12  -4   17.69    9.62   0
  -5  12  -4   19.88    6.17   0
  -5  12  -4   23.26    8.99   0
  -5 -12  -4   26.88    8.92   0
   5  12   4   18.53    6.26   0
   5  12  -4   15.98    8.72   0
  -5 -12   4   16.93    8.80   0
  -5  12   4   16.52    9.31   0
   5  12   4   19.84    6.73   0
   5  12  -4   17.14   12.55   0
   5 -12   4   19.84    6.03   0
   6  12  -4  169.18   10.59   0
  -6  12  -4  183.54   10.50   0
   6 -12  -4  159.25   11.59   0
  -6 -12   4  185.19   11.06   0
  -6 -12  -4  156.43    7.85   0
  -6  12   4  150.71   11.77   0
   6  12   4  158.06   10.00   0
  -6  12  -4  176.28    7.89   0
  -6  12  -4  155.62    7.80   0
   6  12   4  175.47   10.93   0
   7  12   4   23.17   10.00   0
   7  12  -4   27.94   10.18   0
   7  12   4   30.54   10.53   0
  -7  12  -4   31.72    7.28   0
  -7  12  -4   26.47    7.14   0
  -7  12   4   27.25   12.11   0
  -7 -12   4   30.02   10.19   0
  -7  12  -4   31.29    7.10   0
  -7  12   4   26.86   12.54   0
  -7 -12  -4   19.70    9.86   0
  -8  12  -4    4.37   10.52   0
   8  12   4   -2.89    7.60   0
   8  12   4    4.10   10.94   0
  -8 -12  -4    5.03   10.72   0
   8  12  -4    3.44   10.53   0
  -8 -12   4    1.79   10.59   0
  -8  12  -4    4.90    7.33   0
  -8  12  -4    4.23    7.54   0
   9  12   4    1.03   11.56   0
  -9  12  -4    5.14   11.48   0
  -9 -12   4    8.02   12.09   0
   9  12   4    7.70   14.17   0
  -9 -12  -4   13.76   11.08   0
  -9  12  -4   -1.50   11.48   0
  -9  12  -4    5.45    7.86   0
   9  12  -4    1.96   10.99   0
 -10  12  -4    1.34    9.16   0
 -10 -12  -4    1.33   12.55   0
 -10 -12   4    8.57   12.85   0
  10  12  -4    8.44   15.58   0
 -10  12   4    2.97    9.05   0
 -10  12  -4   13.37   12.57   0
  10  12   4    3.63    8.74   0
 -10  12  -4    2.50   12.76   0
  -1 -13  -4   13.65    8.85   0
  -1 -13   4    2.94    8.72   0
   1 -13  -4    9.41    5.83   0
  -1  13   4   10.45    5.69   0
   1  13   4    9.98    6.30   0
   1 -13   4    9.04    8.76   0
  -1  13  -4    1.71    8.98   0
   1  13  -4    6.14    6.35   0
  -2 -13  -4  116.63    7.20   0
  -2  13  -4  107.66    7.06   0
   2 -13   4  132.56    7.55   0
   2  13  -4  124.21    7.74   0
  -2 -13   4  102.73    7.13   0
   2  13   4  115.14    9.65   0
   2 -13  -4  124.93    7.46   0
  -2  13   4  130.02    9.48   0
  -2  13  -4  132.09    7.37   0
   2  13  -4  127.58    7.20   0
   3 -13  -4   41.97    8.99   0
   3  13   4   48.72    9.01   0
  -3 -13  -4   35.03    9.08   0
   3  13  -4   42.47    6.26   0
   3  13  -4   45.55    9.06   0
   3 -13   4   50.83    8.81   0
  -3  13   4   50.80    9.04   0
  -3  13  -4   36.38    6.62   0
  -3  13  -4   48.18    6.55   0
  -3 -13   4   42.45    6.12   0
   4  13  -4   20.79    8.86   0
  -4  13  -4   24.61    8.63   0
  -4  13   4   24.91    9.17   0
   4  13  -4   23.66    9.38   0
  -4 -13  -4   26.19    8.67   0
   4 -13   4   31.67    5.89   0
   4 -13  -4   23.33    9.19   0
   4  13   4   22.24    9.07   0
   4  13   4   22.81    8.68   0
  -4 -13   4   28.38    6.31   0
  -4  13  -4   23.93    8.56   0
   5  13  -4   87.35   12.38   0
  -5  13  -4   82.34    9.80   0
  -5 -13  -4   86.14    6.66   0
   5  13   4   83.52    9.37   0
   5  13  -4   98.12    9.49   0
  -5  13  -4  104.92    9.79   0
   5 -13   4   92.05    7.29   0
  -5  13   4   86.44   10.33   0
   5 -13  -4   96.16   10.42   0
  -5 -13   4  100.28    9.76   0
   5  13   4   95.32    9.71   0
  -6  13  -4   67.82    7.52   0
   6  13   4   78.29   10.02   0
   6 -13  -4   80.22   10.83   0
  -6  13   4   70.98   10.54   0
  -6  13  -4   80.11    7.61   0
  -6  13  -4   89.89    7.47   0
   6  13  -4   79.33    7.62   0
   6  13   4   82.25   10.30   0
  -6 -13   4   71.05   10.13   0
  -6 -13  -4   86.29   10.04   0
  -7 -13  -4   19.99    9.96   0
  -7  13  -4   12.92   10.26   0
   7  13  -4    7.68   10.22   0
  -7  13   4    8.67   12.29   0
  -7  13   4   10.05   12.44   0
  -7 -13   4   10.97   10.10   0
  -7  13  -4    9.08    7.09   0
   7  13   4    9.77    7.10   0
  -7  13  -4   11.66   10.09   0
   7  13   4    5.57   10.37   0
  -8 -13  -4    6.36   10.40   0
  -8  13  -4    0.90    7.38   0
  -8  13  -4   13.28   10.67   0
   8  13  -4   -1.31   10.79   0
  -8 -13   4    2.14   10.85   0
   8  13   4    1.31   10.71   0
  -8  13   4    1.01   14.76   0
  -8  13   4    3.36   15.01   0
  -8  13  -4   18.05   10.55   0
   8  13   4   -2.80    7.50   0
  -9 -13  -4   -2.15   11.38   0
  -9  13  -4    5.83    7.92   0
  -9  13  -4    0.89   11.27   0
   9  13   4   -2.44   11.82   0
  -9 -13   4   -4.74   11.29   0
   9  13  -4    3.94   11.97   0
  -9  13  -4    3.18   11.07   0
   9  13   4   -0.27   12.07   0
  10  13  -4    0.96   13.09   0
 -10  13  -4    4.08   12.15   0
  10  13   4   -7.77   12.87   0
 -10  13   4    7.23   12.59   0
 -10 -13   4   -0.44   13.02   0
 -10  13  -4   -0.05   12.32   0
 -10  13  -4    1.86    8.80   0
 -10 -13  -4    8.83    8.88   0
   0 -14   4  139.30    7.37   0
   0 -14  -4  158.05    7.45   0
   0  14   4  138.82    9.72   0
   0  14  -4  162.48    9.75   0
   1  14   4   28.86    6.30   0
   1 -14   4   19.13    8.85   0
  -1 -14  -4   17.34    6.35   0
  -1 -14   4   22.65    8.65   0
   1 -14  -4   23.01    8.68   0
  -1  14   4   26.63    5.89   0
   1  14  -4   20.21    6.53   0
  -1  14  -4   25.61    6.39   0
   2 -14   4  203.99   10.11   0
  -2  14  -4  202.26    7.72   0
   2  14  -4  208.05    9.57   0
   2  14   4  190.73    9.67   0
  -2  14   4  181.46    9.84   0
  -2 -14   4  196.69    9.69   0
  -2 -14  -4  200.44    9.94   0
   2 -14  -4  211.36    9.86   0
  -3 -14   4   -0.84    5.97   0
   3  14  -4    1.60    8.58   0
   3  14  -4   -0.92    6.06   0
   3 -14   4    1.89    6.47   0
  -3  14   4    2.07    6.04   0
   3  14   4   -0.57    6.26   0
  -3  14  -4   14.85    8.64   0
   3 -14  -4    3.73    6.17   0
  -3  14  -4   -1.75    6.14   0
  -3 -14  -4    2.16    5.96   0
   4 -14  -4  110.02   10.27   0
  -4  14   4  100.22   10.08   0
  -4 -14   4   99.12    6.99   0
  -4  14  -4   90.79    9.82   0
   4  14   4   98.16    7.01   0
  -4 -14  -4   96.05    6.76   0
   4  14  -4  107.01    9.67   0
   4 -14   4  104.30    9.21   0
   4  14   4  105.42    7.10   0
  -4  14  -4  111.49    9.33   0
   4  14  -4  100.68   10.22   0
  -5  14   4    2.31    9.24   0
  -5 -14  -4    9.53    8.59   0
   5  14   4   -0.61    6.20   0
  -5 -14   4    0.88    9.22   0
   5  14  -4    2.54    6.45   0
   5 -14  -4    1.75    9.26   0
  -5  14  -4    1.75    6.54   0
   5  14   4    3.45    9.05   0
   5 -14   4    8.27    6.27   0
   5  14  -4    2.90    9.12   0
  -5  14  -4    7.15    5.76   0
  -6 -14  -4   15.15    6.91   0
  -6 -14   4   18.84    9.83   0
   6  14   4   13.95    9.67   0
   6  14   4   14.16    6.82   0
  -6  14   4   18.06    9.84   0
   6  14  -4   16.51    6.92   0
   6 -14  -4   14.73   10.13   0
  -6  14  -4   15.13    9.76   0
  -6  14  -4   33.92    9.45   0
  -7  14  -4   33.67    7.08   0
   7  14   4   29.83    7.09   0
  -7  14  -4   38.50    7.63   0
  -7 -14  -4   36.23    9.94   0
  -7 -14   4   33.11    7.81   0
  -7  14  -4   40.45    7.11   0
  -7  14   4   35.01   10.81   0
   7  14  -4   35.00    7.27   0
   7  14   4   38.61   10.97   0
  -8  14  -4    5.10   10.57   0
  -8  14  -4    1.25   10.86   0
   8  14   4    0.24   10.98   0
  -8  14  -4  -10.73   10.94   0
  -8 -14   4   -0.07   10.80   0
   8  14  -4    1.98   10.95   0
  -8 -14  -4    6.02    7.47   0
   8  14   4    0.68   10.82   0
  -8  14   4   -0.07   13.22   0
  -8  14   4    2.91   15.39   0
  -9  14  -4    9.67   11.16   0
   9  14   4    3.93   12.21   0
  -9 -14   4    4.97   11.76   0
  -9  14  -4    9.92   11.31   0
   9  14  -4    7.71   11.71   0
   9  14   4    9.20    8.23   0
  -9  14  -4    0.93    8.08   0
  -9 -14  -4   -1.50   11.54   0
 -10  14  -4    2.01   13.04   0
 -10  14   4   11.32   12.83   0
 -10  14  -4   11.81   12.71   0
 -10 -14  -4    7.81    9.16   0
 -10 -14   4   11.22   12.92   0
 -10  14  -4    8.29    9.29   0
   1 -15  -4   18.49    6.14   0
   1  15  -4   17.21    9.00   0
   1  15   4   16.59    6.23   0
  -1 -15  -4   23.89    6.10   0
  -1  15   4   15.02    6.25   0
  -1 -15   4   15.82    6.50   0
  -1  15  -4   14.74    8.74   0
   1 -15   4   10.57    8.74   0
   2  15  -4  137.00    9.19   0
   2  15   4  120.02    6.85   0
  -2 -15  -4  131.15    6.96   0
   2 -15  -4  136.06    7.46   0
   2 -15   4  134.68    7.21   0
  -2  15   4  130.51    7.41   0
  -2 -15   4  128.20    7.09   0
  -2  15  -4  134.00    7.19   0
   3  15  -4   21.13    8.92   0
   3  15  -4   32.91    8.63   0
  -3  15  -4   26.50    6.23   0
  -3  15   4   28.60    8.87   0
  -3 -15  -4   21.74    8.78   0
   3 -15   4   24.04    8.71   0
   3 -15  -4   25.98    8.94   0
   3  15   4   19.26    6.10   0
  -3 -15   4   18.86    6.54   0
  -3  15  -4   28.45    6.39   0
  -4  15  -4    7.96    6.24   0
  -4 -15  -4   12.29    6.16   0
   4 -15   4    8.63    6.06   0
  -4  15   4    6.03    5.94   0
   4  15   4    4.84    6.00   0
   4  15   4    7.58    8.99   0
   4  15  -4    3.70    6.31   0
   4 -15  -4   14.06    6.71   0
  -4 -15   4    5.17    9.20   0
   4  15  -4    4.50    9.39   0
  -4  15  -4    6.77    6.26   0
   5  15  -4    6.17   11.18   0
  -5  15  -4    7.28    6.11   0
   5  15   4    2.82    9.03   0
   5 -15   4   12.05    9.23   0
  -5 -15   4   10.67    9.15   0
  -5 -15  -4    6.42    8.78   0
  -5  15   4    2.02    9.20   0
   5  15  -4    7.76    9.40   0
   5 -15  -4    2.14    9.45   0
  -5  15  -4    5.08    9.02   0
   5  15   4    0.28    9.59   0
   6  15   4   29.96    7.41   0
   6  15  -4   32.22   17.74   0
   6  15   4   36.33    9.66   0
  -6 -15  -4   29.30    7.16   0
  -6  15  -4   34.38   10.12   0
   6 -15  -4   29.94    7.00   0
  -6 -15   4   23.55    7.22   0
   6  15  -4   31.70    7.23   0
  -6  15  -4   30.62    9.91   0
  -6  15   4   21.68   10.59   0
   6  15  -4   30.93   18.62   0
   7 -15  -4   28.72   10.79   0
  -7 -15  -4   27.29   10.38   0
  -7  15  -4   22.65    7.11   0
  -7  15   4   19.49   10.81   0
   7  15   4   34.66   10.26   0
   7  15   4   18.42   10.80   0
  -7  15  -4   27.10    9.74   0
  -7  15  -4   31.33   10.35   0
  -7 -15   4   29.38    7.54   0
   7  15  -4   21.35   10.65   0
   8  15  -4    5.81   10.96   0
   8  15   4    0.93   11.26   0
  -8  15   4    5.01   13.31   0
  -8  15  -4    3.74   10.92   0
  -8  15  -4   -0.03    7.99   0
  -8  15   4   -1.17   13.52   0
  -8  15  -4   -2.25   10.64   0
  -8 -15   4    2.61   11.03   0
   8  15   4    4.32    7.58   0
  -8 -15  -4   -3.55    7.74   0
  -9 -15   4   12.28   11.77   0
  -9 -15  -4   16.57    8.48   0
  -9  15  -4   11.77   12.14   0
   9  15   4   -2.72   12.14   0
  -9  15  -4    2.92   11.67   0
   9  15  -4    6.82    8.84   0
  -9  15  -4   12.89   11.78   0
   9  15   4    9.70   14.83   0
   0 -16  -4  537.75   10.17   0
   0 -16   4  566.21   11.60   0
   0  16  -4  597.02   11.89   0
   0  16   4  505.22    9.93   0
   1 -16  -4   22.66    6.35   0
   1 -16   4   25.00    8.80   0
  -1 -16  -4   30.15    8.69   0
  -1  16   4   20.35    8.95   0
  -1 -16   4   28.40    6.48   0
   1  16  -4   30.43    6.52   0
   1  16   4   29.22    6.16   0
  -1  16  -4   24.30    8.63   0
   2  16  -4   64.68    6.87   0
  -2 -16  -4   56.13    6.53   0
   2 -16   4   65.10    6.71   0
  -2  16   4   57.54    9.23   0
  -2 -16   4   60.73    6.57   0
   2 -16  -4   60.11    9.31   0
   2  16   4   64.21    6.57   0
  -2  16  -4   76.22    9.20   0
  -3 -16   4    3.72    5.95   0
   3  16  -4    5.25    6.24   0
   3  16   4    9.58    6.02   0
  -3 -16  -4    8.33    6.19   0
   3 -16   4    4.22    6.08   0
  -3  16   4    3.49    8.96   0
  -3  16  -4    6.20    8.56   0
   3 -16  -4    3.69    8.87   0
  -4  16  -4   65.80    9.60   0
   4  16  -4   72.25    9.89   0
   4  16  -4   75.69    7.37   0
  -4 -16  -4   85.39    9.58   0
  -4  16  -4   82.53    9.38   0
  -4  16   4   78.92    9.60   0
  -4 -16   4   78.60    9.35   0
   4  16   4   75.12    9.19   0
   4 -16  -4   75.61    7.17   0
   4  16   4   78.31    9.55   0
   4 -16   4   73.60    9.24   0
   5  16   4   81.58   10.34   0
  -5  16  -4   90.97    7.19   0
   5 -16  -4   72.20   10.15   0
  -5 -16  -4   65.81    7.01   0
   5  16  -4   74.74    9.69   0
  -5  16  -4   73.72    7.23   0
  -5  16   4   82.58   10.25   0
  -5 -16   4   68.58    7.55   0
   5 -16   4   81.05    7.53   0
   5  16  -4   69.91   10.44   0
   5  16   4   60.20    6.87   0
   6 -16   4   80.19   10.22   0
   6  16  -4   69.33   15.20   0
  -6  16  -4   77.44    9.99   0
   6  16   4   72.19    7.02   0
  -6  16   4   69.47   10.65   0
   6 -16  -4   68.58    8.01   0
  -6 -16   4   74.47   10.52   0
   6  16  -4   80.48   10.24   0
  -6  16  -4   62.34    9.86   0
  -6 -16  -4   78.53    7.49   0
   6  16   4   68.01   10.73   0
   7  16   4    6.01    9.96   0
  -7 -16   4   -0.36   10.54   0
   7  16  -4    5.40   10.27   0
  -7 -16  -4   -4.51   10.12   0
  -7  16   4    3.33   10.42   0
  -7  16  -4   -0.61    7.18   0
  -7  16  -4    9.36    9.94   0
  -7  16  -4    2.64    7.40   0
   7 -16  -4    2.77   10.71   0
   7  16   4    6.14    7.76   0
   8  16   4   -3.63   11.43   0
   8  16   4    6.03   11.28   0
  -8  16  -4    2.63    7.59   0
  -8 -16  -4   -2.35    7.79   0
  -8  16   4   -7.33   13.69   0
  -8 -16   4    3.15   11.05   0
  -8  16  -4    0.00   11.11   0
  -8  16  -4    0.07    7.78   0
   8  16  -4    4.40    7.76   0
  -8  16   4   -3.83   10.93   0
   9  16   4    8.89    8.43   0
  -9 -16   4   12.25   12.42   0
  -9  16  -4   -1.66   12.31   0
  -9  16   4    5.99   19.16   0
  -9 -16  -4    3.77    8.43   0
  -9  16  -4   -2.95   11.69   0
  -9  16  -4   11.67    8.61   0
  -9  16   4    2.30   16.86   0
   9  16   4    6.95   12.31   0
   9  16  -4    8.25    8.91   0
   1 -17  -4   -1.48    8.27   0
  -1 -17  -4    2.06    8.90   0
   1  17  -4    8.25    8.82   0
  -1  17  -4   12.07    8.68   0
  -1 -17   4    9.90    8.79   0
  -1  17   4    5.66    5.88   0
   1 -17   4    4.26    6.02   0
   1  17   4    7.42    8.83   0
  -2  17  -4    5.12    6.03   0
  -2 -17  -4    1.90    6.17   0
   2 -17   4   -3.59    8.91   0
  -2  17   4    0.84    8.90   0
  -2 -17   4    5.60    6.08   0
   2  17  -4    5.42    6.06   0
   2  17   4   -1.99    8.54   0
   2 -17  -4   -1.38    9.14   0
   3  17  -4    7.37    6.22   0
   3  17   4    2.94    6.32   0
  -3 -17  -4   -1.60    6.38   0
   3 -17  -4    7.77    8.38   0
  -3  17  -4    1.96    6.20   0
   3 -17   4    2.51    5.97   0
  -3 -17   4    5.42    5.97   0
  -3  17   4   -4.04    6.57   0
   4  17   4  121.11    7.45   0
   4  17  -4  121.72   10.37   0
   4  17   4  132.40    9.74   0
  -4  17  -4  111.04    9.75   0
  -4 -17  -4  128.54   10.09   0
   4  17  -4  124.44    9.94   0
   4 -17   4  130.92    9.81   0
   4 -17  -4  122.60    7.70   0
  -4  17  -4  129.99    7.12   0
  -4  17   4  131.94   10.32   0
  -4 -17   4  134.08    9.91   0
   5  17  -4  140.15   10.16   0
   5  17   4  103.85    7.04   0
   5  17  -4  107.13   11.13   0
   5 -17   4  116.51    9.84   0
  -5  17   4  114.06   10.41   0
   5  17   4  103.24   10.72   0
  -5 -17  -4  112.14    7.17   0
   5 -17  -4  130.67   10.46   0
  -5  17  -4  115.68   10.03   0
  -5 -17   4  116.66   10.27   0
  -5  17  -4  106.68    9.93   0
  -6 -17  -4    4.69    6.67   0
   6 -17   4   11.44   10.11   0
   6  17  -4    5.29   11.92   0
   6  17   4    2.10    6.63   0
  -6  17   4    3.02    9.88   0
   6 -17  -4    5.55   10.28   0
  -6 -17   4    4.84    9.88   0
   6  17   4    4.93   10.08   0
   6  17  -4    7.92    7.06   0
  -6  17  -4   -1.31    7.04   0
  -6  17  -4    6.31    9.76   0
  -7  17  -4   -0.31    7.29   0
  -7  17   4    0.10   10.46   0
   7 -17  -4    2.64   10.58   0
  -7  17  -4   -4.03   10.99   0
   7  17   4   -1.38    7.36   0
  -7  17  -4   -4.19    7.37   0
  -7 -17  -4    7.82   10.53   0
  -7 -17   4    1.09    7.37   0
   7  17  -4    7.16   10.48   0
   7  17   4    0.24   11.08   0
  -8  17   4    2.16   11.51   0
   8  17   4    2.74   11.58   0
  -8  17  -4    6.61    7.94   0
  -8 -17  -4   -0.38    7.94   0
  -8 -17   4    5.76    8.37   0
  -8  17  -4    1.39    8.01   0
   8  17  -4    3.78   11.56   0
   8  17   4   17.84   10.70   0
  -8  17  -4    3.02    7.87   0
  -8  17   4    5.56   11.48   0
   9  17   4   -5.80   12.51   0
  -9 -17  -4    9.91   12.03   0
  -9  17  -4    9.31   12.37   0
  -9  17  -4    1.92    8.52   0
  -9  17   4   -1.52   15.29   0
   9  17  -4    2.37   12.28   0
  -9 -17   4   -4.14    8.54   0
  -9  17   4    1.72   17.27   0
   9  17   4    3.15   15.32   0
  -9  17  -4    6.43   12.27   0
   0  18  -4  104.33    6.93   0
   0 -18  -4   97.43    6.98   0
   0  18   4   85.31    6.73   0
   0 -18   4   97.44    9.08   0
   1 -18  -4   -4.31    5.98   0
   1  18  -4    9.93    6.32   0
  -1 -18  -4    7.84    8.79   0
  -1  18   4    2.82    5.85   0
   1 -18   4   -0.80    8.46   0
  -1 -18   4   10.98    8.56   0
   1  18   4   -2.92    6.15   0
  -1  18  -4   -4.01    8.61   0
   2  18  -4   27.18    6.30   0
  -2  18   4   31.51    6.54   0
  -2  18  -4   22.43    6.63   0
   2  18   4   30.30    6.42   0
   2 -18   4   32.19    8.87   0
  -2 -18   4   26.74    6.35   0
  -2 -18  -4   22.14    6.51   0
   2 -18  -4   27.43    6.61   0
  -3 -18  -4   30.12    6.67   0
   3  18  -4   29.88    8.69   0
   3 -18  -4   36.04    6.44   0
   3  18   4   23.15    6.60   0
  -3  18   4   31.26    6.73   0
   3 -18   4   27.88    6.89   0
  -3  18  -4   30.73    6.86   0
  -3 -18   4   29.97    6.38   0
   4  18  -4   53.26    7.19   0
  -4  18  -4   73.07    7.10   0
  -4  18   4   67.28    9.84   0
   4 -18  -4   75.33    9.75   0
   4 -18   4   66.11    7.13   0
  -4  18  -4   76.75    7.16   0
   4  18   4   75.03    9.72   0
   4  18  -4   73.10    7.09   0
  -4 -18   4   73.21    7.16   0
  -4 -18  -4   86.94    9.74   0
   5  18  -4   10.05    9.55   0
  -5 -18  -4    9.79    6.70   0
   5  18   4    7.91    6.73   0
  -5  18   4   10.18   10.10   0
   5 -18  -4   15.24    7.11   0
   5  18   4   14.50    7.24   0
  -5  18  -4   15.81    7.00   0
  -5  18  -4   18.40    6.45   0
   5 -18   4   10.51    9.61   0
  -5 -18   4   12.62    9.52   0
   5  18  -4   13.25   10.20   0
   6  18   4    7.50    7.34   0
  -6 -18  -4    5.23    7.33   0
   6 -18   4    9.97    7.59   0
  -6  18   4    5.61   10.33   0
   6 -18  -4    6.50    7.34   0
  -6  18  -4    4.14   10.07   0
   6  18  -4    1.72   10.11   0
   6  18  -4    7.10   12.51   0
  -6 -18   4   11.09    7.03   0
  -6  18  -4    4.95    7.25   0
   6  18   4   10.64    9.97   0
  -7  18  -4   24.62   10.53   0
  -7 -18  -4   20.66   10.42   0
  -7 -18   4    9.66   10.69   0
   7 -18  -4   -0.15   10.88   0
  -7  18  -4    7.09   10.78   0
   7  18   4   -0.09    7.53   0
   7  18  -4   -0.81   10.86   0
  -7  18   4    8.22   10.60   0
   7  18   4    1.27   11.36   0
   8  18   4    1.22   11.77   0
  -8 -18   4    1.22   11.36   0
  -8  18  -4   12.74   11.02   0
  -8 -18  -4   -4.74   11.26   0
   8  18  -4    5.03   11.43   0
  -8  18  -4   -0.86   11.48   0
  -8  18   4    1.61   11.36   0
   8  18   4   -3.15    8.06   0
  -8  18  -4   -2.56    8.05   0
  -9  18  -4    2.43   12.44   0
   9  18   4    0.18   12.86   0
  -9 -18  -4    1.48    8.80   0
  -9  18  -4    5.71   12.49   0
  -9  18   4    1.63   15.30   0
  -9  18   4   -0.12   15.45   0
  -9  18  -4    1.71    8.93   0
   9  18  -4    4.48   12.81   0
  -9 -18   4   -1.32   13.05   0
   9  18   4   -7.50   12.46   0
  -1 -19  -4  157.39   10.04   0
   1 -19  -4  161.97    7.32   0
   1  19   4  160.14    9.70   0
  -1  19   4  141.88    7.12   0
   1 -19   4  160.65    7.73   0
  -1 -19   4  154.48    9.88   0
   1  19  -4  147.16    9.95   0
  -1  19  -4  182.02   10.26   0
  -2  19  -4   49.25    6.53   0
   2  19  -4   49.67    7.08   0
   2 -19   4   54.78    6.69   0
   2  19   4   41.07    6.81   0
  -2 -19   4   42.76    6.13   0
   2 -19  -4   44.82    6.39   0
  -2  19   4   54.34    6.38   0
  -2 -19  -4   40.30    6.81   0
   3 -19  -4    8.24    9.32   0
   3  19  -4   19.92    8.76   0
  -3 -19  -4   11.32    6.45   0
  -3  19   4   15.27    6.65   0
   3 -19   4    9.46    8.73   0
  -3 -19   4   10.85    8.84   0
   3  19   4   13.97    9.06   0
  -3  19  -4    1.04    6.62   0
  -4 -19  -4   13.45    9.41   0
  -4  19   4   21.53    7.17   0
   4  19  -4   16.65    6.72   0
   4  19  -4   22.54    6.57   0
   4 -19   4   19.50    9.50   0
   4 -19  -4   26.66    9.75   0
  -4 -19   4   18.14    9.61   0
   4  19   4   21.53    6.73   0
  -4  19  -4   14.62    6.98   0
   5 -19   4   20.33    9.71   0
  -5 -19   4   11.62    7.24   0
  -5  19  -4   12.15    6.71   0
  -5 -19  -4   20.78    9.14   0
   5  19  -4   17.98    9.89   0
   5 -19  -4   13.90    9.87   0
   5  19   4   18.25    9.61   0
   5  19   4    9.61   10.24   0
  -5  19   4   17.80    9.75   0
   5  19  -4   14.27    9.93   0
  -5  19  -4   10.09    6.78   0
  -6 -19   4   -2.09   10.58   0
  -6  19  -4   -0.47    6.91   0
   6  19   4    7.01    6.97   0
   6  19  -4    0.85   10.04   0
   6 -19   4    8.89    9.79   0
  -6  19   4    4.85    7.31   0
   6 -19  -4    2.21    7.58   0
   6  19  -4   -1.70    7.40   0
   6  19   4   -1.02    7.65   0
  -6 -19  -4  -14.29   10.20   0
  -6  19  -4    7.44   10.01   0
  -7  19  -4    2.50   10.70   0
   7 -19  -4    7.06   11.22   0
   7  19   4   -3.03    7.53   0
  -7  19  -4    4.75   10.79   0
  -7 -19   4    0.35   11.01   0
  -7 -19  -4    2.69    7.50   0
   7  19   4    3.01   11.30   0
   7  19  -4    3.26    7.50   0
  -7  19   4    0.57   10.93   0
   8  19   4    6.86   12.25   0
   8  19  -4   10.83   11.66   0
  -8  19   4    1.18   11.57   0
  -8  19  -4   13.15   11.68   0
  -8  19  -4    5.41    8.08   0
  -8 -19   4   10.18   11.96   0
   8  19   4    7.37    8.07   0
  -8 -19  -4    8.06    8.20   0
  -8  19  -4    9.10   11.29   0
  -9  19  -4   -4.06    9.00   0
  -9  19  -4   13.09   12.53   0
  -9 -19  -4   -3.33   12.84   0
   9  19  -4    0.45   12.92   0
  -9  19   4    2.18   15.73   0
  -9  19   4    5.51   15.45   0
  -9 -19   4    1.27   12.67   0
  -9  19  -4    3.78   12.79   0
   9  19   4    1.85   16.10   0
   9  19   4   10.95   12.72   0
   0 -20  -4    9.33    6.53   0
   0  20  -4    4.49    6.50   0
   0 -20   4    5.47    6.62   0
   0  20   4    9.95    8.81   0
  -1 -20  -4    6.50    6.56   0
   1  20   4    3.37    6.65   0
   1 -20   4    4.59    9.18   0
  -1  20   4    8.11    8.92   0
  -1 -20   4    3.30    9.33   0
   1 -20  -4    5.06    6.22   0
  -1  20  -4   -2.06    6.57   0
   1  20  -4    7.16    6.51   0
  -2  20  -4   20.41    6.73   0
   2 -20   4   22.05    9.25   0
   2  20   4   22.30    6.66   0
  -2 -20  -4   22.81    6.75   0
   2  20  -4   17.54    6.92   0
  -2 -20   4   11.33    6.83   0
  -2  20   4   19.92    6.35   0
   2 -20  -4   28.74    8.66   0
  -3  20  -4    1.27    6.83   0
  -3 -20  -4    6.77    6.55   0
  -3  20   4    7.38    9.08   0
   3  20  -4    3.02    6.30   0
   3 -20   4   12.89    6.70   0
  -3 -20   4    0.78    9.08   0
   3 -20  -4    7.04    9.28   0
   3  20   4   10.61    6.50   0
  -4 -20  -4   10.58    6.74   0
   4  20   4   -1.74    6.57   0
   4 -20   4   15.85    9.42   0
  -4  20   4   -0.07    6.57   0
  -4  20  -4    1.16    6.64   0
   4 -20  -4    0.45    6.68   0
   4  20  -4   -3.92    9.93   0
  -4 -20   4    0.07    9.76   0
   5  20  -4   23.59   10.24   0
  -5  20  -4   24.87    6.78   0
  -5  20   4   27.74   10.11   0
   5  20   4   19.75    9.83   0
  -5 -20   4   36.61   10.10   0
   5 -20  -4   25.60   10.10   0
   5  20   4   29.01   10.14   0
  -5 -20  -4   23.77    9.43   0
   5 -20   4   23.75    9.78   0
  -5  20  -4   20.75    7.10   0
   5  20  -4   29.12    9.60   0
  -6 -20  -4   34.63   10.52   0
   6 -20  -4   32.86    7.72   0
   6  20   4   32.17    7.56   0
   6 -20   4   29.37   11.16   0
  -6 -20   4   32.49    7.45   0
  -6  20   4   34.27   11.07   0
   6  20   4   33.58   10.48   0
   6  20  -4   28.75    7.66   0
  -6  20  -4   33.76   11.22   0
   6  20  -4   27.67   13.31   0
  -6  20  -4   20.42    7.44   0
  -7  20  -4    7.06    7.72   0
   7  20   4    7.73   11.65   0
  -7 -20   4   10.83    7.83   0
   7 -20   4    6.23    7.58   0
   7  20   4    1.38    7.85   0
  -7 -20  -4    4.27    7.81   0
   7  20  -4    8.32   11.34   0
   7 -20  -4    4.35    7.92   0
  -7  20   4    4.42    7.87   0
  -7  20  -4    5.29   10.90   0
  -8  20  -4    3.16   11.69   0
  -8 -20  -4   -3.19    8.56   0
   8 -20  -4   -3.40   11.94   0
  -8  20  -4    4.83    8.08   0
  -8  20  -4    4.13   12.16   0
  -8 -20   4    1.90    8.84   0
   8  20   4    6.97   12.24   0
  -8  20   4    2.61   12.22   0
   8  20   4   25.74    8.20   0
   8  20  -4    8.98   12.23   0
  -1  21  -4   38.11    7.00   0
   1 -21  -4   35.25    8.92   0
  -1  21   4   37.25    8.80   0
   1 -21   4   39.02    9.12   0
  -1 -21   4   28.40    9.25   0
   1  21   4   36.16    6.68   0
   1  21  -4   35.76    6.66   0
  -1 -21  -4   31.87    6.73   0
   2  21   4  -10.75    9.39   0
   2 -21   4   -1.71    6.69   0
   2  21  -4    7.25    6.19   0
  -2 -21  -4    5.53    6.38   0
   2 -21  -4    4.83    9.26   0
  -2  21   4    1.56    9.27   0
  -2  21  -4    3.86    9.38   0
  -2 -21   4   -8.25    9.23   0
   3  21   4    1.05    9.61   0
  -3  21  -4   10.99    6.47   0
  -3 -21   4   13.34    6.60   0
   3 -21   4    5.21    9.18   0
  -3 -21  -4    2.58    9.49   0
   3 -21  -4    5.32    9.28   0
  -3  21   4    1.86    9.39   0
   3  21  -4   10.43    6.71   0
   4  21   4   -1.97    9.57   0
  -4  21  -4    9.90    6.85   0
   4 -21   4    8.05    6.83   0
   4  21  -4    8.42    6.83   0
   4 -21  -4    4.03   10.01   0
  -4 -21  -4    6.53    6.71   0
  -4  21   4    8.02    9.83   0
  -4 -21   4   11.20    6.83   0
  -5  21  -4   -4.33    7.12   0
  -5 -21  -4    2.84    7.00   0
   5  21  -4    2.94   10.55   0
  -5  21  -4    0.72    9.88   0
  -5 -21   4    4.85    7.53   0
   5 -21   4    4.42   10.20   0
  -5  21   4    6.69    6.93   0
   5  21   4    2.67    6.96   0
   5 -21  -4    5.89    9.95   0
   5  21  -4    1.48    7.18   0
   5  21   4    1.47    6.85   0
   6  21   4   -0.94    7.69   0
   6  21   4    6.08   10.75   0
   6  21  -4    3.68   10.92   0
  -6 -21  -4    1.02    7.24   0
  -6  21  -4    9.82   10.48   0
  -6 -21   4    3.22   10.56   0
  -6  21   4    0.94   10.50   0
  -6  21  -4    7.22   10.31   0
   6  21  -4    1.20    7.35   0
   6 -21  -4    5.10   10.78   0
   6 -21   4    4.10   10.26   0
   7  21  -4    3.86   18.27   0
  -7  21  -4   11.07   11.39   0
   7 -21   4   -0.10    7.89   0
   7 -21  -4   -3.64   11.69   0
  -7  21   4    2.85   11.83   0
   7  21   4    3.10    8.22   0
   7  21   4    3.65   11.15   0
  -7 -21   4    8.11   11.24   0
   7  21  -4   -6.13   11.48   0
  -7 -21  -4    5.92   11.22   0
   7  21  -4    2.59   18.55   0
  -7  21  -4   10.10   11.32   0
  -8 -21   4    7.48   12.07   0
  -8  21  -4    7.31    8.42   0
   8 -21  -4    4.58   12.97   0
  -8  21   4    8.79   12.17   0
   8  21   4   11.57   12.44   0
   8  21   4    7.74   12.14   0
  -8  21  -4    0.52   12.02   0
  -8  21  -4   12.70   11.87   0
  -8 -21  -4    2.57   12.04   0
   8  21  -4    3.79    8.56   0
   0 -22  -4   66.55    6.98   0
   0  22  -4   54.36    6.95   0
   0  22   4   67.71    9.44   0
   0 -22   4   65.83    6.92   0
   1 -22   4   22.23    9.50   0
   1  22  -4   22.68    9.52   0
  -1  22   4   22.53    6.51   0
  -1  22  -4   18.53    9.41   0
  -1 -22   4   17.74    6.74   0
   1  22   4   22.93    9.48   0
  -1 -22  -4   27.07    9.51   0
   1 -22  -4   19.06    6.99   0
  -2 -22  -4   -5.65    9.33   0
   2  22  -4    6.39    6.77   0
  -2  22  -4    8.54    9.67   0
  -2  22   4    5.91    9.24   0
   2 -22   4    2.82    6.58   0
   2 -22  -4    3.95    9.50   0
  -2 -22   4    5.33    6.41   0
   2  22   4   -5.10    6.65   0
   3  22  -4   23.62    6.79   0
  -3 -22  -4   28.84    7.18   0
   3 -22   4   20.56    6.63   0
  -3  22   4   18.29    6.67   0
  -3 -22   4   21.03    9.34   0
   3 -22  -4   17.15    7.21   0
   3  22   4   18.05    7.01   0
  -3  22  -4   22.72    6.77   0
  -4 -22  -4   -0.46    7.09   0
  -4  22  -4    5.12    6.67   0
   4  22  -4   -0.32    9.90   0
   4 -22   4    8.41    7.21   0
  -4  22   4    2.35    6.80   0
   4 -22  -4    4.15   10.06   0
  -4 -22   4   11.88    9.57   0
   4  22   4    6.12    6.84   0
  -5  22  -4   15.32    7.47   0
   5  22  -4   20.64    7.52   0
  -5 -22  -4   18.10    7.01   0
   5 -22   4   19.23    7.50   0
  -5 -22   4   25.65   10.72   0
   5  22   4   25.34    7.51   0
   5 -22  -4   11.83   10.19   0
   5  22  -4   18.00   10.84   0
   5  22   4   29.33   10.12   0
  -5  22   4   15.33   10.23   0
  -5  22  -4   20.63    6.98   0
  -6 -22  -4    5.29    7.43   0
   6  22   4    2.52    7.46   0
  -6  22  -4    1.42    7.65   0
   6  22  -4    3.53    7.72   0
  -6  22   4    0.96    7.74   0
   6 -22  -4    5.16    7.73   0
  -6 -22   4   -2.04    7.58   0
   6  22   4    1.92   11.24   0
  -6  22  -4    6.19   10.67   0
   6  22  -4    1.96   11.31   0
   6 -22   4   -2.27    7.32   0
  -7 -22  -4   -0.77    7.84   0
  -7 -22   4   -2.41    8.12   0
  -7  22  -4   -2.42    8.42   0
   7  22   4   -5.20   12.08   0
   7 -22   4    6.21    8.03   0
   7 -22  -4   -0.52   12.20   0
   7  22   4    7.59   11.66   0
  -7  22   4    4.24   11.62   0
   7  22  -4   -0.38   16.48   0
   7  22  -4    4.42    8.24   0
  -7  22  -4   -0.20   11.65   0
   7  22  -4    1.13   14.54   0
  -8  22   4    8.89   12.52   0
  -8 -22  -4   -0.58    8.68   0
  -8  22  -4    4.84   12.39   0
   8  22   4    2.96   12.16   0
   8  22   4   -0.90   12.66   0
   8 -22  -4    5.30   12.68   0
  -8  22  -4   10.02   12.40   0
  -8 -22   4   -0.63    8.93   0
  -8  22  -4    2.37   12.38   0
   8  22  -4    9.50   12.50   0
  -1 -23  -4   14.21    6.89   0
   1  23  -4    6.38    9.53   0
   1  23   4    8.25    9.45   0
  -1  23  -4   12.90    6.58   0
  -1  23   4   11.47    6.66   0
   1 -23   4    7.72    6.76   0
  -1 -23   4    6.59    6.93   0
   1 -23  -4    7.07    6.73   0
  -2  23  -4   15.75    7.10   0
   2  23  -4   15.69    9.64   0
  -2  23   4   16.32    6.86   0
   2 -23   4   10.33    9.42   0
  -2 -23   4   11.02    7.10   0
   2  23   4    5.13    7.08   0
   2 -23  -4   15.12    9.72   0
  -2 -23  -4   12.45    6.92   0
   3  23   4    7.77    9.93   0
  -3  23  -4   -1.33    9.38   0
   3 -23  -4    4.11    6.82   0
  -3 -23   4   -0.17    6.46   0
   3 -23   4    3.75    9.88   0
   3  23  -4    4.88    9.42   0
  -3 -23  -4    0.54    7.16   0
  -3  23   4   -4.16    6.93   0
  -4 -23  -4    5.29   10.32   0
   4  23  -4    2.21    7.20   0
   4 -23   4   -3.67   10.17   0
  -4  23   4    2.87    6.83   0
   4 -23  -4   -3.61    7.41   0
  -4 -23   4   -4.24    7.13   0
  -4  23  -4   -6.57    7.08   0
   4  23   4    3.63    9.84   0
   5  23   4    2.49    7.12   0
  -5  23  -4   -3.29    7.34   0
   5  23   4    4.73   10.56   0
   5 -23   4    3.74    7.29   0
  -5  23   4    0.65    7.32   0
   5 -23  -4    7.44   10.58   0
   5  23  -4    6.13   10.48   0
  -5 -23   4    6.48    7.42   0
   5  23  -4    4.81   10.46   0
  -5 -23  -4   14.49   10.19   0
  -5  23  -4    1.60    7.29   0
  -6 -23  -4   17.35   10.79   0
  -6  23  -4    3.65   10.66   0
   6 -23   4    1.20    7.69   0
   6  23  -4    2.85   11.17   0
  -6  23   4    0.10   10.84   0
  -6 -23   4    1.24   10.63   0
   6  23  -4    7.41    7.52   0
  -6  23  -4   -1.55   10.78   0
   6  23   4    4.90   10.96   0
   6  23   4    0.92   11.14   0
   6 -23  -4    7.70   11.33   0
   7  23  -4   -2.99   14.93   0
   7  23   4    8.60   11.92   0
  -7 -23  -4   -4.21   11.74   0
  -7  23  -4   -0.31    8.35   0
   7 -23   4   -4.38   11.75   0
   7  23  -4    1.89   14.65   0
  -7 -23   4    5.16   11.85   0
   7  23   4    1.27    8.01   0
  -7  23   4   -0.98    8.19   0
   7  23  -4    3.75   11.82   0
   7 -23  -4    0.84   12.08   0
  -7  23  -4    8.16   11.78   0
  -8 -23  -4    8.10   12.03   0
  -8  23  -4   -9.52    9.01   0
  -8  23  -4   -1.59    9.10   0
  -8  23  -4   -6.38   12.24   0
   8 -23  -4    1.20   12.94   0
  -8  23   4    6.65   12.62   0
   8  23   4    1.35    8.66   0
  -8 -23   4   -0.22   12.77   0
   8  23  -4    4.71    9.01   0
   8  23   4    5.88   13.09   0
   0 -24  -4   -0.32    6.94   0
   0  24  -4    2.00    7.06   0
   0  24   4    4.27    9.52   0
   0 -24   4    4.85    9.87   0
  -1 -24  -4    6.63    9.80   0
   1 -24  -4    1.51    9.36   0
  -1  24   4    7.71    6.55   0
   1 -24   4   -0.71    6.84   0
  -1 -24   4    5.59    7.02   0
   1  24   4    4.58    9.66   0
   1  24  -4   10.62    7.01   0
  -1  24  -4   10.53    9.78   0
   2  24  -4   20.13   10.17   0
   2 -24   4   27.20   10.07   0
   2 -24  -4   20.50    9.86   0
   2  24   4   25.49    7.05   0
  -2  24   4   22.45    7.12   0
  -2 -24   4   35.59    9.98   0
  -2 -24  -4   21.05   10.01   0
  -2  24  -4   27.10   10.08   0
   3  24  -4    0.05    9.83   0
  -3  24   4    8.43   10.01   0
   3  24   4    6.67    9.93   0
   3 -24   4    9.78    6.83   0
  -3 -24   4   -2.28    6.77   0
  -3  24  -4    4.35    9.69   0
  -3 -24  -4    6.17    9.99   0
   3 -24  -4   -0.74    9.96   0
  -4  24  -4   13.70   10.15   0
  -4  24   4    7.55   10.36   0
   4  24  -4    6.21    7.25   0
   4 -24  -4   14.27   10.18   0
   4 -24   4    6.18    7.03   0
   4  24   4   10.14   10.50   0
  -4 -24   4   10.83   10.05   0
  -4 -24  -4    4.92    7.28   0
   5  24   4  -10.26   10.46   0
  -5  24  -4   -0.48   10.92   0
   5 -24   4    2.90   10.81   0
   5  24   4    3.17   10.74   0
   5  24  -4    8.75   10.96   0
   5 -24  -4    3.84   10.50   0
  -5  24  -4   -0.11   10.63   0
  -5  24   4   -4.69   10.88   0
   5  24  -4   -3.08   10.40   0
  -5 -24   4    8.51   10.36   0
  -5 -24  -4    6.41    7.39   0
   6 -24   4    4.99   11.20   0
  -6 -24  -4    6.61    7.77   0
  -6  24  -4    0.25   11.05   0
   6  24  -4    9.18   11.62   0
   6 -24  -4    4.58   11.64   0
   6  24   4    0.96   11.55   0
   6  24   4   12.34    7.71   0
  -6  24   4    6.29    7.96   0
   6  24  -4    7.68    8.29   0
  -6 -24   4    7.32    8.14   0
  -6  24  -4    7.88    8.11   0
   7  24   4   -5.22   11.82   0
   7 -24  -4    2.83   12.35   0
  -7  24  -4    0.14   11.95   0
  -7 -24  -4    7.46    8.11   0
   7 -24   4    4.93   11.83   0
   7  24  -4    2.83   12.28   0
  -7  24   4    5.23   12.32   0
  -7 -24   4    6.32   11.69   0
   7  24  -4    2.83   12.30   0
   7  24  -4    1.24   15.54   0
  -7  24  -4   10.48   12.08   0
   7  24   4   -0.71   12.33   0
  -1 -25  -4   32.01    7.40   0
   1  25  -4   34.12    7.40   0
   1 -25   4   59.08   10.29   0
   1  25   4   46.30   10.09   0
   1 -25  -4   38.01    9.50   0
  -1 -25   4   40.51    9.97   0
  -1  25  -4   33.36    7.28   0
  -1  25   4   47.16    9.95   0
   2 -25  -4   11.09   10.00   0
  -2  25  -4    3.33    7.16   0
   2  25  -4   12.05   10.05   0
  -2 -25  -4    6.48    7.28   0
  -2  25   4   12.76    9.96   0
   2 -25   4   -1.22   10.07   0
  -2 -25   4    7.02    6.84   0
   2  25   4    8.54    7.23   0
  -3  25  -4    9.71    7.61   0
   3  25   4   12.93   10.23   0
  -3 -25  -4   14.44    7.18   0
   3  25  -4    9.18    7.48   0
   3 -25  -4   10.11   10.33   0
   3 -25   4   13.44    6.99   0
  -3  25   4    5.98    7.32   0
  -3 -25   4   -0.47    6.82   0
  -4  25   4    2.92    7.45   0
  -4  25  -4   11.51   10.57   0
   4 -25  -4    1.45    7.30   0
   4  25  -4    2.12   11.04   0
   4  25   4    7.62    7.50   0
   4 -25   4   -4.04    7.44   0
  -4 -25   4   -2.13    7.58   0
  -4 -25  -4   -4.00   10.18   0
   5  25  -4   10.43    7.69   0
  -5 -25  -4    9.59    7.73   0
  -5  25  -4   -1.97   11.07   0
  -5  25  -4   15.97   10.54   0
   5 -25   4    6.38    7.73   0
  -5  25   4    6.39    8.12   0
   5 -25  -4    8.21   11.51   0
  -5 -25   4    6.53    7.36   0
   5  25   4    5.82    8.25   0
   5  25  -4    6.21    7.64   0
   5  25   4    2.89    7.58   0
  -6 -25   4    3.57    7.95   0
  -6  25  -4    4.91    8.05   0
   6 -25   4    4.28    7.89   0
   6 -25  -4    2.78   11.77   0
  -6  25   4   -0.02   11.71   0
   6  25  -4    2.93    8.27   0
   6  25   4    8.70   11.43   0
  -6  25  -4    1.30    7.90   0
   6  25  -4    0.28   12.03   0
   6  25   4   -5.68    8.37   0
  -6 -25  -4    3.47   11.22   0
  -7  25  -4    8.83    8.39   0
   7  25   4   -0.57    8.73   0
  -7  25  -4    4.96    8.17   0
   7 -25  -4    3.54   12.71   0
   7 -25   4   -3.05    8.84   0
  -7  25   4    5.33   12.38   0
   7  25  -4   -1.34   13.03   0
  -7 -25   4   -5.38    8.75   0
   7  25  -4    4.85   12.67   0
  -7 -25  -4   -2.44    8.47   0
   7  25   4   -0.46   13.30   0
   0  26  -4  145.25   10.97   0
   0 -26  -4  138.80   10.84   0
   0  26   4  129.06    8.10   0
   0 -26   4  140.57    7.95   0
  -1 -26   4   13.23    7.28   0
   1  26  -4    8.57    7.33   0
   1 -26  -4   -0.28    6.94   0
  -1 -26  -4    2.24   10.44   0
   1 -26   4   18.69   10.21   0
  -1  26   4    7.76   10.57   0
   1  26   4    5.10    7.18   0
  -1  26  -4   12.00    7.36   0
  -2 -26  -4   15.82   10.24   0
   2  26  -4    7.79    7.05   0
  -2  26  -4   -1.85   10.48   0
   2 -26  -4   14.24   10.06   0
  -2  26   4   10.62    6.84   0
  -2 -26   4    4.34    6.92   0
   2  26   4    1.20    7.20   0
   2 -26   4   -1.79   10.35   0
  -3 -26  -4    2.66   10.74   0
   3  26  -4    8.05    7.36   0
  -3  26  -4    2.56   10.29   0
   3  26   4   -0.50    7.68   0
   3 -26   4   -0.02    7.26   0
  -3  26   4    9.74   10.88   0
  -3 -26   4    8.92    7.00   0
   3 -26  -4    2.42    7.75   0
  -4 -26  -4   -0.06    7.60   0
  -4  26  -4   -0.53    7.44   0
   4  26  -4    1.35    7.40   0
   4 -26   4    7.95   10.63   0
  -4  26   4    0.11   10.72   0
   4 -26  -4    5.96   10.71   0
  -4 -26   4    1.14    7.54   0
   4  26   4    4.10    7.59   0
  -5 -26  -4    9.65   11.27   0
   5  26   4   11.80    8.02   0
   5  26  -4    7.36    8.31   0
  -5  26  -4    7.97    8.07   0
  -5  26  -4    7.80   10.98   0
   5 -26   4    3.59    7.90   0
  -5  26   4    1.05   11.23   0
   5  26  -4    4.26   11.01   0
   5 -26  -4    8.57    7.93   0
   5  26   4   11.72   11.42   0
  -5 -26   4    3.72    7.68   0
  -6 -26  -4    0.87    8.48   0
  -6  26   4    5.78    8.51   0
  -6  26  -4   10.80    8.14   0
   6  26   4   -8.64    8.65   0
   6 -26   4    9.03   11.36   0
   6 -26  -4    2.69    8.87   0
   6  26  -4    1.98   11.90   0
   6  26  -4    5.39   12.06   0
  -6 -26   4    4.11   11.90   0
   6  26   4   -2.08   12.30   0
  -6  26  -4   -0.14   11.97   0
   7  26   4   -6.33   13.59   0
   7  26  -4   -0.48   12.80   0
  -7 -26  -4   -0.76    8.81   0
   7  26  -4   -4.01   16.58   0
  -7  26  -4   -0.90    8.85   0
   7 -26   4   11.12   12.71   0
   7  26   4  -15.15   12.25   0
   7 -26  -4    2.95   12.83   0
  -7  26   4    8.60   12.91   0
  -7  26  -4   -2.72    9.09   0
  -7 -26   4   -0.07   12.87   0
  -1 -27   4  115.90    8.05   0
   1  27   4  113.78    8.30   0
  -1 -27  -4   87.07    8.16   0
  -1  27  -4   87.44   10.66   0
  -1  27   4   95.47    8.09   0
   1 -27   4  105.98   10.81   0
   1  27  -4   95.55    7.92   0
   1 -27  -4  107.86    8.13   0
   2 -27  -4   27.39   10.59   0
   2 -27   4   18.59   10.32   0
  -2 -27   4   19.24    7.52   0
   2  27   4   11.20    7.50   0
   2  27  -4   14.01    7.36   0
  -2  27   4   13.01    7.20   0
  -2 -27  -4   16.69    7.35   0
  -2  27  -4    8.06    7.45   0
  -3  27  -4    1.90    7.51   0
   3  27  -4    3.24    7.72   0
   3  27   4    5.04    7.54   0
   3 -27   4   -1.32    7.24   0
  -3  27   4    2.81    7.78   0
  -3 -27  -4    6.43    7.42   0
   3 -27  -4    1.39    7.29   0
  -3 -27   4    5.33    7.23   0
   4 -27  -4    3.70   11.31   0
  -4 -27  -4   -9.41   11.43   0
   4  27  -4   -1.92   11.27   0
  -4  27   4   -1.58    7.79   0
   4 -27   4    5.81   10.78   0
  -4 -27   4    1.59   11.18   0
   4  27   4   -3.71    8.03   0
  -4  27  -4    3.03   10.90   0
   5  27  -4    3.63   11.82   0
  -5  27  -4   12.46   11.53   0
  -5  27  -4   19.02   11.54   0
   5  27  -4    3.04    7.84   0
  -5  27   4   -3.35    8.24   0
   5 -27   4   -8.73   11.34   0
   5  27   4   -0.19    8.29   0
   5  27   4    8.52    7.99   0
   5 -27  -4    5.98   11.41   0
  -5 -27   4   -1.02   11.48   0
  -5 -27  -4    5.99    8.05   0
  -6 -27  -4   -6.72   12.13   0
   6  27  -4    6.94   12.40   0
  -6  27  -4   10.41    8.48   0
   6 -27   4    6.44    8.13   0
   6  27   4    7.17    8.39   0
  -6  27   4   -5.95   12.23   0
  -6  27  -4   -1.92   12.16   0
   6  27  -4   10.80   12.03   0
   6  27   4    1.95   12.32   0
  -6 -27   4   -1.85    8.29   0
   6 -27  -4    5.63    8.62   0
   0 -28  -4   33.99    7.56   0
   0 -28   4   50.33   10.91   0
   0  28   4   43.05   10.24   0
   0  28  -4   33.32    7.86   0
  -1  28  -4   14.28    7.39   0
   1  28   4    7.91    7.47   0
   1 -28   4   17.40    7.52   0
  -1 -28   4    6.80   10.77   0
  -1 -28  -4   11.92    7.71   0
  -1  28   4    1.34   10.63   0
   1  28  -4    5.95   10.95   0
   1 -28  -4    3.63    7.89   0
   2  28  -4    6.57    7.52   0
   2 -28  -4   -7.99   11.02   0
   2 -28   4    8.89   10.59   0
  -2  28   4    5.17   10.41   0
  -2 -28  -4    3.77   10.79   0
  -2 -28   4    3.17    7.21   0
   2  28   4   -2.23    7.57   0
  -2  28  -4    7.27   10.59   0
   3 -28  -4    9.17    7.66   0
   3  28  -4    4.49   11.28   0
   3 -28   4   12.92    7.96   0
  -3 -28   4   16.02   10.99   0
  -3  28   4   -0.46   10.73   0
   3  28   4   11.54   10.97   0
  -3  28  -4    7.46   10.56   0
  -3 -28  -4    4.24   11.13   0
  -4  28  -4    2.06    7.60   0
   4  28   4   -2.27    7.84   0
  -4 -28  -4   -3.90    7.89   0
  -4 -28   4    4.53    7.90   0
   4 -28  -4   -0.84    8.03   0
   4  28  -4   -2.58    8.15   0
   4 -28   4    7.46   11.30   0
  -4  28   4    2.50   11.15   0
  -5 -28  -4   -1.00    8.25   0
   5  28  -4    4.39   12.12   0
  -5  28  -4   13.25   11.73   0
   5 -28   4    4.12   11.79   0
  -5  28   4    8.96   11.70   0
   5  28  -4    7.50   11.80   0
   5 -28  -4    7.03   11.94   0
  -5  28  -4    7.89   11.80   0
  -5 -28   4   -1.46    8.06   0
   5  28   4   12.19   11.67   0
   5  28   4   -1.66    8.53   0
   6  28  -4    8.56    9.13   0
  -6 -28  -4   -0.25    8.79   0
  -6  28  -4   -0.78    8.83   0
   6  28   4    3.35   12.39   0
   6  28  -4    7.34   12.89   0
  -6  28  -4    2.99    8.69   0
   6 -28   4   13.19   12.58   0
  -6  28   4   -2.70    9.08   0
   6 -28  -4    4.82   12.78   0
  -6 -28   4   -1.84   12.53   0
   6  28   4   -1.22   12.91   0
   1 -29   4    9.84    8.14   0
   1  29  -4    9.29   11.07   0
  -1  29  -4   10.74    7.92   0
  -1  29   4   12.57    7.62   0
  -1 -29   4    6.48    7.95   0
   1  29   4    2.51   10.84   0
  -1 -29  -4   14.39   11.07   0
   1 -29  -4   14.60    7.62   0
  -2  29  -4   -5.64    7.96   0
   2  29   4   -1.33    7.66   0
  -2 -29  -4    2.26    7.93   0
   2 -29   4    3.28    7.78   0
  -2  29   4    2.53    7.55   0
   2  29  -4   -0.34    7.85   0
  -2 -29   4    5.06    7.68   0
   2 -29  -4   -3.63   10.81   0
  -3  29   4   -0.50    8.08   0
   3  29  -4    0.62   11.06   0
   3  29   4    5.63   11.19   0
   3 -29   4   -9.86    7.78   0
  -3  29  -4   -0.75    7.78   0
  -3 -29  -4    6.38    7.75   0
  -3 -29   4    2.41    8.09   0
   3 -29  -4   11.20   11.10   0
  -4  29  -4    6.19   11.47   0
   4  29  -4    6.02    8.06   0
   4 -29   4    4.22   11.47   0
  -4 -29  -4    9.92   11.65   0
  -4  29   4    5.09   11.78   0
   4 -29  -4   -0.66   11.84   0
  -4 -29   4  -11.10   11.79   0
   4  29   4   -0.48    8.28   0
  -5  29  -4   -4.34    8.31   0
  -5  29   4   -0.83    8.68   0
   5  29  -4    1.24    8.51   0
  -5  29  -4    2.96   12.00   0
   5 -29   4    4.48    8.76   0
   5  29  -4    0.57    8.60   0
   5 -29  -4    6.65    9.00   0
  -5 -29   4    9.27   11.98   0
   5  29   4    7.74   11.93   0
  -5 -29  -4   -0.69    8.19   0
   0 -30  -4   20.93   11.22   0
   0 -30   4   19.68    7.81   0
   0  30  -4   23.06   11.34   0
   0  30   4    5.88   11.22   0
   1  30  -4    3.23   11.12   0
  -1  30  -4    7.98   11.24   0
   1 -30  -4   14.63   11.12   0
  -1 -30  -4   13.91   11.07   0
   1 -30   4   14.48   11.28   0
  -1  30   4    7.92   11.41   0
  -1 -30   4   21.71   11.31   0
   1  30   4    5.26    7.74   0
   2  30  -4    9.21    8.13   0
   2  30   4    3.96   11.47   0
  -2  30  -4   14.18   11.68   0
  -2 -30  -4    4.97    7.94   0
  -2 -30   4    0.35   11.25   0
   2 -30   4   -3.11    7.97   0
  -2  30   4    6.78   11.36   0
   2 -30  -4    7.80   11.31   0
   3 -30   4    4.01    8.23   0
  -3  30   4   -8.10   11.76   0
   3  30  -4   -8.00    7.80   0
  -3 -30   4   -4.39   10.95   0
   3 -30  -4    3.39   12.02   0
   3  30   4    0.74   11.77   0
  -3 -30  -4   -1.21   11.64   0
  -3  30  -4   12.85   11.39   0
  -4  30  -4   -2.80    8.67   0
  -4 -30  -4    5.02    8.40   0
  -4  30   4    4.70    8.54   0
   4  30  -4    0.40   12.16   0
   4 -30   4   15.60   11.96   0
   4 -30  -4   -3.07    8.24   0
  -4 -30   4   -4.09    8.57   0
   4  30   4    8.10    8.34   0
  -5  30  -4   -0.48   12.05   0
   5  30  -4    1.82   12.86   0
  -5  30  -4    3.92    9.03   0
   5 -30   4    2.47    8.78   0
  -5 -30  -4    6.69    8.86   0
  -5  30   4   -5.25    8.76   0
   5  30  -4   -0.10   12.55   0
   5 -30  -4   -5.03   12.42   0
  -5 -30   4    0.71   12.52   0
   5  30   4   -0.66   12.39   0
  -1  31  -4   -2.54    8.29   0
   1  31  -4   12.94   11.58   0
   1 -31  -4    9.12   11.51   0
  -1  31   4    5.88    8.05   0
  -1 -31   4    3.62    8.08   0
  -1 -31  -4   -0.05    8.19   0
   1 -31   4    4.17    8.00   0
   1  31   4   -0.43    8.13   0
  -2 -31  -4    9.42   11.81   0
   2  31   4    1.09    8.55   0
  -2  31   4   -3.46    8.20   0
  -2 -31   4   -5.39    8.10   0
   2 -31  -4    5.77   11.60   0
   2  31  -4   -6.86    8.32   0
   2 -31   4    4.21    8.41   0
  -2  31  -4    1.95   11.84   0
  -3  31  -4    0.37    8.70   0
   3  31   4   -1.42    8.56   0
   3  31  -4   -3.37    8.11   0
   3 -31   4    4.82    8.69   0
  -3  31   4    1.71    8.72   0
  -3 -31   4    5.27    8.10   0
   3 -31  -4    8.64   11.87   0
  -3 -31  -4    4.17   11.92   0
  -4 -31  -4    9.17   11.98   0
  -4  31  -4   10.23   11.79   0
   4 -31   4    0.78   12.51   0
  -4  31   4    4.25   12.43   0
   4 -31  -4   -2.36    9.11   0
   4  31  -4   12.17   12.13   0
   4  31   4    4.34    8.79   0
  -4 -31   4    4.73    8.34   0
   0  32  -4   -2.13   12.15   0
   0 -32   4   -6.50    8.18   0
   0  32   4    2.08    8.21   0
   0 -32  -4    5.53    8.57   0
  -1  32  -4    2.30    8.49   0
   1  32  -4    0.48   11.98   0
   1 -32   4   -0.67    8.48   0
  -1 -32   4    0.22   12.05   0
  -1  32   4    0.99   11.71   0
   1  32   4    1.29   11.78   0
   1 -32  -4   -1.30   12.07   0
  -1 -32  -4    5.99    8.36   0
  -2  32  -4   -2.38    8.42   0
  -2  32   4   -0.29    8.23   0
  -2 -32   4   10.93   11.83   0
   2 -32  -4    8.68   12.22   0
   2  32   4    4.39    8.64   0
   2 -32   4   -1.46   11.81   0
  -2 -32  -4    6.72    8.46   0
   2  32  -4   -4.71    8.43   0
   3  32  -4    4.85    8.94   0
  -3  32  -4    2.45    8.92   0
  -3  32   4   -1.86    8.68   0
   3  32   4   15.72    8.92   0
   3 -32   4   -0.29   12.11   0
  -3 -32   4    4.05    8.44   0
   3 -32  -4    7.49    8.47   0
  -3 -32  -4    6.09    9.05   0
  -1  33  -4   -6.25   12.38   0
   1  33  -4    8.61   12.30   0
  -1 -33   4   -1.59    8.66   0
   1 -33   4    2.02   12.24   0
  -1  33   4    1.58    8.27   0
   1  33   4    1.14    8.68   0
   1 -33  -4    6.66   12.41   0
  -1 -33  -4    9.21   11.73   0
  -2  33  -4   -4.67    8.98   0
  -2 -33  -4    5.18    8.97   0
   2  33  -4    5.00    8.39   0
   2 -33   4   -7.39    9.00   0
  -2 -33   4   -6.74    9.01   0
  -2  33   4   -4.50   12.20   0
   2 -33  -4    7.82   12.18   0
   2  33   4   -3.45   12.73   0
   0  34  -4   -0.89    8.89   0
   0 -34   4   -2.65    9.03   0
   0 -34  -4   15.78   12.82   0
   0  34   4    2.00    9.02   0
   1 -34  -4    4.39   12.63   0
  -1 -34   4    1.98   12.91   0
   1 -34   4    4.06    8.88   0
  -1 -34  -4   -7.04   13.05   0
  -1  -1  -5   82.93    7.52   0
  -1   1   5   86.13   10.08   0
   1   1   5   81.30    9.98   0
   1  -1   5   83.33    7.66   0
   1   1  -5   80.25   10.01   0
  -1  -1  -5   85.61    7.62   0
  -1   1   5   83.32    9.85   0
  -1   1  -5   77.35    7.36   0
   1   1   5   86.27    7.55   0
   1  -1   5   80.72    7.66   0
   1   1  -5   84.39    7.62   0
  -1   1  -5   83.13    7.62   0
  -1  -1   5   84.27    7.81   0
   1  -1  -5   91.23   10.18   0
   1   1  -5   91.29    7.89   0
   1  -1  -5   83.06    8.02   0
   2   1   5  541.05   12.94   0
   2  -1   5  525.42   12.62   0
  -2  -1  -5  512.87   12.16   0
   2  -1  -5  545.20   16.15   0
   2   1  -5  516.70   13.63   0
  -2   1  -5  534.97   12.10   0
  -2   1  -5  510.49   10.97   0
   2   1   5  512.29   10.45   0
  -2  -1  -5  510.97   10.94   0
   2   1  -5  570.38   15.41   0
  -2   1   5  537.06   12.21   0
  -2  -1   5  552.17   14.03   0
   2   1  -5  500.74   15.16   0
   2  -1  -5  520.13   15.88   0
   2  -1   5  550.64   12.59   0
  -3   1   5   80.96    9.98   0
  -3  -1  -5   69.82    6.59   0
  -3  -1   5   77.48    9.99   0
   3   1   5   73.58    8.82   0
  -3   1  -5   74.39    8.94   0
   3  -1   5   71.70    8.89   0
   3   1  -5   75.36   11.86   0
   3   1   5   83.24    8.76   0
  -3   1  -5   81.28    8.80   0
   3  -1  -5   82.57   12.64   0
   3  -1   5   82.76    8.91   0
   3   1  -5   84.00   12.18   0
   3  -1  -5   72.54   12.26   0
  -3  -1  -5   65.87    6.65   0
  -4   1  -5   54.06    8.92   0
   4  -1   5   64.34    8.33   0
   4   1  -5   63.90   16.53   0
  -4  -1   5   60.63    9.37   0
   4  -1   5   52.30    8.92   0
  -4   1   5   65.53    9.38   0
   4   1   5   64.21    6.27   0
  -4  -1  -5   66.36    8.79   0
   4   1  -5   54.90   16.50   0
   4   1   5   59.38    6.66   0
  -4  -1  -5   62.93    8.70   0
  -4   1  -5   60.09    8.39   0
   5  -1   5  172.11    7.84   0
   5   1   5  184.53    9.53   0
  -5  -1  -5  170.48   10.01   0
   5   1   5  168.23    7.81   0
  -5   1   5  184.81   11.19   0
  -5  -1  -5  115.68    7.01   0
  -5   1  -5  173.30    9.44   0
  -5   1  -5  161.19    7.61   0
  -5  -1   5  168.15   11.68   0
  -6  -1   5   29.15   12.76   0
   6  -1   5   21.49    6.27   0
  -6  -1  -5   34.42    9.37   0
  -6   1  -5   32.26    6.56   0
   6   1   5   35.32    8.94   0
  -6   1   5   31.94    9.03   0
  -6  -1  -5   31.58    6.66   0
   6   1   5   28.99    8.78   0
  -6   1  -5   33.25    6.23   0
  -6   1  -5   35.78    8.94   0
  -7  -1  -5    2.24    9.36   0
  -7  -1  -5    2.32    9.01   0
   7   1   5    2.90    6.50   0
  -7   1  -5   -0.56    8.90   0
  -7   1  -5    3.37    9.49   0
  -7   1   5   -0.19   11.47   0
  -7   1  -5   -1.02    9.07   0
  -8   1  -5   16.27    9.88   0
  -8  -1  -5   18.09    7.28   0
  -8   1  -5   27.41    9.95   0
  -8  -1  -5   13.21    9.68   0
  -8   1  -5   17.18   10.17   0
  -8  -1  -5   14.65   10.34   0
  -9  -1  -5    8.32    7.61   0
  -9   1  -5   12.07   10.79   0
  -9  -1  -5   12.55    7.78   0
  -9  -1  -5   11.60    7.81   0
  -9   1  -5    7.33    7.52   0
  -9   1  -5   18.11   10.87   0
 -10   1  -5   -0.01   11.47   0
 -10   1  -5    4.06   11.68   0
 -10  -1  -5    6.24   11.75   0
 -10  -1  -5   -1.85   11.72   0
 -10  -1  -5    0.69   11.95   0
 -10   1  -5    6.33   11.87   0
   0   2  -5 5881.78   33.47   0
   0   2  -5 6019.05   34.02   0
   0   2  -5 5978.93   34.74   0
   0  -2  -5 6131.40   33.73   0
   0  -2   5 5936.41   33.57   0
   0  -2  -5 5751.88   35.16   0
   0   2   5 5793.42   34.93   0
   0   2   5 6099.56   33.46   0
  -1   2   5 1027.52   17.03   0
  -1  -2   5 1057.58   15.96   0
   1   2  -5  995.22   17.53   0
  -1  -2  -5 1006.35   15.62   0
  -1   2  -5 1081.79   15.86   0
   1  -2   5 1011.24   15.79   0
   1   2  -5 1126.06   18.39   0
  -1   2  -5 1033.09   14.47   0
   1  -2  -5 1009.20   18.31   0
   1   2   5 1022.37   16.17   0
   1   2   5 1047.84   15.88   0
  -1  -2  -5 1009.84   15.93   0
  -1   2   5 1052.70   15.34   0
   1   2  -5  992.69   16.89   0
  -1   2  -5 1061.73   14.83   0
  -2  -2  -5  153.39   10.10   0
  -2   2  -5  124.27    9.75   0
   2  -2  -5  137.14   10.94   0
  -2   2  -5  141.01    7.73   0
  -2  -2   5  145.55   10.38   0
   2   2  -5  148.62   10.88   0
   2   2   5  147.74   10.18   0
  -2   2   5  141.49   10.10   0
  -2   2   5  131.78   11.07   0
  -2  -2  -5  121.75    7.33   0
   2   2   5  135.50    9.55   0
   2  -2   5  142.80    9.79   0
   2   2  -5  139.81   10.56   0
  -2   2  -5  146.60    7.73   0
  -3  -2   5    0.76    8.88   0
   3   2   5    4.67    5.80   0
   3  -2   5    4.96    5.89   0
  -3   2  -5    4.39    6.01   0
  -3  -2  -5    6.43    5.97   0
   3  -2  -5    4.39   12.21   0
   3   2   5    7.01    5.95   0
  -3   2   5    2.25    6.42   0
  -3  -2  -5   -1.16    8.16   0
  -3   2  -5    7.54    5.89   0
   3  -2  -5    3.30   10.45   0
  -3   2  -5    4.35    5.78   0
   3   2  -5    7.38   10.61   0
  -4   2   5   17.72    9.12   0
   4   2   5   16.74    8.22   0
  -4   2  -5   23.67    8.33   0
   4  -2   5   19.37    8.21   0
   4   2  -5   14.14   10.29   0
  -4  -2  -5   17.57    6.23   0
  -4  -2   5   21.08    8.66   0
  -4   2  -5   10.11    8.13   0
   4   2  -5   14.05    8.43   0
  -4  -2  -5   18.40    8.62   0
  -4   2  -5   15.69    8.90   0
   4   2   5   21.68    8.41   0
  -5   2  -5   35.89    6.12   0
  -5   2  -5   28.86    6.32   0
  -5   2   5   39.47    8.99   0
   5   2   5   33.74    6.31   0
  -5  -2  -5   36.53    6.13   0
   5  -2   5   28.82    6.61   0
  -5   2  -5   28.82    6.52   0
  -5  -2  -5   31.01    8.85   0
  -5  -2   5   33.77    9.47   0
   5   2   5   35.50    8.84   0
   6   2   5   12.47    5.97   0
  -6   2   5   16.71    8.87   0
  -6  -2  -5   14.45    8.77   0
  -6   2  -5   12.96    6.55   0
  -6  -2  -5   12.33    6.10   0
   6   2   5   20.40    9.08   0
  -6   2  -5   10.35    6.75   0
  -6   2  -5   19.95    8.65   0
  -7   2  -5   17.51    9.21   0
  -7   2  -5   14.80    9.47   0
  -7  -2  -5   11.96    9.59   0
  -7   2  -5   11.47    6.39   0
  -7   2   5   11.51   11.70   0
   7   2   5    8.81    6.51   0
   7   2   5   10.83    6.66   0
  -7  -2  -5    2.69    6.57   0
  -8  -2  -5    4.66    6.70   0
  -8  -2  -5    2.53   10.27   0
  -8   2   5    3.87   13.77   0
  -8   2  -5   17.02    9.62   0
  -8   2  -5    4.67    9.71   0
  -8   2   5    6.02   13.50   0
  -8   2  -5   -1.76    7.16   0
  -9   2  -5    0.82    7.76   0
  -9  -2  -5    1.33   10.65   0
  -9   2  -5    4.39    7.45   0
  -9  -2  -5    0.45    7.74   0
  -9  -2  -5   -1.60   10.73   0
  -9   2  -5   -1.03    7.49   0
 -10   2  -5    2.16    8.26   0
 -10  -2  -5    7.04   11.64   0
 -10   2  -5   -5.98    8.27   0
 -10  -2  -5   -5.57   12.17   0
 -10   2  -5    5.94   12.23   0
 -10  -2  -5    5.96   11.79   0
   1   3   5  317.04    9.45   0
   1  -3   5  311.68    9.56   0
  -1   3  -5  341.23    9.69   0
   1  -3  -5  312.88   10.62   0
  -1   3   5  305.85   10.64   0
  -1  -3  -5  328.12    9.81   0
   1   3  -5  333.37   12.19   0
  -1  -3  -5  300.23   11.26   0
  -1   3  -5  318.14    9.77   0
  -1  -3   5  309.48   10.02   0
  -1   3   5  335.30   11.75   0
   1   3   5  321.50   11.50   0
  -1  -3   5  330.09   12.21   0
  -1   3  -5  329.94   11.59   0
   1   3  -5  312.35    9.96   0
  -2   3   5  196.19   11.74   0
   2  -3   5  185.13    7.61   0
   2   3   5  215.83   10.11   0
   2   3   5  211.50    8.65   0
  -2   3  -5  236.68    8.39   0
  -2   3  -5  199.47    8.25   0
   2   3  -5  219.86   11.50   0
  -2  -3  -5  183.83    8.33   0
   2   3  -5  206.69   11.12   0
  -2   3   5  221.59   10.56   0
  -2  -3  -5  189.76    8.14   0
   2  -3  -5  194.48   11.74   0
  -2   3  -5  219.67   10.33   0
  -2  -3   5  229.00   11.52   0
  -2  -3   5  216.53   11.33   0
  -3   3  -5   22.66    6.31   0
[truncated: 869,527 more chars]
