# Supplementary material for: Crystal structure and Hirshfeld surface analysis of 4-[4-(1H-benzo[d]imidazol-2-yl)phen­oxy]phthalo­nitrile monohydrate
Source: Acta Crystallogr E Crystallogr Commun. 2018 Jun 19;74(Pt 7):994–7. doi: 10.1107/S2056989018008745 (PMC6038632; doi:10.1107/S2056989018008745)
Supplement: Supplementary file 2 [file e-74-00994-Isup2.hkl]

data_I                                                                          
_shelx_title ' shelxt_a.res in Pbca'                                            
_shelx_refln_list_code          4                                               
_shelx_F_calc_maximum      228.07                                               
_exptl_crystal_F_000      1472.00                                               
_reflns_d_resolution_high  0.8107                                               
                                                                                
loop_                                                                           
 _space_group_symop_operation_xyz                                               
 'x, y, z'                                                                      
 '-x+1/2, -y, z+1/2'                                                            
 '-x, y+1/2, -z+1/2'                                                            
 'x+1/2, -y+1/2, -z'                                                            
 '-x, -y, -z'                                                                   
 'x-1/2, y, -z-1/2'                                                             
 'x, -y-1/2, z-1/2'                                                             
 '-x-1/2, y-1/2, z'                                                             
                                                                                
_cell_length_a     8.7657                                                       
_cell_length_b    27.2852                                                       
_cell_length_c    14.6938                                                       
_cell_angle_alpha  90.000                                                       
_cell_angle_beta   90.000                                                       
_cell_angle_gamma  90.000                                                       
                                                                                
_shelx_F_squared_multiplier     1.000                                           
                                                                                
loop_                                                                           
 _refln_index_h                                                                 
 _refln_index_k                                                                 
 _refln_index_l                                                                 
 _refln_F_squared_calc                                                          
 _refln_F_squared_meas                                                          
 _refln_F_squared_sigma                                                         
 _refln_observed_status                                                         
   2   0   0        358.20        370.87        37.87 o                         
   4   0   0         18.29         33.47        27.11 o                         
   6   0   0        262.96        215.42        22.94 o                         
   8   0   0         58.61         61.59        33.26 o                         
  10   0   0         82.10         71.25        44.09 o                         
   2   1   0        419.33        357.43        26.44 o                         
   4   1   0       6437.47       6515.50        70.76 o                         
   6   1   0        267.73        264.40        18.85 o                         
   8   1   0        745.28        702.43        24.33 o                         
  10   1   0          0.02          4.18        28.68 o                         
   2   2   0       4882.53       4405.57       333.05 o                         
   4   2   0       3848.16       3638.00       180.46 o                         
   6   2   0        376.63        343.56        20.87 o                         
   8   2   0        164.62        126.11        24.28 o                         
  10   2   0        147.25        143.58        29.74 o                         
   2   3   0      13689.89      14043.89       138.27 o                         
   4   3   0       3184.86       3316.13        78.08 o                         
   6   3   0        343.92        325.42        19.89 o                         
   8   3   0          5.16          9.02        23.56 o                         
  10   3   0         29.92         34.01        29.15 o                         
   0   4   0       9792.09      10730.99       199.04 o                         
   2   4   0      23357.02      23566.24       282.73 o                         
   4   4   0       1063.71       1078.84        37.36 o                         
   6   4   0         93.62        106.79        21.74 o                         
   8   4   0        372.81        342.75        25.22 o                         
  10   4   0         12.52         15.50        30.01 o                         
   2   5   0       1208.35       1226.11        28.53 o                         
   4   5   0         37.82         20.80        22.11 o                         
   6   5   0        336.09        311.57        20.93 o                         
   8   5   0         22.63         43.59        23.48 o                         
  10   5   0          0.77         -2.23        29.99 o                         
   0   6   0      17979.31      17663.46       113.50 o                         
   2   6   0        899.49        906.21        27.98 o                         
   4   6   0        118.78        143.33        18.99 o                         
   6   6   0       1179.68       1226.35        39.07 o                         
   8   6   0         42.85         46.78        21.75 o                         
  10   6   0         57.29         70.07        31.96 o                         
   2   7   0        596.13        646.68        26.58 o                         
   4   7   0       5596.43       5633.45       129.73 o                         
   6   7   0        303.32        238.10        20.49 o                         
   8   7   0         51.13         58.20        21.61 o                         
  10   7   0         14.45         22.42        29.61 o                         
   0   8   0      10174.05      11355.54       111.50 o                         
   2   8   0        107.76        134.94        19.69 o                         
   4   8   0       5382.86       5499.98        70.61 o                         
   6   8   0        372.24        285.82        22.95 o                         
   8   8   0          7.31         -1.10        21.52 o                         
  10   8   0         10.24         29.09        27.94 o                         
   2   9   0        470.81        451.27        22.48 o                         
   4   9   0       7487.95       7497.97        94.80 o                         
   6   9   0        738.70        753.90        26.43 o                         
   8   9   0         19.81         63.58        20.49 o                         
  10   9   0          5.33         11.11        28.55 o                         
   0  10   0       7793.49       7768.58       132.96 o                         
   2  10   0       7059.42       6736.58       162.27 o                         
   4  10   0       5086.93       5330.79       130.56 o                         
   6  10   0         20.66         40.41        20.22 o                         
   8  10   0          0.67         11.70        21.77 o                         
  10  10   0         97.64        128.82        28.30 o                         
   2  11   0       1122.31       1231.02        26.38 o                         
   4  11   0        906.43        921.07        36.82 o                         
   6  11   0       1375.54       1271.67        36.07 o                         
   8  11   0         16.04         30.77        20.84 o                         
  10  11   0          9.59         20.57        26.78 o                         
   0  12   0        321.13        261.91        33.90 o                         
   2  12   0       6061.93       6455.87        47.68 o                         
   4  12   0       2062.31       2124.68        63.78 o                         
   6  12   0        115.97        118.17        22.01 o                         
   8  12   0        137.07        169.39        25.28 o                         
  10  12   0         52.62         89.90        30.72 o                         
   2  13   0       1164.08       1228.42        24.14 o                         
   4  13   0        275.66        307.73        30.07 o                         
   6  13   0       2362.51       2508.25        28.90 o                         
   8  13   0         43.27         45.36        22.91 o                         
   0  14   0       2657.31       2588.55        37.65 o                         
   2  14   0        461.19        419.83        22.25 o                         
   4  14   0         62.19         34.61        21.23 o                         
   6  14   0       2259.73       2355.56       140.74 o                         
   8  14   0          5.95         10.77        21.11 o                         
   2  15   0        113.32        128.44        19.37 o                         
   4  15   0         28.61         26.15        18.75 o                         
   6  15   0          8.48         23.07        21.81 o                         
   8  15   0         10.09         10.89        21.83 o                         
   0  16   0          2.92         -1.52        26.94 o                         
   2  16   0        431.77        416.34        20.82 o                         
   4  16   0        193.51        200.54        20.09 o                         
   6  16   0        128.41        128.89        20.54 o                         
   8  16   0        111.16         96.07        26.03 o                         
   2  17   0          7.00        -13.79        22.97 o                         
   4  17   0        109.10        107.45        18.00 o                         
   6  17   0        164.21        162.93        21.87 o                         
   8  17   0          0.83         -7.63        18.51 o                         
   0  18   0       1914.07       1965.90        83.94 o                         
   2  18   0        137.22        153.47        21.48 o                         
   4  18   0         14.25         36.77        24.02 o                         
   6  18   0         45.50         48.66        20.34 o                         
   8  18   0         11.13         -6.49        22.57 o                         
   2  19   0        222.69        201.72        18.33 o                         
   4  19   0         29.91         34.71        17.82 o                         
   6  19   0         50.62         44.46        20.62 o                         
   8  19   0        285.63        293.58        26.58 o                         
   0  20   0          4.18         15.90        27.66 o                         
   2  20   0          0.65        -10.81        18.24 o                         
   4  20   0         97.35         87.17        22.34 o                         
   6  20   0         36.93         18.44        20.04 o                         
   8  20   0         45.04         33.54        31.10 o                         
   2  21   0        538.85        522.92        21.87 o                         
   4  21   0         21.89         39.71        20.21 o                         
   6  21   0          0.48        -12.89        19.38 o                         
   8  21   0          9.77          9.19        25.25 o                         
   0  22   0       1065.09       1053.78        34.02 o                         
   2  22   0        389.17        370.47        23.91 o                         
   4  22   0          4.80          7.81        19.43 o                         
   6  22   0         63.53         58.48        20.03 o                         
   8  22   0         21.13         31.22        22.09 o                         
   2  23   0         75.01         86.26        18.10 o                         
   4  23   0         44.71         59.65        18.23 o                         
   6  23   0          8.08         11.44        25.67 o                         
   0  24   0        281.00        302.83        40.84 o                         
   2  24   0        303.95        273.60        18.72 o                         
   4  24   0          0.49          5.36        18.51 o                         
   6  24   0         34.69         55.84        24.21 o                         
   2  25   0          2.51         -6.59        19.65 o                         
   4  25   0         53.50         33.55        22.19 o                         
   6  25   0          3.23         12.03        24.67 o                         
   0  26   0          1.18         16.56        37.95 o                         
   2  26   0         11.01         18.79        20.22 o                         
   4  26   0          3.80         29.37        24.87 o                         
   6  26   0          0.06         -2.98        25.53 o                         
   2  27   0        433.56        401.50        23.88 o                         
   4  27   0          1.34         27.93        23.80 o                         
   6  27   0          0.72         15.94        24.19 o                         
   0  28   0        256.61        299.65        29.08 o                         
   2  28   0         17.36         18.65        20.85 o                         
   4  28   0          5.97         11.94        22.29 o                         
   6  28   0         30.62         30.23        29.10 o                         
   2  29   0         11.49         32.20        23.90 o                         
   4  29   0          2.48        -11.47        22.20 o                         
   0  30   0         98.60         99.74        30.30 o                         
   2  30   0          5.58         29.82        20.82 o                         
   4  30   0         40.70         76.88        25.71 o                         
   2  31   0         47.62         28.63        23.42 o                         
   4  31   0         35.98         35.15        24.35 o                         
   0  32   0         40.88        107.99        44.62 o                         
   2  32   0         90.90        105.96        24.38 o                         
   2  33   0          2.99         -9.92        22.99 o                         
   1   1   1         13.82         13.17        18.15 o                         
   2   1   1       5543.84       5392.27        87.77 o                         
   3   1   1       1005.88        996.56        18.31 o                         
   4   1   1        203.35        194.56        13.81 o                         
   5   1   1         14.38         13.38        11.57 o                         
   6   1   1          0.05          0.98        13.14 o                         
   7   1   1        135.57        160.20        15.27 o                         
   8   1   1        483.58        432.81        16.72 o                         
   9   1   1          8.38         14.60        17.43 o                         
  10   1   1         19.34         27.28        21.17 o                         
   0   2   1       1956.72       2289.91        46.99 o                         
   1   2   1         12.40          8.85        16.39 o                         
   2   2   1       6122.66       6009.44       123.99 o                         
   3   2   1         31.07         33.74        14.70 o                         
   4   2   1        336.25        346.96        14.22 o                         
   5   2   1         85.72         76.01        12.56 o                         
   6   2   1         30.05         21.40        12.24 o                         
   7   2   1         93.33         93.13        14.73 o                         
   8   2   1         24.35         19.51        16.15 o                         
   9   2   1          9.00         17.50        17.92 o                         
  10   2   1         26.31         29.77        20.62 o                         
   1   3   1        455.61        532.28        23.94 o                         
   2   3   1      33207.93      32704.27       603.67 o                         
   3   3   1        340.52        338.01        14.02 o                         
   4   3   1          4.46          0.85        13.31 o                         
   5   3   1        325.59        264.45        14.56 o                         
   6   3   1        321.24        309.39        14.11 o                         
   7   3   1          6.98          7.00        13.87 o                         
   8   3   1          9.04         13.43        16.58 o                         
   9   3   1         23.57         34.74        18.07 o                         
  10   3   1          0.02          3.18        20.64 o                         
   0   4   1       8140.21       8883.94       263.73 o                         
   1   4   1       3505.24       3933.55       101.32 o                         
   2   4   1      49223.14      48649.06       402.53 o                         
   3   4   1         28.91         26.34        15.41 o                         
   4   4   1         62.05         60.40        13.10 o                         
   5   4   1        409.81        457.62        15.95 o                         
   6   4   1          1.12          7.03        14.67 o                         
   7   4   1          5.22          9.55        13.59 o                         
   8   4   1         22.37         24.27        15.71 o                         
   9   4   1          9.25         20.14        16.93 o                         
  10   4   1         23.66         16.68        21.09 o                         
   1   5   1       7942.33       8619.97       104.37 o                         
   2   5   1      29617.08      30475.86       239.86 o                         
   3   5   1       3122.80       3134.35        53.89 o                         
   4   5   1       1707.38       1592.82        21.10 o                         
   5   5   1         83.43         74.52        12.83 o                         
   6   5   1        186.94        191.89        14.08 o                         
   7   5   1          2.64          7.46        13.31 o                         
   8   5   1         12.09         15.64        15.21 o                         
   9   5   1         26.05         37.92        16.72 o                         
  10   5   1         23.75         23.98        19.51 o                         
   0   6   1        115.45        125.40        25.40 o                         
   1   6   1         33.07         35.16        15.97 o                         
   2   6   1      31946.72      31970.26       212.50 o                         
   3   6   1        141.75         99.94        14.72 o                         
   4   6   1        124.36        118.25        14.50 o                         
   5   6   1        941.28        990.71        16.62 o                         
   6   6   1          9.46         19.50        14.11 o                         
   7   6   1          0.16         13.32        15.25 o                         
   8   6   1          3.24         18.04        16.97 o                         
   9   6   1          3.22         11.54        17.49 o                         
  10   6   1         13.06         15.87        20.53 o                         
   1   7   1         23.19         52.62        16.33 o                         
   2   7   1        291.66        257.07        15.98 o                         
   3   7   1       7575.57       7546.68        37.53 o                         
   4   7   1       1411.46       1475.73        18.66 o                         
   5   7   1         30.30         19.83        12.48 o                         
   6   7   1         92.98         76.95        13.71 o                         
   7   7   1         38.84         30.15        13.43 o                         
   8   7   1         48.47         64.50        15.89 o                         
   9   7   1          4.35         14.46        17.16 o                         
  10   7   1          8.79         21.95        21.79 o                         
   0   8   1       3208.17       3228.60        38.15 o                         
   1   8   1       8450.17       8636.68        47.19 o                         
   2   8   1       1152.31       1114.13        38.89 o                         
   3   8   1         36.70         56.19        13.03 o                         
   4   8   1         54.97         36.34        13.27 o                         
   5   8   1        194.16        165.62        14.77 o                         
   6   8   1        685.28        682.92        16.25 o                         
   7   8   1         21.49         30.03        15.33 o                         
   8   8   1         72.79         93.02        15.87 o                         
   9   8   1          4.49         -0.47        15.33 o                         
  10   8   1         15.34         20.93        20.78 o                         
   1   9   1          0.93          1.05        14.11 o                         
   2   9   1        173.48        196.21        14.20 o                         
   3   9   1        319.63        379.17        13.78 o                         
   4   9   1       7696.19       7737.22        56.48 o                         
   5   9   1        648.00        619.76        15.90 o                         
   6   9   1          1.14          4.12        14.71 o                         
   7   9   1         40.68         39.22        13.79 o                         
   8   9   1         61.49         77.39        16.16 o                         
   9   9   1          0.31          6.16        16.33 o                         
  10   9   1         16.77         28.21        21.08 o                         
   0  10   1       2974.47       3005.21        40.52 o                         
   1  10   1          1.02          7.12        12.86 o                         
   2  10   1          0.94          3.53        14.61 o                         
   3  10   1       5583.27       5669.29        37.59 o                         
   4  10   1        531.10        474.24        14.66 o                         
   5  10   1         20.19         34.77        14.45 o                         
   6  10   1        530.55        485.43        15.91 o                         
   7  10   1          6.47         16.01        15.10 o                         
   8  10   1          6.45         12.33        14.93 o                         
   9  10   1          2.22         14.24        17.73 o                         
  10  10   1         14.42         28.71        18.35 o                         
   1  11   1         71.14         82.00        12.84 o                         
   2  11   1        606.53        593.29        14.87 o                         
   3  11   1        818.22        727.75        16.14 o                         
   4  11   1        451.25        482.04        14.22 o                         
   5  11   1          0.09         15.98        14.88 o                         
   6  11   1          1.26         18.01        14.89 o                         
   7  11   1        103.63        102.91        15.56 o                         
   8  11   1         12.65         17.76        14.63 o                         
   9  11   1         10.90         29.64        18.02 o                         
  10  11   1         25.93         21.96        19.20 o                         
   0  12   1        306.14        286.03        20.48 o                         
   1  12   1         23.19         52.58        14.02 o                         
   2  12   1       1829.37       1865.02        31.37 o                         
   3  12   1          7.41          2.90        12.19 o                         
   4  12   1         30.27         28.06        14.40 o                         
   5  12   1        156.46        167.70        15.12 o                         
   6  12   1         22.18         18.72        16.64 o                         
   7  12   1        288.91        295.55        15.64 o                         
   8  12   1          0.58         11.56        16.64 o                         
   9  12   1          0.27          5.39        16.63 o                         
  10  12   1          8.71         25.36        19.38 o                         
   1  13   1        784.97        752.02        15.24 o                         
   2  13   1        145.79        166.49        14.82 o                         
   3  13   1        261.48        266.42        13.46 o                         
   4  13   1        907.47        975.69        16.19 o                         
   5  13   1         18.19         30.65        14.53 o                         
   6  13   1       2447.46       2337.69        23.08 o                         
   7  13   1        278.71        253.17        15.08 o                         
   8  13   1          0.66         10.43        16.80 o                         
   9  13   1          5.29         19.12        17.53 o                         
   0  14   1         77.21         84.55        18.05 o                         
   1  14   1          9.02          7.86        12.50 o                         
   2  14   1        848.79        892.48        17.65 o                         
   3  14   1          6.61         11.62        12.07 o                         
   4  14   1        488.32        466.97        14.60 o                         
   5  14   1       1131.81       1021.59        23.90 o                         
   6  14   1        247.96        227.43        15.83 o                         
   7  14   1         24.51         46.22        15.02 o                         
   8  14   1        147.11        134.66        17.06 o                         
   9  14   1          2.38          5.44        17.09 o                         
   1  15   1        296.46        316.60        14.13 o                         
   2  15   1         26.67         51.59        12.50 o                         
   3  15   1         76.20         94.12        12.05 o                         
   4  15   1          1.88          7.69        13.07 o                         
   5  15   1          4.05         17.88        14.10 o                         
   6  15   1          4.18         13.27        14.55 o                         
   7  15   1         43.61         55.31        14.65 o                         
   8  15   1          4.38         20.51        15.67 o                         
   9  15   1          2.38         11.41        17.10 o                         
   0  16   1       1960.97       1958.89        37.34 o                         
   1  16   1          0.56         14.62        12.72 o                         
   2  16   1        239.89        240.75        14.14 o                         
   3  16   1        142.84        165.94        13.91 o                         
   4  16   1          0.62         10.18        13.49 o                         
   5  16   1          0.03         13.11        12.86 o                         
   6  16   1        147.71        163.61        14.33 o                         
   7  16   1        105.03         71.44        18.53 o                         
   8  16   1         29.82         35.31        16.60 o                         
   9  16   1          1.86         12.17        18.90 o                         
   1  17   1        116.76        130.81        12.87 o                         
   2  17   1        250.86        281.04        14.61 o                         
   3  17   1        156.39        130.49        14.14 o                         
   4  17   1         40.75         49.91        15.32 o                         
   5  17   1         28.82         25.52        15.85 o                         
   6  17   1        407.59        412.62        14.83 o                         
   7  17   1          6.94         -6.50        16.90 o                         
   8  17   1         77.42         90.76        19.33 o                         
   9  17   1         16.59         13.99        17.89 o                         
   0  18   1        510.72        506.99        21.25 o                         
   1  18   1        544.10        547.25        14.42 o                         
   2  18   1         32.03         28.43        13.39 o                         
   3  18   1          5.45         17.71        12.95 o                         
   4  18   1         10.90         10.14        16.18 o                         
   5  18   1          5.82         17.83        14.74 o                         
   6  18   1        240.34        270.74        15.94 o                         
   7  18   1          3.17          5.11        14.67 o                         
   8  18   1        168.96        157.13        16.44 o                         
   9  18   1          1.89          0.63        18.82 o                         
   1  19   1         46.10         81.85        12.72 o                         
   2  19   1         63.80         68.17        13.60 o                         
   3  19   1        142.23         96.27        13.79 o                         
   4  19   1          9.01         18.57        14.22 o                         
   5  19   1         54.55         39.65        15.19 o                         
   6  19   1          1.22          3.99        13.31 o                         
   7  19   1          0.43         12.01        16.15 o                         
   8  19   1         62.47         65.28        18.28 o                         
   0  20   1        422.18        415.49        22.68 o                         
   1  20   1        145.53        142.23        13.25 o                         
   2  20   1         15.19         26.07        15.18 o                         
   3  20   1         49.10         64.46        14.11 o                         
   4  20   1         46.19         65.16        13.30 o                         
   5  20   1          0.72         24.13        17.45 o                         
   6  20   1          2.93          1.90        14.04 o                         
   7  20   1          5.48         15.86        15.65 o                         
   8  20   1          2.14          4.51        18.94 o                         
   1  21   1        333.23        319.97        13.87 o                         
   2  21   1        107.49        102.68        14.41 o                         
   3  21   1          5.02         12.27        14.27 o                         
   4  21   1          1.44          0.85        14.59 o                         
   5  21   1         33.63         33.00        14.02 o                         
   6  21   1          0.88         11.58        16.65 o                         
   7  21   1         26.99         36.82        15.98 o                         
   8  21   1          4.45         20.08        18.06 o                         
   0  22   1        114.84         97.63        20.82 o                         
   1  22   1        126.68        132.14        14.55 o                         
   2  22   1         57.34         59.55        15.26 o                         
   3  22   1          2.81         23.65        13.30 o                         
   4  22   1         80.01         80.11        14.96 o                         
   5  22   1         98.78        116.01        15.69 o                         
   6  22   1          1.03          8.25        16.42 o                         
   7  22   1          5.98         21.61        19.58 o                         
   8  22   1         30.14         40.50        18.06 o                         
   1  23   1          0.25          9.71        14.25 o                         
   2  23   1        178.29        166.11        14.90 o                         
   3  23   1          0.05         23.13        13.72 o                         
   4  23   1        116.37        109.90        15.58 o                         
   5  23   1         24.39         20.28        15.08 o                         
   6  23   1          0.39         10.41        14.98 o                         
   7  23   1          0.97         15.67        17.09 o                         
   0  24   1       1926.59       1848.05        44.62 o                         
   1  24   1         23.47         48.85        14.80 o                         
   2  24   1        361.35        387.87        15.09 o                         
   3  24   1         71.01         93.92        14.17 o                         
   4  24   1         55.58         60.11        14.96 o                         
   5  24   1         39.20         23.94        15.54 o                         
   6  24   1          0.41         -2.14        17.16 o                         
   7  24   1          2.39          8.97        17.21 o                         
   1  25   1        521.86        520.24        17.06 o                         
   2  25   1          1.95         16.48        13.34 o                         
   3  25   1         19.83         35.67        14.26 o                         
   4  25   1        149.35        163.69        15.58 o                         
   5  25   1          1.16         18.60        15.28 o                         
   6  25   1         49.15         50.73        16.48 o                         
   7  25   1          5.13         28.17        18.88 o                         
   0  26   1       1138.85       1207.13        44.95 o                         
   1  26   1         41.84         79.71        16.12 o                         
   2  26   1         56.93         62.56        14.58 o                         
   3  26   1         41.06         34.62        13.88 o                         
   4  26   1          8.50         10.47        15.42 o                         
   5  26   1         27.80         29.91        15.68 o                         
   6  26   1          6.07         10.43        16.99 o                         
   1  27   1        243.51        249.30        15.08 o                         
   2  27   1          9.57         38.41        15.20 o                         
   3  27   1          7.33         17.53        16.77 o                         
   4  27   1          3.50         17.37        16.02 o                         
   5  27   1          1.30         14.18        15.99 o                         
   6  27   1          7.91         16.14        17.12 o                         
   0  28   1         40.55         47.02        23.05 o                         
   1  28   1         26.61         26.07        14.56 o                         
   2  28   1          2.27          8.78        15.69 o                         
   3  28   1          0.09         13.34        14.82 o                         
   4  28   1         43.20         54.55        16.50 o                         
   5  28   1         32.48         48.94        16.51 o                         
   1  29   1          4.90          8.50        15.41 o                         
   2  29   1          8.00         11.69        17.31 o                         
   3  29   1          1.15         -3.80        15.84 o                         
   4  29   1         61.24         57.56        17.05 o                         
   5  29   1          6.47         23.26        16.78 o                         
   0  30   1         66.41         69.85        22.79 o                         
   1  30   1         13.68         28.55        16.36 o                         
   2  30   1         19.57         28.38        16.38 o                         
   3  30   1          0.00         14.44        17.53 o                         
   4  30   1         41.29         38.85        17.69 o                         
   1  31   1         11.51         20.90        17.23 o                         
   2  31   1          0.66          5.83        17.60 o                         
   3  31   1          6.81         16.35        18.94 o                         
   4  31   1         26.38         37.71        17.32 o                         
   0  32   1         52.54         70.70        27.96 o                         
   1  32   1          6.53         26.65        17.38 o                         
   2  32   1         21.45         23.82        17.22 o                         
   3  32   1          7.64         28.74        19.66 o                         
   1  33   1          0.35         13.93        16.19 o                         
   2  33   1          7.91         15.95        18.00 o                         
   0   0   2      52018.05      51287.24       770.69 o                         
   1   0   2      16775.80      17233.02       215.12 o                         
   2   0   2       3892.83       3532.45       153.41 o                         
   3   0   2       1179.25       1396.29        29.24 o                         
   4   0   2        688.09        520.13        35.72 o                         
   5   0   2       2089.42       2054.56       103.21 o                         
   6   0   2        147.15        144.87        18.54 o                         
   7   0   2        716.58        751.45        25.96 o                         
   8   0   2         86.31         86.83        23.07 o                         
   9   0   2         60.45         33.61        27.78 o                         
  10   0   2         24.79         30.49        30.62 o                         
   1   1   2       8155.56       8266.13        69.42 o                         
   2   1   2       8824.42       8513.25       110.90 o                         
   3   1   2       1888.80       1650.49        32.97 o                         
   4   1   2        454.98        400.15        15.56 o                         
   5   1   2         10.22          0.61        15.05 o                         
   6   1   2          7.94         11.59        13.95 o                         
   7   1   2         65.43         64.65        13.22 o                         
   8   1   2         87.07         80.15        15.55 o                         
   9   1   2         16.30         14.27        18.63 o                         
  10   1   2          1.31          2.99        25.92 o                         
   0   2   2      17334.67      17368.58       163.92 o                         
   1   2   2       6698.44       6794.19        65.73 o                         
   2   2   2       3396.74       3430.85        44.18 o                         
   3   2   2       5206.69       4908.26       172.38 o                         
   4   2   2         82.33         73.99        12.70 o                         
   5   2   2        478.55        496.75        15.04 o                         
   6   2   2         73.44         66.72        13.87 o                         
   7   2   2          8.91         10.82        14.68 o                         
   8   2   2          5.68         11.63        16.95 o                         
   9   2   2         10.87          4.89        18.38 o                         
  10   2   2         14.56         16.90        24.84 o                         
   1   3   2      18217.54      18053.63       176.85 o                         
   2   3   2       1760.22       1838.68        31.05 o                         
   3   3   2        131.00        139.93        15.23 o                         
   4   3   2        253.13        245.32        13.57 o                         
   5   3   2        729.75        693.22        17.01 o                         
   6   3   2        103.60        109.17        15.47 o                         
   7   3   2          5.03         10.54        14.13 o                         
   8   3   2         22.75         16.83        15.95 o                         
   9   3   2          7.96         19.53        20.28 o                         
  10   3   2          0.13          1.21        24.01 o                         
   0   4   2        514.52        634.37        28.18 o                         
   1   4   2       1921.69       2124.66        24.44 o                         
   2   4   2        782.11        687.45        16.73 o                         
   3   4   2       1878.91       1972.92        23.27 o                         
   4   4   2          7.63         17.09        12.14 o                         
   5   4   2       2612.23       2553.94        48.06 o                         
   6   4   2        109.70        125.53        12.86 o                         
   7   4   2        147.68        137.40        14.49 o                         
   8   4   2          6.27          5.47        16.86 o                         
   9   4   2          1.98         14.87        17.92 o                         
  10   4   2        102.00         98.14        24.18 o                         
   1   5   2       3808.81       3925.47        64.71 o                         
   2   5   2      10368.74      10216.41       130.73 o                         
   3   5   2       1478.28       1435.17        19.04 o                         
   4   5   2         93.81        102.73        13.73 o                         
   5   5   2          0.58         18.07        13.50 o                         
   6   5   2         70.70         85.17        14.97 o                         
   7   5   2        164.61        153.58        16.60 o                         
   8   5   2          0.01          4.21        16.04 o                         
   9   5   2         46.15         66.36        21.26 o                         
  10   5   2         13.93         16.15        22.25 o                         
   0   6   2        450.47        584.35        29.23 o                         
   1   6   2         67.25         68.22        17.07 o                         
   2   6   2       2562.59       2530.10        24.46 o                         
   3   6   2        233.78        236.90        12.44 o                         
   4   6   2         45.94         68.20        12.75 o                         
   5   6   2        368.39        340.34        14.65 o                         
   6   6   2        400.27        338.67        15.05 o                         
   7   6   2        191.08        178.67        14.81 o                         
   8   6   2          1.92          5.22        15.19 o                         
   9   6   2          0.56          0.72        19.96 o                         
  10   6   2          7.92         15.85        19.57 o                         
   1   7   2      11194.08      11237.98        82.50 o                         
   2   7   2          3.94          6.82        12.71 o                         
   3   7   2        290.10        321.86        14.21 o                         
   4   7   2       1718.17       1735.53        25.00 o                         
   5   7   2         54.69         42.37        14.01 o                         
   6   7   2          5.57         13.22        13.55 o                         
   7   7   2          3.58         12.82        14.89 o                         
   8   7   2         64.94         61.20        16.82 o                         
   9   7   2         15.43         22.40        18.64 o                         
  10   7   2          1.90          6.36        23.16 o                         
   0   8   2        184.18        238.92        21.41 o                         
   1   8   2       3455.31       3713.82        44.50 o                         
   2   8   2         51.35         60.31        14.11 o                         
   3   8   2          6.87         10.68        12.76 o                         
   4   8   2        563.83        470.88        14.27 o                         
   5   8   2         34.31         15.05        12.66 o                         
   6   8   2        185.66        218.24        14.67 o                         
   7   8   2       1000.73        918.06        16.81 o                         
   8   8   2         16.83         28.21        16.69 o                         
   9   8   2         11.50         18.98        18.22 o                         
  10   8   2          0.00          6.12        20.32 o                         
   1   9   2       2460.91       2433.81        27.14 o                         
   2   9   2        518.78        537.17        17.58 o                         
   3   9   2       4339.45       4375.05        66.56 o                         
   4   9   2       1624.61       1575.43        23.92 o                         
   5   9   2       1830.02       1682.09        36.45 o                         
   6   9   2         35.62         32.42        13.02 o                         
   7   9   2        127.31        135.86        14.11 o                         
   8   9   2         39.64         36.53        16.43 o                         
   9   9   2          0.02          5.69        16.35 o                         
  10   9   2          4.91          2.33        20.99 o                         
   0  10   2        304.22        256.97        19.62 o                         
   1  10   2       2587.47       2632.69        34.88 o                         
   2  10   2        616.69        678.17        18.52 o                         
   3  10   2       1799.84       1794.06        24.68 o                         
   4  10   2       2519.54       2298.93        31.00 o                         
   5  10   2       1080.78        956.31        15.74 o                         
   6  10   2        310.87        339.44        14.73 o                         
   7  10   2       1038.28       1051.73        18.08 o                         
   8  10   2         62.92         73.22        16.20 o                         
   9  10   2          8.27         19.48        17.51 o                         
  10  10   2          5.97         16.00        21.62 o                         
   1  11   2       3310.52       3510.59        30.09 o                         
   2  11   2         63.39         55.73        12.26 o                         
   3  11   2        163.19        121.44        13.03 o                         
   4  11   2         61.71         47.05        12.18 o                         
   5  11   2        395.91        368.98        13.81 o                         
   6  11   2         99.65        113.49        14.50 o                         
   7  11   2        223.14        259.45        16.73 o                         
   8  11   2         17.89         19.58        15.51 o                         
   9  11   2         45.26         44.19        16.44 o                         
  10  11   2         14.15         19.44        19.81 o                         
   0  12   2       1177.17       1234.79        23.16 o                         
   1  12   2          0.75        -13.32        13.32 o                         
   2  12   2       1425.69       1497.81        24.74 o                         
   3  12   2       1066.73       1171.43        16.40 o                         
   4  12   2         12.36         12.27        12.64 o                         
   5  12   2         14.48         45.11        15.10 o                         
   6  12   2        310.01        265.55        14.63 o                         
   7  12   2       1255.16       1147.33        29.85 o                         
   8  12   2         70.22         72.38        17.21 o                         
   9  12   2          0.98          5.47        16.64 o                         
  10  12   2          2.26          4.77        19.51 o                         
   1  13   2        354.61        390.35        14.66 o                         
   2  13   2        232.71        220.24        13.49 o                         
   3  13   2        316.42        329.78        15.03 o                         
   4  13   2        531.68        500.29        17.88 o                         
   5  13   2        253.88        240.38        15.31 o                         
   6  13   2        295.80        237.25        13.94 o                         
   7  13   2        103.71         71.06        14.52 o                         
   8  13   2         22.19         22.50        15.73 o                         
   9  13   2         17.48         20.25        17.82 o                         
   0  14   2       1165.95       1251.62        24.06 o                         
   1  14   2       4979.45       5249.40        31.63 o                         
   2  14   2        437.34        472.94        14.24 o                         
   3  14   2        295.12        288.03        13.06 o                         
   4  14   2          0.32          6.36        13.14 o                         
   5  14   2        155.45        180.48        14.10 o                         
   6  14   2        308.02        250.11        14.21 o                         
   7  14   2        194.45        213.50        15.65 o                         
   8  14   2          1.29         10.23        15.43 o                         
   9  14   2          6.25         11.66        17.45 o                         
   1  15   2       1610.39       1570.48        22.95 o                         
   2  15   2        184.05        181.29        13.42 o                         
   3  15   2        320.95        294.20        14.26 o                         
   4  15   2        369.82        397.92        13.85 o                         
   5  15   2         23.19         21.52        13.13 o                         
   6  15   2        104.67        115.16        12.55 o                         
   7  15   2         68.35         53.41        14.59 o                         
   8  15   2         34.58         51.68        15.47 o                         
   9  15   2         11.99         10.00        15.09 o                         
   0  16   2         34.90         21.29        19.45 o                         
   1  16   2        144.00        134.83        14.62 o                         
   2  16   2          6.35         13.15        13.45 o                         
   3  16   2        267.23        280.96        13.48 o                         
   4  16   2        205.26        192.45        14.82 o                         
   5  16   2        192.14        232.62        14.38 o                         
   6  16   2        396.92        362.42        14.32 o                         
   7  16   2         52.56         63.12        16.88 o                         
   8  16   2         73.28         70.11        16.48 o                         
   9  16   2         19.34         26.14        19.28 o                         
   1  17   2        524.13        552.36        14.98 o                         
   2  17   2         91.28         94.19        14.48 o                         
   3  17   2        526.55        498.56        16.99 o                         
   4  17   2        343.85        336.22        14.43 o                         
   5  17   2        388.39        366.41        14.42 o                         
   6  17   2        132.66        131.17        13.69 o                         
   7  17   2          2.23         21.06        17.27 o                         
   8  17   2          2.35         19.14        16.91 o                         
   9  17   2         45.98         52.08        18.63 o                         
   0  18   2        539.29        574.58        25.57 o                         
   1  18   2        646.54        660.83        14.25 o                         
   2  18   2        221.79        214.30        13.18 o                         
   3  18   2        426.85        432.49        14.41 o                         
   4  18   2        322.38        298.29        15.55 o                         
   5  18   2          2.17          6.09        14.41 o                         
   6  18   2         26.24         42.96        14.92 o                         
   7  18   2        163.72        147.51        14.89 o                         
   8  18   2          3.66         16.91        16.33 o                         
   9  18   2         20.45         33.25        20.79 o                         
   1  19   2         74.60         69.75        14.52 o                         
   2  19   2         28.15         28.12        13.27 o                         
   3  19   2        393.69        369.53        13.15 o                         
   4  19   2        702.59        651.50        18.05 o                         
   5  19   2          1.32          9.33        18.08 o                         
   6  19   2          6.92         24.76        15.19 o                         
   7  19   2         34.69         30.54        14.83 o                         
   8  19   2          6.80          9.80        18.51 o                         
   0  20   2        190.71        173.59        18.65 o                         
   1  20   2        270.97        268.07        13.99 o                         
   2  20   2        155.01        159.10        14.40 o                         
   3  20   2        172.43        196.04        16.50 o                         
   4  20   2         12.18         33.63        16.32 o                         
   5  20   2         98.51        107.11        14.38 o                         
   6  20   2          0.34         18.32        13.95 o                         
   7  20   2         30.82         42.60        14.58 o                         
   8  20   2          0.15         14.70        16.70 o                         
   1  21   2         14.16         12.81        14.33 o                         
   2  21   2          3.07         -3.41        13.27 o                         
   3  21   2          7.05         16.78        13.75 o                         
   4  21   2          0.26          7.21        13.99 o                         
   5  21   2          0.02         13.00        15.29 o                         
   6  21   2          1.03         10.55        16.97 o                         
   7  21   2         23.46         31.74        15.70 o                         
   8  21   2         21.85         32.04        19.84 o                         
   0  22   2        802.60        777.98        21.64 o                         
   1  22   2          2.80          5.75        13.67 o                         
   2  22   2         52.64         62.87        13.32 o                         
   3  22   2        152.44        158.52        13.69 o                         
   4  22   2         66.56         60.86        14.32 o                         
   5  22   2         79.02         85.25        14.64 o                         
   6  22   2          0.86         19.25        15.61 o                         
   7  22   2          5.34         16.23        15.49 o                         
   8  22   2         21.28         21.04        17.44 o                         
   1  23   2          1.81         10.71        14.56 o                         
   2  23   2          0.60         15.69        13.91 o                         
   3  23   2          2.93         21.11        14.62 o                         
   4  23   2          1.90          2.25        16.20 o                         
   5  23   2          5.63          8.24        15.70 o                         
   6  23   2          0.22         12.84        16.82 o                         
   7  23   2          2.72         12.87        16.04 o                         
   0  24   2        116.61         83.22        23.17 o                         
   1  24   2        226.15        224.15        13.56 o                         
   2  24   2          5.00         -2.92        14.42 o                         
   3  24   2        151.62        151.87        14.80 o                         
   4  24   2          0.54         -5.42        15.69 o                         
   5  24   2          5.75         22.55        15.65 o                         
   6  24   2         18.07         28.51        16.31 o                         
   7  24   2          2.14          1.51        16.51 o                         
   1  25   2         75.55         73.48        13.42 o                         
   2  25   2        106.99        124.04        16.83 o                         
   3  25   2         19.69         42.15        17.21 o                         
   4  25   2          2.54         11.54        15.32 o                         
   5  25   2          3.83          3.18        16.30 o                         
   6  25   2          0.06          1.24        16.32 o                         
   7  25   2          0.06          6.17        16.51 o                         
   0  26   2        762.03        721.77        24.19 o                         
   1  26   2         12.49         14.59        15.92 o                         
   2  26   2          2.99         -0.03        15.78 o                         
   3  26   2         42.79         42.44        17.45 o                         
   4  26   2         11.08         30.21        15.97 o                         
   5  26   2          1.78          4.83        16.30 o                         
   6  26   2          5.49         12.06        18.05 o                         
   1  27   2         80.83         77.94        15.58 o                         
   2  27   2        108.35        122.98        14.92 o                         
   3  27   2          0.60          4.15        14.65 o                         
   4  27   2          4.09         26.96        16.16 o                         
   5  27   2         37.00         35.31        17.64 o                         
   6  27   2          1.27         19.11        20.23 o                         
   0  28   2         86.09         86.97        21.33 o                         
   1  28   2        232.32        252.94        15.82 o                         
   2  28   2          0.41          2.73        16.13 o                         
   3  28   2          2.17         10.62        15.35 o                         
   4  28   2          2.05          5.97        16.67 o                         
   5  28   2          5.31         16.36        18.61 o                         
   1  29   2         18.03         32.33        16.64 o                         
   2  29   2          2.67         14.54        17.61 o                         
   3  29   2         16.53         11.84        15.36 o                         
   4  29   2          4.68          9.21        16.60 o                         
   5  29   2          0.62         15.59        19.85 o                         
   0  30   2        222.40        202.41        24.90 o                         
   1  30   2         19.13          6.11        15.20 o                         
   2  30   2          0.59          6.13        15.99 o                         
   3  30   2          0.33         22.80        19.08 o                         
   4  30   2          5.97         18.26        17.44 o                         
   1  31   2          2.70         34.36        17.38 o                         
   2  31   2         28.05         36.72        18.56 o                         
   3  31   2          2.96         18.24        18.28 o                         
   4  31   2         17.73         17.98        18.78 o                         
   0  32   2          0.01          1.88        25.67 o                         
   1  32   2          7.81         11.16        18.27 o                         
   2  32   2         40.71         43.27        17.20 o                         
   3  32   2         11.76         25.18        19.11 o                         
   1  33   2         37.07         40.13        17.05 o                         
   1   1   3       2842.67       2927.17        21.68 o                         
   2   1   3        343.46        366.36        14.51 o                         
   3   1   3          0.19          5.47        11.36 o                         
   4   1   3        176.36        189.45        13.15 o                         
   5   1   3        147.96        141.44        16.10 o                         
   6   1   3        222.34        205.65        16.47 o                         
   7   1   3        194.19        163.75        17.49 o                         
   8   1   3          9.20         21.98        18.88 o                         
   9   1   3         99.74         89.55        20.38 o                         
  10   1   3         14.68         33.42        24.56 o                         
   0   2   3      28723.47      29097.12       242.85 o                         
   1   2   3        462.56        426.42        13.91 o                         
   2   2   3         10.75         15.04        12.37 o                         
   3   2   3        267.54        267.30        14.04 o                         
   4   2   3        279.54        247.50        13.15 o                         
   5   2   3        232.83        265.81        15.09 o                         
   6   2   3         15.94         21.12        13.26 o                         
   7   2   3         32.63         31.06        14.42 o                         
   8   2   3         13.45         24.90        19.26 o                         
   9   2   3         53.01         41.77        20.14 o                         
  10   2   3          0.77          4.76        23.37 o                         
   1   3   3      14310.48      14362.53       102.65 o                         
   2   3   3        978.42       1006.75        16.98 o                         
   3   3   3       2994.44       2832.29        26.15 o                         
   4   3   3        432.53        403.80        15.29 o                         
   5   3   3          1.34         12.82        12.57 o                         
   6   3   3         31.91         15.95        15.32 o                         
   7   3   3         10.88         10.03        14.19 o                         
   8   3   3         39.26         36.76        17.13 o                         
   9   3   3          6.24          3.39        22.07 o                         
  10   3   3          7.26         12.42        25.31 o                         
   0   4   3       2020.94       2041.37        39.65 o                         
   1   4   3       2936.01       2922.93        43.09 o                         
   2   4   3        230.39        218.14        12.24 o                         
   3   4   3       5540.52       5643.01        46.68 o                         
   4   4   3         37.91         35.48        13.64 o                         
   5   4   3        489.05        458.45        14.41 o                         
   6   4   3         23.51         39.71        14.26 o                         
   7   4   3          9.35         20.85        16.02 o                         
   8   4   3          0.01          7.39        17.88 o                         
   9   4   3         35.16         35.87        20.56 o                         
  10   4   3         25.60         25.00        23.17 o                         
   1   5   3       1723.68       1719.23        20.01 o                         
   2   5   3        614.21        595.95        15.11 o                         
   3   5   3        775.35        747.01        15.61 o                         
   4   5   3       1256.30       1301.31        15.79 o                         
   5   5   3          4.85          5.35        12.98 o                         
   6   5   3         19.67         17.07        15.59 o                         
   7   5   3         20.47         19.80        16.07 o                         
   8   5   3         93.27         95.44        16.62 o                         
   9   5   3         20.18         21.51        19.93 o                         
  10   5   3          8.10          4.95        27.04 o                         
   0   6   3        842.09        909.40        24.26 o                         
   1   6   3       1159.37       1121.60        17.04 o                         
   2   6   3        787.78        781.81        14.93 o                         
   3   6   3       1008.73       1022.30        16.68 o                         
   4   6   3        105.63         98.42        12.38 o                         
   5   6   3          8.16         11.13        14.52 o                         
   6   6   3        234.66        193.95        15.21 o                         
   7   6   3         69.97         55.22        15.24 o                         
   8   6   3          0.10         14.18        15.90 o                         
   9   6   3          0.40          4.49        18.44 o                         
  10   6   3         15.71         20.34        21.42 o                         
   1   7   3          0.76          8.00        12.05 o                         
   2   7   3        582.97        540.65        13.66 o                         
   3   7   3        180.01        173.21        12.23 o                         
   4   7   3         72.09         84.80        12.23 o                         
   5   7   3        325.65        323.98        15.10 o                         
   6   7   3        227.04        233.82        15.22 o                         
   7   7   3        108.24        146.17        16.05 o                         
   8   7   3         14.87         20.59        17.83 o                         
   9   7   3          6.02         13.69        20.63 o                         
  10   7   3          8.21         10.61        21.86 o                         
   0   8   3       5144.76       5551.23        84.19 o                         
   1   8   3       1820.38       1951.32        28.25 o                         
   2   8   3         63.80         61.52        13.05 o                         
   3   8   3        214.78        219.60        12.93 o                         
   4   8   3         98.10        101.22        12.50 o                         
   5   8   3        110.27        108.24        14.00 o                         
   6   8   3        105.44        114.77        14.85 o                         
   7   8   3          4.41         10.64        14.86 o                         
   8   8   3        307.71        307.04        20.19 o                         
   9   8   3         28.98         53.39        19.92 o                         
  10   8   3         10.82         40.70        22.00 o                         
   1   9   3       1452.44       1493.04        19.82 o                         
   2   9   3       1075.98       1187.96        20.22 o                         
   3   9   3       2118.56       2246.27        27.27 o                         
   4   9   3       1454.22       1466.67        17.80 o                         
   5   9   3        351.23        328.63        13.58 o                         
   6   9   3        298.86        286.07        14.33 o                         
   7   9   3          2.36         21.76        14.43 o                         
   8   9   3         68.48         72.51        16.43 o                         
   9   9   3         22.14         25.79        18.95 o                         
  10   9   3          5.08         16.54        21.99 o                         
   0  10   3       3458.00       3792.58        57.62 o                         
   1  10   3       1538.81       1549.21        18.78 o                         
   2  10   3       2246.06       2388.82        60.67 o                         
   3  10   3       1174.83       1191.21        15.02 o                         
   4  10   3        214.50        209.82        12.77 o                         
   5  10   3          0.86         17.30        12.83 o                         
   6  10   3        227.04        211.46        14.94 o                         
   7  10   3        241.62        266.38        15.42 o                         
   8  10   3         13.90         33.40        15.16 o                         
   9  10   3          9.36         17.91        17.78 o                         
  10  10   3          1.39         16.69        22.06 o                         
   1  11   3        390.20        410.76        14.62 o                         
   2  11   3         42.48         44.57        12.08 o                         
   3  11   3        147.40        157.75        13.83 o                         
   4  11   3        289.30        266.68        12.41 o                         
   5  11   3        631.92        635.06        14.32 o                         
   6  11   3        706.41        661.89        16.21 o                         
   7  11   3         84.48         87.90        16.70 o                         
   8  11   3         30.73         33.89        15.92 o                         
   9  11   3         25.18         34.11        17.43 o                         
  10  11   3          2.91         15.56        19.49 o                         
   0  12   3        357.55        372.75        20.43 o                         
   1  12   3         88.55         63.74        13.21 o                         
   2  12   3         66.45         84.21        15.24 o                         
   3  12   3         10.11         19.39        12.35 o                         
   4  12   3        252.99        260.36        12.32 o                         
   5  12   3         96.03         90.50        12.70 o                         
   6  12   3          0.85         15.85        14.49 o                         
   7  12   3        235.50        206.29        14.60 o                         
   8  12   3         67.64         40.19        16.64 o                         
   9  12   3          6.22         21.86        19.67 o                         
   1  13   3        351.93        385.26        13.63 o                         
   2  13   3          3.44         10.76        14.00 o                         
   3  13   3        679.08        695.85        15.39 o                         
   4  13   3         49.43         45.21        13.33 o                         
   5  13   3          1.08         13.18        12.67 o                         
   6  13   3        248.27        221.19        15.49 o                         
   7  13   3        717.77        697.81        15.80 o                         
   8  13   3          6.54          5.88        16.15 o                         
   9  13   3         30.86         31.60        18.62 o                         
   0  14   3         87.36         88.37        18.04 o                         
   1  14   3        216.15        202.43        13.52 o                         
   2  14   3        360.73        337.78        15.06 o                         
   3  14   3        175.69        199.70        13.60 o                         
   4  14   3          9.17         17.11        12.95 o                         
   5  14   3        985.28        990.37        15.14 o                         
   6  14   3        817.13        836.11        15.27 o                         
   7  14   3        346.89        362.71        17.43 o                         
   8  14   3         39.55         55.43        17.52 o                         
   9  14   3          3.90          2.88        18.74 o                         
   1  15   3        279.14        272.57        13.29 o                         
   2  15   3         44.05         69.12        14.69 o                         
   3  15   3          1.58         13.00        12.34 o                         
   4  15   3          2.63         11.35        13.46 o                         
   5  15   3         24.22         14.66        12.71 o                         
   6  15   3        130.89        101.89        13.11 o                         
   7  15   3          5.17         12.82        14.49 o                         
   8  15   3          8.85         22.48        16.45 o                         
   9  15   3         16.07         16.85        19.00 o                         
   0  16   3         28.49         32.31        18.12 o                         
   1  16   3        144.50        130.02        13.89 o                         
   2  16   3        282.16        283.41        14.21 o                         
   3  16   3        392.83        379.62        15.58 o                         
   4  16   3          9.68         30.48        13.07 o                         
   5  16   3        120.80        132.05        13.92 o                         
   6  16   3         16.20         10.23        12.66 o                         
   7  16   3        236.77        277.86        15.27 o                         
   8  16   3          5.22         19.48        17.01 o                         
   9  16   3          1.53         11.88        17.07 o                         
   1  17   3        498.09        482.25        13.81 o                         
   2  17   3        164.29        150.44        13.87 o                         
   3  17   3        123.67        132.68        13.57 o                         
   4  17   3         15.12         39.27        14.01 o                         
   5  17   3         11.00         31.89        13.11 o                         
   6  17   3          0.45          1.47        13.12 o                         
   7  17   3         11.35         20.88        17.44 o                         
   8  17   3          0.01         21.11        15.74 o                         
   9  17   3         22.98         25.20        18.52 o                         
   0  18   3        165.28        166.41        22.01 o                         
   1  18   3        733.80        784.63        19.54 o                         
   2  18   3         14.01         32.28        13.05 o                         
   3  18   3          0.53         -2.39        16.18 o                         
   4  18   3         42.53         82.03        15.65 o                         
   5  18   3         66.88         85.87        14.35 o                         
   6  18   3        110.72        109.53        14.34 o                         
   7  18   3          0.16         12.29        17.20 o                         
   8  18   3          7.81         15.22        17.59 o                         
   1  19   3        133.09        128.60        14.06 o                         
   2  19   3        330.72        309.52        14.11 o                         
   3  19   3          0.09          2.22        13.38 o                         
   4  19   3         70.31         94.61        13.52 o                         
   5  19   3         90.25        102.68        14.09 o                         
   6  19   3         62.74         70.58        13.66 o                         
   7  19   3          0.08          8.08        14.83 o                         
   8  19   3         98.90         93.41        16.83 o                         
   0  20   3        373.66        330.56        20.86 o                         
   1  20   3        124.35        115.70        14.38 o                         
   2  20   3        174.08        160.40        15.11 o                         
   3  20   3          3.99         15.35        14.10 o                         
   4  20   3         23.26         20.26        16.14 o                         
   5  20   3          0.18          2.09        15.15 o                         
   6  20   3         68.07         66.64        13.77 o                         
   7  20   3          3.10         14.16        15.99 o                         
   8  20   3         56.08         64.24        17.59 o                         
   1  21   3        406.35        433.20        14.59 o                         
   2  21   3        329.35        362.45        14.23 o                         
   3  21   3        248.89        206.39        15.04 o                         
   4  21   3        252.80        261.32        16.79 o                         
   5  21   3          0.39         13.10        15.35 o                         
   6  21   3          3.36         11.69        15.05 o                         
   7  21   3         15.97         24.72        15.06 o                         
   8  21   3          2.80         10.23        17.76 o                         
   0  22   3       1411.28       1409.57        24.79 o                         
   1  22   3        168.63        180.54        13.91 o                         
   2  22   3        471.74        415.03        15.09 o                         
   3  22   3         67.15         53.36        14.66 o                         
   4  22   3        121.62         96.78        14.13 o                         
   5  22   3         40.35         35.72        14.59 o                         
   6  22   3         19.43         40.63        16.07 o                         
   7  22   3          0.10          4.26        15.35 o                         
   1  23   3          9.59         10.10        14.17 o                         
   2  23   3        607.06        587.64        19.17 o                         
   3  23   3        518.47        470.73        14.99 o                         
   4  23   3         88.52         90.84        16.23 o                         
   5  23   3          0.10         18.47        16.17 o                         
   6  23   3         16.69         26.81        14.80 o                         
   7  23   3          0.13         24.17        17.34 o                         
   0  24   3        507.81        491.28        22.65 o                         
   1  24   3         71.04         85.89        16.43 o                         
   2  24   3          9.96         10.54        14.55 o                         
   3  24   3          6.07          0.87        15.15 o                         
   4  24   3         17.54          1.35        15.95 o                         
   5  24   3         22.92         32.96        16.26 o                         
   6  24   3          0.13         14.99        13.88 o                         
   7  24   3          0.41          6.58        14.92 o                         
   1  25   3        133.22        130.40        14.92 o                         
   2  25   3          9.70         27.20        13.51 o                         
   3  25   3          0.03         14.50        14.31 o                         
   4  25   3          0.20         24.18        14.74 o                         
   5  25   3          1.14         18.73        18.29 o                         
   6  25   3          7.51         24.84        15.52 o                         
   7  25   3          2.69         14.21        16.08 o                         
   0  26   3         27.98         50.13        21.62 o                         
   1  26   3        123.39        126.29        14.37 o                         
   2  26   3          4.59         28.67        16.37 o                         
   3  26   3          2.56          1.63        15.59 o                         
   4  26   3          1.40          8.47        14.88 o                         
   5  26   3         26.78         25.13        15.99 o                         
   6  26   3          0.01          1.15        17.30 o                         
   1  27   3        198.05        203.58        17.46 o                         
   2  27   3          7.05          3.35        15.02 o                         
   3  27   3         51.10         40.13        15.14 o                         
   4  27   3          6.10         26.54        17.49 o                         
   5  27   3          4.29          9.91        18.21 o                         
   6  27   3          2.27         14.25        15.05 o                         
   0  28   3         93.59         88.56        21.45 o                         
   1  28   3         36.56         45.33        15.69 o                         
   2  28   3         22.97         35.95        18.01 o                         
   3  28   3          3.01         14.93        16.11 o                         
   4  28   3          1.04         24.63        16.08 o                         
   5  28   3         53.71         49.33        15.66 o                         
   1  29   3          2.28         -1.38        14.91 o                         
   2  29   3         23.48         40.64        15.79 o                         
   3  29   3         29.13         38.33        16.14 o                         
   4  29   3          3.18         11.06        16.88 o                         
   5  29   3          3.55         16.13        18.37 o                         
   0  30   3        267.04        223.15        22.00 o                         
   1  30   3         65.81         69.77        16.77 o                         
   2  30   3         70.29         52.75        15.60 o                         
   3  30   3         57.70         55.43        16.93 o                         
   4  30   3          5.72         -8.35        18.52 o                         
   1  31   3         11.93         26.39        16.38 o                         
   2  31   3         11.36         10.01        18.91 o                         
   3  31   3          4.55         12.57        19.09 o                         
   0  32   3         21.83         40.99        24.14 o                         
   1  32   3          0.65         -4.71        17.72 o                         
   2  32   3          9.34         -2.91        17.72 o                         
   1  33   3         14.46         29.56        17.79 o                         
   0   0   4      22744.29      23559.12       130.69 o                         
   1   0   4      19712.88      18775.89       159.02 o                         
   2   0   4       2459.36       2396.49        25.75 o                         
   3   0   4          0.60         10.17        17.95 o                         
   4   0   4        362.64        338.88        18.46 o                         
   5   0   4        233.00        210.65        17.82 o                         
   6   0   4          4.02         27.24        24.68 o                         
   7   0   4          5.54          9.75        21.14 o                         
   8   0   4        107.90        111.73        26.83 o                         
   9   0   4         70.37         64.28        29.28 o                         
  10   0   4          1.87         14.64        30.82 o                         
   1   1   4          2.17          8.27        11.10 o                         
   2   1   4       4849.33       4740.32        30.85 o                         
   3   1   4       1650.86       1545.34        16.29 o                         
   4   1   4        707.13        743.58        18.81 o                         
   5   1   4          2.14         10.73        14.39 o                         
   6   1   4         98.13         96.95        13.67 o                         
   7   1   4         81.80         71.12        16.55 o                         
   8   1   4         99.66         95.92        18.04 o                         
   9   1   4          8.90         11.07        19.02 o                         
  10   1   4          3.68          4.14        22.02 o                         
   0   2   4      46236.63      42825.36       757.24 o                         
   1   2   4          9.00         14.07        11.09 o                         
   3   2   4          0.04          2.75        10.84 o                         
   4   2   4         35.79         31.61        11.61 o                         
   5   2   4          1.86          6.94        12.83 o                         
   6   2   4        674.82        704.48        20.05 o                         
   7   2   4         72.22         80.23        16.12 o                         
   8   2   4         66.91         62.18        18.99 o                         
   9   2   4          8.15          8.56        21.71 o                         
  10   2   4          8.36         16.56        25.83 o                         
   1   3   4        110.90        118.90        11.06 o                         
   3   3   4          7.18         17.35        10.87 o                         
   4   3   4       1190.64       1168.81        15.03 o                         
   5   3   4         43.24         53.96        13.44 o                         
   6   3   4          4.01          8.88        14.56 o                         
   7   3   4        110.84        103.90        15.90 o                         
   8   3   4        192.97        203.78        19.48 o                         
   9   3   4          2.59         10.90        18.84 o                         
  10   3   4        119.52        137.16        24.67 o                         
   0   4   4      40643.89      40640.21       567.42 o                         
   1   4   4        921.01        931.63        15.05 o                         
   2   4   4       1127.98       1112.22        14.27 o                         
   3   4   4        130.39        148.84        11.24 o                         
   4   4   4       2658.84       2596.43        20.58 o                         
   5   4   4          1.46          7.29        12.08 o                         
   6   4   4          0.16         11.08        13.45 o                         
   7   4   4         10.95         12.23        14.79 o                         
   8   4   4         64.30         60.47        18.74 o                         
   9   4   4          0.32          9.88        22.24 o                         
  10   4   4        142.48        151.18        24.73 o                         
   1   5   4        152.34        163.50        11.86 o                         
   2   5   4       2409.01       2402.37        28.30 o                         
   3   5   4       1548.80       1624.12        22.20 o                         
   4   5   4        104.42        103.44        11.71 o                         
   5   5   4        441.81        414.06        15.32 o                         
   6   5   4        221.42        206.76        15.37 o                         
   7   5   4         59.80         45.45        15.73 o                         
   8   5   4          0.38          9.92        18.13 o                         
   9   5   4          1.17          9.75        18.25 o                         
  10   5   4         24.69         35.40        26.12 o                         
   0   6   4      24161.97      24511.80       407.74 o                         
   1   6   4       3344.78       3358.99        30.72 o                         
   2   6   4        598.99        588.32        13.57 o                         
   3   6   4         53.50         65.89        13.21 o                         
   4   6   4        124.18        129.24        12.42 o                         
   5   6   4        815.95        868.15        16.97 o                         
   6   6   4        367.19        369.25        16.74 o                         
   7   6   4         24.89         32.41        16.93 o                         
   8   6   4         39.89         38.79        17.44 o                         
   9   6   4          0.00          6.80        19.24 o                         
  10   6   4         13.24         21.33        21.36 o                         
   1   7   4         16.23         14.81        11.61 o                         
   2   7   4         54.81         33.82        12.08 o                         
   3   7   4        885.41        896.10        15.32 o                         
   4   7   4        428.74        438.41        13.26 o                         
   5   7   4        294.75        315.74        16.10 o                         
   6   7   4        484.64        465.97        17.11 o                         
   7   7   4        171.81        150.84        16.08 o                         
   8   7   4        101.55        113.34        17.70 o                         
   9   7   4          0.03          3.25        18.21 o                         
  10   7   4         11.38         23.58        22.65 o                         
   0   8   4       1179.52       1133.29        22.31 o                         
   1   8   4          0.08         -1.38        12.63 o                         
   2   8   4       1409.56       1459.56        15.71 o                         
   3   8   4        293.81        254.55        12.23 o                         
   4   8   4          4.19          6.78        12.18 o                         
   5   8   4        160.08        215.17        13.94 o                         
   6   8   4          3.47         22.38        14.20 o                         
   7   8   4          0.02         17.98        14.76 o                         
   8   8   4         70.22         70.91        17.03 o                         
   9   8   4         86.08         86.24        22.07 o                         
  10   8   4         12.32         23.24        21.50 o                         
   1   9   4        465.09        506.77        12.97 o                         
   2   9   4         54.63         48.79        11.52 o                         
   3   9   4         93.04         91.10        12.59 o                         
   4   9   4        215.57        220.06        12.53 o                         
   5   9   4        104.56        124.97        12.53 o                         
   6   9   4        221.49        228.89        15.04 o                         
   7   9   4          5.68         28.93        16.87 o                         
   8   9   4         41.32         47.70        16.80 o                         
   9   9   4         26.97         54.87        19.27 o                         
  10   9   4          0.00         -7.40        21.00 o                         
   0  10   4        642.19        661.41        19.14 o                         
   1  10   4       1819.36       1813.06        26.37 o                         
   2  10   4        236.05        260.77        12.70 o                         
   3  10   4        329.48        373.64        13.63 o                         
   4  10   4         61.74         70.42        11.71 o                         
   5  10   4        142.37        170.89        13.45 o                         
   6  10   4        278.27        267.00        15.73 o                         
   7  10   4        230.75        200.85        15.35 o                         
   8  10   4         70.18         52.26        17.02 o                         
   9  10   4         49.67         65.80        20.54 o                         
  10  10   4         44.74         63.62        19.61 o                         
   1  11   4        109.23        129.65        12.38 o                         
   2  11   4         22.33         39.84        11.47 o                         
   3  11   4        242.67        201.71        11.59 o                         
   4  11   4         19.85         33.89        12.78 o                         
   5  11   4        210.66        184.74        14.00 o                         
   6  11   4        144.06        153.66        14.11 o                         
   7  11   4        241.25        223.84        15.45 o                         
   8  11   4          2.53          8.27        17.02 o                         
   9  11   4          7.56          8.21        20.30 o                         
   0  12   4       2283.86       2197.59        32.44 o                         
   1  12   4        965.01        964.50        15.12 o                         
   2  12   4        411.68        397.57        13.55 o                         
   3  12   4        199.73        193.81        11.43 o                         
   4  12   4          6.43         16.81        11.53 o                         
   5  12   4        136.07        104.53        12.65 o                         
   6  12   4        864.71        899.15        19.67 o                         
   7  12   4        137.00        151.25        15.54 o                         
   8  12   4          6.09         16.12        17.24 o                         
   9  12   4         14.55         27.77        20.79 o                         
   1  13   4         27.95         43.89        13.39 o                         
   2  13   4        660.41        655.56        15.38 o                         
   3  13   4        202.82        238.66        12.96 o                         
   4  13   4        122.17        139.57        13.15 o                         
   5  13   4        454.37        496.12        14.88 o                         
   6  13   4        433.91        427.77        15.13 o                         
   7  13   4         53.95         57.11        16.17 o                         
   8  13   4          3.52         21.21        17.20 o                         
   9  13   4          1.28          4.36        20.56 o                         
   0  14   4        750.58        807.83        32.96 o                         
   1  14   4         96.25        128.11        13.21 o                         
   2  14   4       1073.48       1076.46        17.99 o                         
   3  14   4          9.64          9.94        10.99 o                         
   4  14   4        573.91        548.01        13.64 o                         
   5  14   4          7.13         20.11        11.98 o                         
   6  14   4         86.87         96.31        15.16 o                         
   7  14   4        155.22        192.05        14.44 o                         
   8  14   4          1.66          5.07        18.21 o                         
   9  14   4         14.48         30.01        19.70 o                         
   1  15   4         95.84         92.35        13.18 o                         
   2  15   4        696.77        706.24        13.97 o                         
   3  15   4         96.68        134.63        12.77 o                         
   4  15   4         42.43         40.52        10.90 o                         
   5  15   4         25.42         31.14        14.33 o                         
   6  15   4        162.25        161.46        14.28 o                         
   7  15   4        122.42        141.45        16.19 o                         
   8  15   4          0.05          7.48        16.81 o                         
   9  15   4         70.13         48.78        20.86 o                         
   0  16   4       2945.01       2953.59        93.45 o                         
   1  16   4        139.97        145.47        13.88 o                         
   2  16   4        351.66        339.83        13.98 o                         
   3  16   4         33.07         30.72        12.93 o                         
   4  16   4        370.40        413.14        14.49 o                         
   5  16   4        403.39        404.50        13.31 o                         
   6  16   4        392.16        395.69        15.29 o                         
   7  16   4         13.31         16.04        15.50 o                         
   8  16   4          0.83          1.23        16.05 o                         
   9  16   4         32.44         32.08        18.20 o                         
   1  17   4         17.64         31.59        14.62 o                         
   2  17   4          7.01         11.07        13.50 o                         
   3  17   4         16.22         14.53        12.19 o                         
   4  17   4        707.27        680.11        14.66 o                         
   5  17   4        639.71        619.28        15.27 o                         
   6  17   4         22.89         25.47        13.78 o                         
   7  17   4          5.50          3.35        15.12 o                         
   8  17   4         12.92         24.97        15.77 o                         
   9  17   4          3.28         11.52        20.00 o                         
   0  18   4        562.73        518.73        19.59 o                         
   1  18   4          0.27         11.84        13.35 o                         
   2  18   4        141.66        148.91        12.70 o                         
   3  18   4        149.44        163.32        12.99 o                         
   4  18   4        399.61        387.87        13.47 o                         
   5  18   4         81.42         68.68        12.69 o                         
   6  18   4         23.58         37.19        13.55 o                         
   7  18   4         21.70         40.97        18.27 o                         
   8  18   4          9.40          4.64        18.48 o                         
   1  19   4        881.96        849.54        16.57 o                         
   2  19   4        234.71        256.93        12.53 o                         
   3  19   4         30.84         59.46        14.81 o                         
   4  19   4        109.15        104.81        13.85 o                         
   5  19   4         80.52         79.82        14.04 o                         
   6  19   4          0.17          6.82        13.38 o                         
   7  19   4          9.44         11.64        16.78 o                         
   8  19   4         25.94         42.40        18.03 o                         
   0  20   4         22.83         38.39        18.71 o                         
   1  20   4          8.15         23.84        13.70 o                         
   2  20   4         96.86        110.50        13.51 o                         
   3  20   4         15.11         34.18        13.82 o                         
   4  20   4          1.15         14.35        14.12 o                         
   5  20   4        155.55        138.89        14.75 o                         
   6  20   4        172.30        166.37        14.64 o                         
   7  20   4         53.33         31.62        14.45 o                         
   8  20   4         10.29         30.64        17.22 o                         
   1  21   4        192.42        191.40        14.57 o                         
   2  21   4          1.77          4.53        14.89 o                         
   3  21   4         42.16         38.12        15.18 o                         
   4  21   4         28.34         38.72        14.44 o                         
   5  21   4         18.36         13.96        12.73 o                         
   6  21   4         10.19         18.49        15.16 o                         
   7  21   4         12.47         18.07        17.18 o                         
   8  21   4         14.22         35.65        18.86 o                         
   0  22   4        334.86        342.21        19.88 o                         
   1  22   4        140.32        115.20        15.44 o                         
   2  22   4          6.36         14.48        14.55 o                         
   3  22   4        128.48        116.46        13.49 o                         
   4  22   4          0.00         24.78        14.62 o                         
   5  22   4        111.38        107.60        13.54 o                         
   6  22   4          0.89         11.48        13.30 o                         
   7  22   4          0.03          5.57        15.55 o                         
   1  23   4         42.74         51.11        13.73 o                         
   2  23   4         62.10         67.97        14.69 o                         
   3  23   4          1.05          8.56        15.00 o                         
   4  23   4          0.03         -4.11        15.05 o                         
   5  23   4         20.59         21.58        13.52 o                         
   6  23   4          4.00         22.47        16.22 o                         
   7  23   4          3.71          7.07        16.71 o                         
   0  24   4          5.97         12.88        21.60 o                         
   1  24   4         12.31         31.13        15.03 o                         
   2  24   4        120.45        134.98        17.07 o                         
   3  24   4         14.12         21.57        16.66 o                         
   4  24   4         46.17         47.18        16.55 o                         
   5  24   4          8.66          8.30        16.51 o                         
   6  24   4         38.92         35.20        14.79 o                         
   7  24   4          3.54         18.31        18.17 o                         
   1  25   4        236.65        220.25        16.54 o                         
   2  25   4         42.60         39.40        15.63 o                         
   3  25   4         49.16         49.51        14.70 o                         
   4  25   4          4.84          9.43        15.75 o                         
   5  25   4         26.82         37.35        13.55 o                         
   6  25   4          1.58         12.70        14.98 o                         
   0  26   4        733.57        741.20        24.60 o                         
   1  26   4         26.58         44.25        15.30 o                         
   2  26   4         31.35         33.98        15.57 o                         
   3  26   4          4.60         22.51        15.67 o                         
   4  26   4          2.56         12.00        15.89 o                         
   5  26   4         29.56         37.88        14.69 o                         
   6  26   4         20.78         14.74        16.14 o                         
   1  27   4        600.71        552.78        19.84 o                         
   2  27   4         73.98         83.24        15.05 o                         
   3  27   4         17.31         16.64        14.20 o                         
   4  27   4          0.35         -2.53        18.99 o                         
   5  27   4         14.45         21.11        15.42 o                         
   0  28   4        193.78        211.10        23.70 o                         
   1  28   4         38.02         49.49        16.04 o                         
   2  28   4          8.47         16.46        17.18 o                         
   3  28   4         19.37         45.31        18.69 o                         
   4  28   4          0.01          3.01        16.08 o                         
   5  28   4          2.80         26.14        16.93 o                         
   1  29   4         32.18         55.10        16.53 o                         
   2  29   4          6.18          2.38        15.26 o                         
   3  29   4          2.33          7.53        16.65 o                         
   4  29   4          7.78         13.35        19.78 o                         
   0  30   4         71.67         94.76        26.90 o                         
   1  30   4         21.08         58.26        20.02 o                         
   2  30   4         22.97         28.13        18.45 o                         
   3  30   4          0.00         -1.82        19.53 o                         
   4  30   4          0.01         14.05        17.23 o                         
   1  31   4          1.32         19.15        16.54 o                         
   2  31   4          0.68          1.11        17.55 o                         
   3  31   4          2.10         11.92        17.21 o                         
   0  32   4          0.63         -0.87        24.04 o                         
   1  32   4          0.10          7.32        19.36 o                         
   2  32   4          0.20         12.35        17.82 o                         
   1   1   5        440.69        452.47        11.05 o                         
   2   1   5       2831.94       2842.24        23.96 o                         
   3   1   5        383.11        408.68        13.10 o                         
   4   1   5        312.71        330.50        13.55 o                         
   5   1   5        969.25        888.45        25.30 o                         
   6   1   5        156.36        169.68        13.26 o                         
   7   1   5          2.92          7.57        17.86 o                         
   8   1   5         62.52         95.93        20.51 o                         
   9   1   5         47.40         60.67        18.48 o                         
  10   1   5          2.02         13.81        25.80 o                         
   0   2   5      32591.59      32060.64       220.14 o                         
   1   2   5       5863.28       5581.96        41.30 o                         
   2   2   5        721.56        752.10        13.61 o                         
   3   2   5         23.79         24.25        10.21 o                         
   4   2   5        104.75         94.51        12.91 o                         
   5   2   5        174.48        179.35        12.07 o                         
   6   2   5         66.09         77.96        13.84 o                         
   7   2   5         58.22         57.63        14.66 o                         
   8   2   5         28.36         26.73        18.64 o                         
   9   2   5         12.53          4.47        18.29 o                         
  10   2   5          0.34          6.32        22.49 o                         
   1   3   5       1838.28       1724.85        14.65 o                         
   2   3   5       1191.79       1118.54        19.89 o                         
   3   3   5        138.45        133.11        11.00 o                         
   4   3   5        843.37        762.46        18.29 o                         
   5   3   5          8.74         16.17        12.90 o                         
   6   3   5         36.51         50.03        15.05 o                         
   7   3   5          7.45         19.51        13.99 o                         
   8   3   5         21.51         44.74        17.40 o                         
   9   3   5          7.32          3.80        19.35 o                         
  10   3   5          0.48         12.23        22.55 o                         
   0   4   5        527.58        498.06        17.21 o                         
   1   4   5       1175.84       1185.65        13.93 o                         
   2   4   5        378.29        375.27        11.66 o                         
   3   4   5         51.64         49.42        10.29 o                         
   4   4   5        764.30        788.89        13.64 o                         
   5   4   5        906.52        956.21        17.10 o                         
   6   4   5        148.32        133.53        13.66 o                         
   7   4   5          6.16         11.80        14.28 o                         
   8   4   5          1.91          2.23        18.18 o                         
   9   4   5         47.64         52.65        19.18 o                         
  10   4   5          2.90         11.76        22.60 o                         
   1   5   5       3213.68       3200.46        31.33 o                         
   2   5   5        224.44        253.97        10.39 o                         
   3   5   5         36.08         43.06        10.34 o                         
   4   5   5        440.76        454.04        14.68 o                         
   5   5   5        175.16        183.34        13.92 o                         
   6   5   5        352.58        312.70        15.91 o                         
   7   5   5          0.07         -6.52        15.58 o                         
   8   5   5        107.25        131.86        19.61 o                         
   9   5   5          0.45         -1.06        19.98 o                         
  10   5   5          5.52         20.43        24.66 o                         
   0   6   5       7371.63       7024.69       128.36 o                         
   1   6   5        775.54        735.82        13.70 o                         
   2   6   5         53.26         55.33        10.41 o                         
   3   6   5         23.36         28.05        12.45 o                         
   4   6   5       1459.53       1475.07        16.56 o                         
   5   6   5          8.61         16.49        12.64 o                         
   6   6   5          8.43         -9.06        14.85 o                         
   7   6   5        118.41        155.49        15.60 o                         
   8   6   5        181.00        230.57        19.14 o                         
   9   6   5          0.23         11.12        20.92 o                         
  10   6   5         20.48         26.45        22.60 o                         
   1   7   5       3067.21       3076.55        21.90 o                         
   2   7   5        717.36        650.63        13.39 o                         
   3   7   5          9.24         26.66        13.17 o                         
   4   7   5         61.79         74.17        12.67 o                         
   5   7   5        110.80        101.69        14.94 o                         
   6   7   5         95.67        121.12        15.09 o                         
   7   7   5        158.86        170.29        16.81 o                         
   8   7   5        213.31        193.39        17.48 o                         
   9   7   5         16.29         14.30        21.97 o                         
  10   7   5          0.41         14.29        21.18 o                         
   0   8   5       2421.53       2441.32        29.46 o                         
   1   8   5       2327.20       2422.87        23.03 o                         
   2   8   5       2735.11       2647.89        22.80 o                         
   3   8   5        435.86        463.56        12.52 o                         
   4   8   5        320.99        339.37        12.69 o                         
   5   8   5        146.94        140.90        13.68 o                         
   6   8   5          0.02          7.84        14.58 o                         
   7   8   5        283.77        289.32        16.46 o                         
   8   8   5        159.91        179.71        17.58 o                         
   9   8   5         65.72         78.17        22.83 o                         
  10   8   5          3.14          6.80        21.71 o                         
   1   9   5         15.95         28.63        11.26 o                         
   2   9   5        421.62        430.36        12.96 o                         
   3   9   5        270.32        274.34        12.04 o                         
   4   9   5         10.10         24.28        13.49 o                         
   5   9   5        188.39        190.56        14.55 o                         
   6   9   5         23.34         33.06        13.78 o                         
   7   9   5         89.69         97.68        15.40 o                         
   8   9   5          1.81         16.44        17.65 o                         
   9   9   5         43.24         42.90        20.22 o                         
   0  10   5          3.40          5.80        19.72 o                         
   1  10   5       1599.15       1693.34        26.93 o                         
   2  10   5       3572.46       3725.86        41.86 o                         
   3  10   5        268.62        266.37        13.20 o                         
   4  10   5        504.26        501.42        13.77 o                         
   5  10   5        189.86        189.38        13.25 o                         
   6  10   5        154.96        157.40        15.25 o                         
   7  10   5         94.84        113.00        15.49 o                         
   8  10   5         15.64         19.72        17.48 o                         
   9  10   5          9.73         18.42        20.93 o                         
   1  11   5        467.69        482.96        13.14 o                         
   2  11   5        160.62        160.85        11.62 o                         
   3  11   5         77.07         83.32        12.89 o                         
   4  11   5         87.24         95.05        12.25 o                         
   5  11   5        269.07        271.47        12.55 o                         
   6  11   5        254.35        231.05        13.83 o                         
   7  11   5        284.79        260.30        17.72 o                         
   8  11   5          0.80          7.14        17.27 o                         
   9  11   5         15.07         26.26        19.55 o                         
   0  12   5        609.93        614.28        17.72 o                         
   1  12   5        347.40        296.24        11.98 o                         
   2  12   5          5.88         12.52        12.96 o                         
   3  12   5         82.45         98.50        10.78 o                         
   4  12   5          0.28         17.40        12.16 o                         
   5  12   5          6.16          2.17        14.35 o                         
   6  12   5        155.10        137.54        14.39 o                         
   7  12   5         35.05         33.10        16.31 o                         
   8  12   5          1.42         29.39        18.30 o                         
   9  12   5          1.27         14.81        19.62 o                         
   1  13   5          1.19         10.71        11.49 o                         
   2  13   5          3.39         15.88        11.81 o                         
   3  13   5         16.30         16.51        11.65 o                         
   4  13   5        157.00        181.55        13.73 o                         
   5  13   5        102.00         79.97        12.61 o                         
   6  13   5         31.23         36.25        14.71 o                         
   7  13   5        221.25        222.51        15.99 o                         
   8  13   5         10.84         30.61        16.74 o                         
   9  13   5         70.80         80.07        20.26 o                         
   0  14   5        737.75        766.92        18.82 o                         
   1  14   5        426.69        420.08        12.61 o                         
   2  14   5        406.51        391.15        12.95 o                         
   3  14   5         16.30         21.27        11.81 o                         
   4  14   5          1.28          7.95        11.96 o                         
   5  14   5          0.41          2.69        12.82 o                         
   6  14   5        103.53         95.65        13.57 o                         
   7  14   5        161.31        187.10        16.11 o                         
   8  14   5          0.28          0.94        17.42 o                         
   9  14   5         10.75         24.94        20.27 o                         
   1  15   5         49.76         55.74        12.48 o                         
   2  15   5         79.38         83.63        11.39 o                         
   3  15   5        330.79        348.02        12.60 o                         
   4  15   5          5.83         11.17        11.41 o                         
   5  15   5        162.72        174.01        14.66 o                         
   6  15   5        348.80        381.76        16.55 o                         
   7  15   5          9.08          7.03        15.28 o                         
   8  15   5          1.22         24.91        18.17 o                         
   9  15   5          0.23         22.94        21.83 o                         
   0  16   5          1.40          3.39        16.52 o                         
   1  16   5         40.44         48.22        12.99 o                         
   2  16   5        141.83        160.94        12.83 o                         
   3  16   5         86.72         88.53        12.03 o                         
   4  16   5         13.02         28.76        11.30 o                         
   5  16   5          0.88          4.15        14.11 o                         
   6  16   5         35.33         47.45        14.18 o                         
   7  16   5          0.87          5.67        15.05 o                         
   8  16   5          1.95          9.40        16.57 o                         
   9  16   5          0.73          3.35        20.52 o                         
   1  17   5        176.35        187.19        12.47 o                         
   2  17   5        154.12        172.02        12.38 o                         
   3  17   5          6.30         20.27        12.10 o                         
   4  17   5        588.01        540.56        14.46 o                         
   5  17   5         32.78         43.41        13.82 o                         
   6  17   5         93.37         85.84        14.31 o                         
   7  17   5          0.91          2.01        14.73 o                         
   8  17   5         62.85         79.28        19.04 o                         
   0  18   5         29.53         45.82        17.68 o                         
   1  18   5         48.49         49.20        11.75 o                         
   2  18   5         69.22         98.28        12.83 o                         
   3  18   5        133.43        115.62        12.24 o                         
   4  18   5          1.26         21.57        12.88 o                         
   5  18   5        104.35        103.59        13.05 o                         
   6  18   5          2.32          5.45        13.41 o                         
   7  18   5         30.28         41.92        16.89 o                         
   8  18   5         18.97         36.33        18.28 o                         
   1  19   5         62.92         56.17        13.62 o                         
   2  19   5          1.53          2.80        12.72 o                         
   3  19   5        136.01        129.46        12.68 o                         
   4  19   5         50.31         40.68        12.36 o                         
   5  19   5          3.50          7.97        13.42 o                         
   6  19   5         59.64         75.66        13.44 o                         
   7  19   5          3.93         22.44        16.46 o                         
   8  19   5          1.84         19.23        21.90 o                         
   0  20   5        960.27       1044.75        23.98 o                         
   1  20   5         62.22         53.77        13.09 o                         
   2  20   5        858.93        862.17        14.80 o                         
   3  20   5        179.05        169.07        12.98 o                         
   4  20   5          1.83         12.43        14.54 o                         
   5  20   5         32.47         29.84        12.67 o                         
   6  20   5         22.47         23.60        15.31 o                         
   7  20   5          0.20          2.67        17.52 o                         
   8  20   5         15.71         20.68        18.17 o                         
   1  21   5        148.17        133.58        14.79 o                         
   2  21   5         96.51         86.02        13.08 o                         
   3  21   5        676.14        637.67        13.76 o                         
   4  21   5          5.95          6.47        12.02 o                         
   5  21   5          2.64          1.97        13.66 o                         
   6  21   5         12.67         10.18        14.95 o                         
   7  21   5         17.09         28.41        15.02 o                         
   0  22   5         40.29         46.70        18.92 o                         
   1  22   5          2.57         10.81        13.97 o                         
   2  22   5        127.26        143.44        14.81 o                         
   3  22   5         48.51         55.38        13.17 o                         
   4  22   5        132.92        119.43        14.56 o                         
   5  22   5          1.14         19.99        14.16 o                         
   6  22   5          1.48         16.43        14.82 o                         
   7  22   5          9.48          9.21        15.93 o                         
   1  23   5         34.24         34.43        13.50 o                         
   2  23   5          2.85          0.95        14.71 o                         
   3  23   5        308.07        306.36        15.38 o                         
   4  23   5         58.47         84.23        13.93 o                         
   5  23   5          0.87         13.26        13.83 o                         
   6  23   5         12.54         24.48        16.08 o                         
   7  23   5         10.76         28.80        17.43 o                         
   0  24   5        303.99        350.39        20.98 o                         
   1  24   5        103.95        100.67        14.83 o                         
   2  24   5         30.43         39.22        14.83 o                         
   3  24   5         15.80         19.60        15.76 o                         
   4  24   5        132.22        156.47        13.99 o                         
   5  24   5          6.17         18.09        14.71 o                         
   6  24   5          0.04         -1.84        15.56 o                         
   1  25   5         32.97         40.52        15.10 o                         
   2  25   5         84.40         79.68        16.67 o                         
   3  25   5          3.78          9.96        13.86 o                         
   4  25   5         17.94         18.89        15.76 o                         
   5  25   5          4.89         24.22        14.91 o                         
   6  25   5          0.27          2.62        15.21 o                         
   0  26   5         26.66         48.19        21.21 o                         
   1  26   5         12.49         34.18        16.51 o                         
   2  26   5          8.15         22.09        15.29 o                         
   3  26   5         11.17         23.26        14.38 o                         
   4  26   5          8.01         19.97        15.65 o                         
   5  26   5         18.25         38.19        15.47 o                         
   6  26   5          1.35          5.10        16.18 o                         
   1  27   5          7.46          7.72        14.71 o                         
   2  27   5         20.51         32.20        18.13 o                         
   3  27   5          0.20         -0.02        16.19 o                         
   4  27   5          4.66         12.47        14.55 o                         
   5  27   5          1.13        -11.50        14.94 o                         
   0  28   5         91.90         80.21        25.77 o                         
   1  28   5         43.37         60.52        16.90 o                         
   2  28   5          2.67         15.61        15.55 o                         
   3  28   5          0.94         -1.99        14.58 o                         
   4  28   5         24.47         44.59        15.38 o                         
   5  28   5          1.56          6.97        15.25 o                         
   1  29   5         36.11         40.28        16.36 o                         
   2  29   5          0.80         -1.79        17.17 o                         
   3  29   5          4.55         19.91        16.31 o                         
   4  29   5         22.29         33.21        15.55 o                         
   0  30   5        107.70        109.16        23.13 o                         
   1  30   5         58.31         44.97        15.67 o                         
   2  30   5          0.28          7.15        15.97 o                         
   3  30   5          0.40         17.48        15.70 o                         
   1  31   5          1.21         15.50        19.19 o                         
   2  31   5         24.56         33.64        15.20 o                         
   0  32   5          0.05        -10.18        26.60 o                         
   1  32   5         60.21         70.83        17.03 o                         
   0   0   6          3.39         13.14        19.36 o                         
   1   0   6          5.48         14.07        13.41 o                         
   2   0   6       4059.27       4059.69        62.97 o                         
   3   0   6       2207.24       2265.98        22.97 o                         
   4   0   6        364.14        382.54        18.01 o                         
   5   0   6        227.12        254.38        17.49 o                         
   6   0   6        371.58        441.65        26.82 o                         
   7   0   6          2.15         -0.31        21.51 o                         
   8   0   6          2.17         18.29        24.56 o                         
   9   0   6         29.54         54.82        26.62 o                         
  10   0   6          0.02         10.94        37.33 o                         
   1   1   6        107.48        116.19         9.61 o                         
   2   1   6        267.76        261.94        11.24 o                         
   3   1   6        244.68        230.18        10.75 o                         
   4   1   6        100.33        105.82        12.53 o                         
   5   1   6          3.86         -0.84        12.46 o                         
   6   1   6          4.35         10.18        14.17 o                         
   7   1   6         23.75         32.25        17.10 o                         
   8   1   6         81.47         85.76        17.24 o                         
   9   1   6         26.98         57.77        20.13 o                         
  10   1   6         17.20         22.76        23.02 o                         
   0   2   6        575.08        634.06        16.57 o                         
   1   2   6       3738.54       3576.51        22.98 o                         
   2   2   6       3503.52       3418.44        25.14 o                         
   3   2   6        720.33        745.17        12.89 o                         
   4   2   6         11.87         26.11        11.45 o                         
   5   2   6        628.43        629.02        13.70 o                         
   6   2   6        154.93        151.60        13.99 o                         
   7   2   6        194.26        215.87        15.23 o                         
   8   2   6         50.76         41.64        19.76 o                         
   9   2   6          2.17          2.22        24.00 o                         
  10   2   6          2.22         13.64        22.98 o                         
   1   3   6          5.07         11.14         9.88 o                         
   2   3   6       1495.16       1527.06        14.33 o                         
   3   3   6         88.77         88.51        10.41 o                         
   4   3   6        767.44        755.42        12.96 o                         
   5   3   6         14.26         19.86        12.05 o                         
   6   3   6          9.62         20.80        12.98 o                         
   7   3   6        127.75        151.04        16.89 o                         
   8   3   6          1.92         18.08        16.19 o                         
   9   3   6        113.12        111.50        20.19 o                         
  10   3   6         91.80         86.36        25.05 o                         
   0   4   6       2750.95       2871.18        37.49 o                         
   1   4   6       1038.16        993.91        11.91 o                         
   2   4   6         14.18         17.18         9.40 o                         
   3   4   6       3238.04       3138.56        44.02 o                         
   4   4   6        435.88        449.12        13.89 o                         
   5   4   6        226.34        228.34        12.16 o                         
   6   4   6         13.10         19.94        12.63 o                         
   7   4   6        218.25        227.72        15.74 o                         
   8   4   6          0.07         -0.12        17.13 o                         
   9   4   6         30.88         40.36        22.14 o                         
  10   4   6          8.24          7.92        23.03 o                         
   1   5   6       1988.78       1943.53        17.32 o                         
   2   5   6         11.46         13.84         9.90 o                         
   3   5   6       3558.56       3446.57        33.72 o                         
   4   5   6          1.56         10.10        10.95 o                         
   5   5   6         35.21         41.37        12.18 o                         
   6   5   6          0.70          8.48        13.88 o                         
   7   5   6         52.24         76.68        15.87 o                         
   8   5   6          6.01         18.92        18.61 o                         
   9   5   6         18.86         24.69        18.16 o                         
  10   5   6          2.42          0.36        23.18 o                         
   0   6   6        229.20        207.19        15.09 o                         
   1   6   6       1380.64       1379.60        13.48 o                         
   2   6   6         68.39         86.66        10.46 o                         
   3   6   6        742.22        787.67        13.08 o                         
   4   6   6        565.88        579.68        13.49 o                         
   5   6   6         17.97         35.05        13.51 o                         
   6   6   6         44.00         48.62        15.73 o                         
   7   6   6        271.71        279.43        17.08 o                         
   8   6   6         65.42         50.01        17.50 o                         
   9   6   6          0.00          9.49        21.90 o                         
  10   6   6          0.24         12.98        24.18 o                         
   1   7   6        642.77        615.17        11.97 o                         
   2   7   6         72.57         80.81        10.73 o                         
   3   7   6        100.57        113.79        10.74 o                         
   4   7   6         49.25         43.67        12.22 o                         
   5   7   6         79.28         77.30        15.79 o                         
   6   7   6        369.97        377.90        15.29 o                         
   7   7   6          0.09          2.58        16.30 o                         
   8   7   6          0.45          9.06        19.83 o                         
   9   7   6          0.28         16.68        19.66 o                         
   0   8   6       2079.49       2075.99        40.47 o                         
   1   8   6       1045.73       1086.89        13.28 o                         
   2   8   6       1393.75       1385.85        14.78 o                         
   3   8   6        805.79        733.85        14.57 o                         
   4   8   6         74.01         87.47        13.70 o                         
   5   8   6        117.30        141.13        12.83 o                         
   6   8   6         20.26         33.20        14.50 o                         
   7   8   6        910.00        933.03        18.11 o                         
   8   8   6         48.13         43.70        18.33 o                         
   9   8   6         36.55         29.23        20.63 o                         
   1   9   6        163.80        164.92        11.87 o                         
   2   9   6       1277.06       1288.27        17.91 o                         
   3   9   6        422.85        415.75        12.83 o                         
   4   9   6          8.50         17.62        12.40 o                         
   5   9   6         23.13         24.67        12.67 o                         
   6   9   6        133.40        124.81        16.23 o                         
   7   9   6         17.30         29.39        17.16 o                         
   8   9   6         26.01         50.66        18.10 o                         
   9   9   6          0.61         19.22        19.77 o                         
   0  10   6         27.86          8.47        16.09 o                         
   1  10   6          1.26          5.40        10.47 o                         
   2  10   6         14.48         13.37        10.79 o                         
   3  10   6        273.18        290.47        11.62 o                         
   4  10   6         21.05         19.90        12.54 o                         
   5  10   6         42.22         22.62        12.47 o                         
   6  10   6        313.99        330.44        15.04 o                         
   7  10   6         32.36         34.34        15.54 o                         
   8  10   6          2.47          3.91        18.21 o                         
   9  10   6         58.88         43.53        20.52 o                         
   1  11   6        947.26        949.46        14.78 o                         
   2  11   6        255.62        241.90        11.93 o                         
   3  11   6          5.74          5.63        10.63 o                         
   4  11   6        327.51        322.58        14.56 o                         
   5  11   6         87.95        104.11        13.34 o                         
   6  11   6        110.77        109.69        13.34 o                         
   7  11   6         95.74        112.03        16.47 o                         
   8  11   6          0.64          3.50        18.44 o                         
   9  11   6          1.24          7.90        21.94 o                         
   0  12   6        534.27        579.34        18.52 o                         
   1  12   6       4060.29       4058.91        46.40 o                         
   2  12   6        171.31        182.64        11.42 o                         
   3  12   6        555.88        568.42        12.85 o                         
   4  12   6         36.72         47.86        12.46 o                         
   5  12   6        141.17        117.05        11.89 o                         
   6  12   6         87.93         88.11        14.25 o                         
   7  12   6          4.42         27.41        15.34 o                         
   8  12   6         32.16         30.42        17.47 o                         
   9  12   6          3.29         16.00        21.42 o                         
   1  13   6          0.65         -3.72        13.28 o                         
   2  13   6        410.60        377.75        12.02 o                         
   3  13   6         21.27         57.38        11.75 o                         
   4  13   6        107.44        119.83        11.74 o                         
   5  13   6          2.76          9.39        14.26 o                         
   6  13   6         13.15         17.91        13.79 o                         
   7  13   6          0.25         26.07        16.09 o                         
   8  13   6         11.53         24.43        17.87 o                         
   9  13   6          0.03         13.06        18.62 o                         
   0  14   6       2801.60       2914.60        61.42 o                         
   1  14   6         16.04         29.73        11.04 o                         
   2  14   6         14.06         -3.13        12.95 o                         
   3  14   6        424.05        472.63        13.56 o                         
   4  14   6          3.58         14.44        11.44 o                         
   5  14   6          1.66         -2.79        13.00 o                         
   6  14   6        143.23        158.71        16.25 o                         
   7  14   6        290.19        246.66        17.28 o                         
   8  14   6          0.02         19.22        17.22 o                         
   9  14   6          1.33         -2.29        19.88 o                         
   1  15   6        392.33        404.99        12.69 o                         
   2  15   6         28.00         37.50        11.63 o                         
   3  15   6          0.01         -2.00        12.03 o                         
   4  15   6          0.78          2.41        13.18 o                         
   5  15   6          0.04          3.89        13.18 o                         
   6  15   6          2.43          9.74        13.93 o                         
   7  15   6         15.06         15.77        17.76 o                         
   8  15   6          0.22         16.62        18.37 o                         
   0  16   6        820.42        762.17        29.48 o                         
   1  16   6        639.61        647.44        13.66 o                         
   2  16   6          4.01          8.93        12.66 o                         
   3  16   6         19.00         33.45        11.80 o                         
   4  16   6        129.00        134.33        12.86 o                         
   5  16   6         87.35         77.25        12.32 o                         
   6  16   6        103.31        109.53        15.41 o                         
   7  16   6        130.90        155.11        16.86 o                         
   8  16   6         25.26         51.30        17.78 o                         
   1  17   6         45.91         51.11        13.50 o                         
   2  17   6         17.48         23.32        12.57 o                         
   3  17   6         18.63         26.29        12.70 o                         
   4  17   6        140.51        126.85        12.36 o                         
   5  17   6        108.38        120.96        13.69 o                         
   6  17   6         74.90         77.70        15.49 o                         
   7  17   6          1.26         14.87        17.16 o                         
   8  17   6          4.23         10.25        18.86 o                         
   0  18   6        356.48        382.20        19.04 o                         
   1  18   6         10.70          9.05        14.10 o                         
   2  18   6        604.57        597.01        16.82 o                         
   3  18   6         81.62         98.36        12.69 o                         
   4  18   6         43.77         47.44        13.15 o                         
   5  18   6        148.34        119.40        14.05 o                         
   6  18   6          4.59         11.87        15.00 o                         
   7  18   6         54.80         81.61        17.50 o                         
   8  18   6          7.99          4.40        18.99 o                         
   1  19   6         38.56         40.50        11.74 o                         
   2  19   6         10.86         18.82        12.88 o                         
   3  19   6          4.34         10.21        12.90 o                         
   4  19   6          3.94         15.36        12.22 o                         
   5  19   6         48.04         45.38        13.78 o                         
   6  19   6        120.28        118.40        14.98 o                         
   7  19   6          3.13         -2.74        15.77 o                         
   8  19   6          6.02         12.79        17.19 o                         
   0  20   6       1009.03        978.07        48.24 o                         
   1  20   6        582.69        599.58        13.48 o                         
   2  20   6          5.83          7.94        11.53 o                         
   3  20   6         12.98         34.25        13.18 o                         
   4  20   6         19.04         25.39        13.21 o                         
   5  20   6          4.50         18.41        12.40 o                         
   6  20   6          7.07         11.39        14.38 o                         
   7  20   6          6.65         13.68        17.15 o                         
   1  21   6          7.01         26.21        13.13 o                         
   2  21   6         12.56         25.30        11.90 o                         
   3  21   6         85.49         84.68        13.73 o                         
   4  21   6        112.96        102.64        12.86 o                         
   5  21   6         92.60         92.16        13.36 o                         
   6  21   6         33.14         37.53        15.87 o                         
   7  21   6          5.03          8.74        18.99 o                         
   0  22   6          3.67         32.30        17.04 o                         
   1  22   6        106.20         94.48        13.77 o                         
   2  22   6         30.04         45.75        12.35 o                         
   3  22   6         17.51         13.29        13.82 o                         
   4  22   6          2.13         20.63        13.46 o                         
   5  22   6         18.34         36.03        15.06 o                         
   6  22   6          4.85         23.17        15.51 o                         
   7  22   6         16.98         35.31        17.38 o                         
   1  23   6         41.11         59.57        13.23 o                         
   2  23   6          1.71          1.86        13.77 o                         
   3  23   6          3.74         13.23        13.86 o                         
   4  23   6          2.09         11.19        14.79 o                         
   5  23   6          2.62         14.30        14.83 o                         
   6  23   6          0.53          8.88        15.13 o                         
   7  23   6          1.35          2.19        18.76 o                         
   0  24   6          0.00        -11.17        23.29 o                         
   1  24   6        384.65        357.68        14.03 o                         
   2  24   6          5.25          9.20        13.41 o                         
   3  24   6          0.72          5.30        14.09 o                         
   4  24   6          0.02          9.67        13.89 o                         
   5  24   6          3.14          0.56        16.03 o                         
   6  24   6         16.59         23.83        15.79 o                         
   1  25   6         43.41         63.99        15.64 o                         
   2  25   6          8.76          2.17        12.98 o                         
   3  25   6         17.96         26.57        13.45 o                         
   4  25   6          9.72          5.17        14.52 o                         
   5  25   6          6.29         13.13        14.70 o                         
   6  25   6          0.02         13.72        16.11 o                         
   0  26   6         40.78         56.68        19.80 o                         
   1  26   6         39.08         24.04        14.91 o                         
   2  26   6          9.63          4.72        13.76 o                         
   3  26   6         15.89         27.80        14.61 o                         
   4  26   6          3.17         30.51        15.51 o                         
   5  26   6         18.54         28.24        15.37 o                         
   1  27   6         10.90         19.39        16.11 o                         
   2  27   6          2.46         10.92        13.80 o                         
   3  27   6         14.09         35.83        13.99 o                         
   4  27   6          6.55         31.31        14.19 o                         
   5  27   6          2.20         -0.60        17.26 o                         
   0  28   6         68.73         64.50        22.06 o                         
   1  28   6          9.43         13.56        15.25 o                         
   2  28   6          0.32         -5.70        15.04 o                         
   3  28   6          0.40         -1.63        14.64 o                         
   4  28   6          6.00         25.69        15.93 o                         
   1  29   6          5.12         12.88        16.66 o                         
   2  29   6          2.46         11.10        14.36 o                         
   3  29   6          7.17         21.77        16.25 o                         
   4  29   6          6.66          6.16        16.69 o                         
   0  30   6          8.88         22.23        21.71 o                         
   1  30   6          0.02          8.47        15.47 o                         
   2  30   6         40.31         46.06        16.44 o                         
   3  30   6         26.45         40.79        15.72 o                         
   1  31   6          1.19         15.03        15.54 o                         
   2  31   6          7.96         23.96        15.45 o                         
   1   1   7          4.44         12.88        10.20 o                         
   2   1   7       1689.37       1725.51        14.36 o                         
   3   1   7        541.10        544.25        12.03 o                         
   4   1   7        257.58        251.75        13.10 o                         
   5   1   7        204.57        227.12        15.02 o                         
   6   1   7         66.65         59.51        14.40 o                         
   7   1   7         11.75          7.85        14.55 o                         
   8   1   7          5.10         15.72        19.62 o                         
   9   1   7         31.71         44.42        19.99 o                         
   0   2   7       2575.14       2557.57        35.61 o                         
   1   2   7         54.67         57.73         9.29 o                         
   2   2   7        253.50        231.64        10.44 o                         
   3   2   7        233.73        234.18        10.99 o                         
   4   2   7        249.60        247.38        11.00 o                         
   5   2   7         54.74         74.99        12.72 o                         
   6   2   7         38.28         51.25        13.43 o                         
   7   2   7          8.90         21.76        15.71 o                         
   8   2   7          5.58         12.27        17.69 o                         
   9   2   7          1.85          8.44        18.22 o                         
   1   3   7         81.35        122.78         9.81 o                         
   2   3   7        500.11        478.46        11.41 o                         
   3   3   7       1121.93       1127.61        12.78 o                         
   4   3   7          0.59          9.13        10.14 o                         
   5   3   7          4.82         11.45        11.45 o                         
   6   3   7        138.71        145.01        13.27 o                         
   7   3   7          8.13          8.74        15.26 o                         
   8   3   7          1.22         25.17        17.43 o                         
   9   3   7         12.50         15.00        21.43 o                         
   0   4   7        262.39        321.13        16.13 o                         
   1   4   7          9.57         15.68         9.67 o                         
   2   4   7         94.85         96.14        10.70 o                         
   3   4   7        599.13        589.44        11.99 o                         
   4   4   7        466.96        470.76        12.00 o                         
   5   4   7          0.20         13.19        11.95 o                         
   6   4   7        108.45        114.22        14.32 o                         
   7   4   7        325.48        308.81        15.63 o                         
   8   4   7          1.03         13.41        15.95 o                         
   9   4   7         15.43         18.68        23.75 o                         
   1   5   7       4582.19       4626.21        34.27 o                         
   2   5   7        686.16        651.81        11.43 o                         
   3   5   7        183.96        183.95        10.17 o                         
   4   5   7        277.39        282.49        11.53 o                         
   5   5   7         45.73         67.32        11.39 o                         
   6   5   7        265.87        288.54        13.60 o                         
   7   5   7         27.04         49.33        17.77 o                         
   8   5   7        129.74        116.59        17.57 o                         
   9   5   7          3.51         19.31        22.24 o                         
   0   6   7       5638.34       5532.36        51.74 o                         
   1   6   7        649.52        617.62        12.49 o                         
   2   6   7        190.16        189.46        11.19 o                         
   3   6   7        141.68        145.49        10.55 o                         
   4   6   7        207.90        193.47        10.81 o                         
   5   6   7        727.74        705.20        14.65 o                         
   6   6   7        492.65        549.44        14.38 o                         
   7   6   7         34.79         49.39        17.93 o                         
   8   6   7        286.90        280.46        19.87 o                         
   9   6   7          5.14         10.86        19.84 o                         
   1   7   7        628.12        564.60        12.16 o                         
   2   7   7          1.39          6.04         9.92 o                         
   3   7   7          3.56         10.71        11.07 o                         
   4   7   7         19.04         24.27        11.99 o                         
   5   7   7         54.35         57.62        13.38 o                         
   6   7   7        719.35        725.79        19.56 o                         
   7   7   7        159.60        191.06        15.67 o                         
   8   7   7         10.77         16.63        17.82 o                         
   9   7   7         15.19         20.37        19.53 o                         
   0   8   7       1637.63       1616.69        18.41 o                         
   1   8   7       3794.99       3898.52        34.23 o                         
   2   8   7       2605.41       2711.50        24.87 o                         
   3   8   7         94.52         79.76        10.39 o                         
   4   8   7        132.94        114.83        13.61 o                         
   5   8   7         54.89         60.67        13.74 o                         
   6   8   7         58.04         62.49        15.56 o                         
   7   8   7         24.54         20.37        15.02 o                         
   8   8   7          0.00         11.19        18.06 o                         
   9   8   7         60.31         78.46        21.87 o                         
   1   9   7        175.25        175.99        10.86 o                         
   2   9   7          1.21         11.66        11.13 o                         
   3   9   7        109.86         95.20        12.20 o                         
   4   9   7         14.53         23.62        13.49 o                         
   5   9   7        835.31        781.44        14.94 o                         
   6   9   7          8.80         15.48        16.03 o                         
   7   9   7         13.01         22.43        15.81 o                         
   8   9   7         11.36         21.08        17.01 o                         
   9   9   7          0.31         16.02        21.93 o                         
   0  10   7          2.31         11.37        15.10 o                         
   1  10   7        339.40        331.15        11.33 o                         
   2  10   7          1.66          5.48        11.06 o                         
   3  10   7         37.47         53.53        13.55 o                         
   4  10   7         24.79         28.77        12.70 o                         
   5  10   7          3.79          3.04        13.56 o                         
   6  10   7         67.45         63.43        15.88 o                         
   7  10   7          1.07         14.86        15.62 o                         
   8  10   7          0.25         12.48        16.02 o                         
   9  10   7          1.65         24.82        22.54 o                         
   1  11   7         94.14         99.86        12.03 o                         
   2  11   7         33.99         43.68        10.98 o                         
   3  11   7          8.44         17.07        12.44 o                         
   4  11   7         39.28         47.53        12.23 o                         
   5  11   7        121.28        119.59        14.13 o                         
   6  11   7         32.18         30.48        15.26 o                         
   7  11   7          3.51          8.19        15.44 o                         
   8  11   7          6.52         40.84        18.74 o                         
   9  11   7          0.61         16.72        20.56 o                         
   0  12   7        278.73        286.59        21.01 o                         
   1  12   7        280.26        259.15        11.53 o                         
   2  12   7         24.80         25.99        11.65 o                         
   3  12   7          5.99          7.65        10.92 o                         
   4  12   7        214.12        186.72        13.75 o                         
   5  12   7          8.88         26.68        12.70 o                         
   6  12   7         96.47         89.59        13.24 o                         
   7  12   7         26.14         29.74        16.15 o                         
   8  12   7          7.31          2.42        17.48 o                         
   9  12   7          1.88          1.52        22.48 o                         
   1  13   7         12.59         20.06        10.92 o                         
   2  13   7          3.77          4.54        12.02 o                         
   3  13   7          2.82         16.75        12.89 o                         
   4  13   7          0.59          6.81        12.79 o                         
   5  13   7        217.08        241.36        14.87 o                         
   6  13   7          4.37          3.49        14.39 o                         
   7  13   7          0.88          8.77        15.97 o                         
   8  13   7          9.87         19.79        18.52 o                         
   9  13   7         41.70         43.40        20.48 o                         
   0  14   7        213.92        224.70        15.41 o                         
   1  14   7          5.75         13.12        11.72 o                         
   2  14   7         10.47         29.70        11.28 o                         
   3  14   7          0.38         13.69        11.32 o                         
   4  14   7          9.63         -4.25        12.14 o                         
   5  14   7          5.82         10.06        12.01 o                         
   6  14   7         40.98         44.20        13.89 o                         
   7  14   7          0.34          5.65        17.03 o                         
   8  14   7         34.49         39.36        17.67 o                         
   1  15   7         58.78         51.82        12.25 o                         
   2  15   7        167.38        167.08        12.70 o                         
   3  15   7         52.17         73.45        12.72 o                         
   4  15   7         44.29         57.26        12.12 o                         
   5  15   7         12.91         35.74        14.03 o                         
   6  15   7        121.33        125.49        14.92 o                         
   7  15   7         35.34         20.90        15.24 o                         
   8  15   7          4.14         14.44        18.02 o                         
   0  16   7         45.80         36.31        16.43 o                         
   1  16   7        253.15        252.03        13.07 o                         
   2  16   7          1.31          7.60        10.90 o                         
   3  16   7         83.07         72.86        12.21 o                         
   4  16   7         42.82         50.09        12.31 o                         
   5  16   7         28.89         34.04        13.33 o                         
   6  16   7         47.59         62.46        14.71 o                         
   7  16   7         22.76         27.40        15.13 o                         
   8  16   7          0.00         19.12        17.32 o                         
   1  17   7         66.70         72.93        14.69 o                         
   2  17   7        521.19        482.55        13.24 o                         
   3  17   7        365.39        368.68        12.82 o                         
   4  17   7        253.40        237.08        12.75 o                         
   5  17   7         40.48         46.83        13.07 o                         
   6  17   7          0.17         20.29        14.67 o                         
   7  17   7          9.33         29.89        16.02 o                         
   8  17   7         30.06         17.13        17.76 o                         
   0  18   7        751.57        733.60        19.43 o                         
   1  18   7         83.34         76.71        14.09 o                         
   2  18   7         82.07         90.11        12.60 o                         
   3  18   7         83.45         93.25        12.48 o                         
   4  18   7          4.55         25.66        14.13 o                         
   5  18   7         75.70         98.52        13.83 o                         
   6  18   7         42.91         45.27        14.21 o                         
   7  18   7        149.70        145.12        15.92 o                         
   8  18   7         18.78         31.29        17.73 o                         
   1  19   7         14.86         15.49        12.92 o                         
   2  19   7        237.00        215.85        12.96 o                         
   3  19   7          9.06         10.60        12.21 o                         
   4  19   7          1.16         17.45        15.33 o                         
   5  19   7          4.37         13.30        14.24 o                         
   6  19   7         11.26         23.73        16.08 o                         
   7  19   7         36.45         42.57        16.38 o                         
   0  20   7       1094.47       1132.26        43.02 o                         
   1  20   7         16.05         22.00        12.69 o                         
   2  20   7          5.78         17.95        13.57 o                         
   3  20   7          6.55         10.03        12.32 o                         
   4  20   7          0.15         22.91        14.49 o                         
   5  20   7         19.89         30.43        13.98 o                         
   6  20   7          4.54          8.82        15.99 o                         
   7  20   7          0.87          4.42        15.66 o                         
   1  21   7         95.93        107.65        13.39 o                         
   2  21   7          4.00         10.66        14.32 o                         
   3  21   7         93.54         87.27        13.90 o                         
   4  21   7         60.55         44.72        13.48 o                         
   5  21   7          4.93         16.78        14.65 o                         
   6  21   7          4.49         10.12        14.74 o                         
   7  21   7          0.54         16.68        17.27 o                         
   0  22   7         32.24         39.93        19.68 o                         
   1  22   7        105.96        114.44        13.26 o                         
   2  22   7          0.28         11.93        13.15 o                         
   3  22   7          0.14         12.94        13.09 o                         
   4  22   7          4.73         11.89        14.24 o                         
   5  22   7         10.79         29.46        14.09 o                         
   6  22   7          8.97         20.41        15.39 o                         
   7  22   7          0.58          6.69        16.87 o                         
   1  23   7         34.14         67.23        14.74 o                         
   2  23   7          1.74          2.98        13.03 o                         
   3  23   7          0.17          2.13        13.52 o                         
   4  23   7         11.18         15.42        13.79 o                         
   5  23   7          2.24         14.37        14.41 o                         
   6  23   7          6.59         14.25        15.49 o                         
   0  24   7         37.18         42.40        19.14 o                         
   1  24   7         40.27         60.54        13.29 o                         
   2  24   7          0.02         13.75        13.10 o                         
   3  24   7          5.47          3.86        13.79 o                         
   4  24   7          0.04         -2.27        13.68 o                         
   5  24   7          0.38         18.25        16.26 o                         
   6  24   7         11.96         30.74        15.90 o                         
   1  25   7         28.42         51.36        13.88 o                         
   2  25   7         18.18         37.47        14.63 o                         
   3  25   7          0.37          3.75        13.62 o                         
   4  25   7          4.20          9.64        13.67 o                         
   5  25   7          6.57         14.82        15.16 o                         
   0  26   7        109.21        109.86        18.74 o                         
   1  26   7          0.73         15.65        14.45 o                         
   2  26   7         33.21         37.01        14.99 o                         
   3  26   7          0.27         16.96        16.32 o                         
   4  26   7          1.35         10.66        14.28 o                         
   5  26   7          1.16          7.72        16.65 o                         
   1  27   7          2.95         17.51        15.54 o                         
   2  27   7          3.48         11.71        14.03 o                         
   3  27   7          3.47          6.16        14.97 o                         
   4  27   7          2.09          9.04        14.02 o                         
   0  28   7         18.49         24.79        20.20 o                         
   1  28   7         29.02         30.63        15.44 o                         
   2  28   7         26.94         17.80        16.10 o                         
   3  28   7          9.03         24.53        16.10 o                         
   4  28   7          2.81         24.86        16.17 o                         
   1  29   7         23.85          9.96        17.08 o                         
   2  29   7          1.96         22.33        16.85 o                         
   3  29   7          3.46         13.49        16.05 o                         
   0  30   7         72.24         78.88        21.30 o                         
   1  30   7          7.41         16.31        15.86 o                         
   2  30   7         40.14         52.65        16.80 o                         
   0   0   8          1.56          6.64        22.13 o                         
   1   0   8       2661.28       2575.36        54.84 o                         
   2   0   8       2494.02       2677.31        26.27 o                         
   3   0   8        363.31        407.71        16.79 o                         
   4   0   8         33.43         37.36        14.05 o                         
   5   0   8        170.75        155.37        22.11 o                         
   6   0   8        602.30        617.13        25.18 o                         
   7   0   8        110.02        142.21        21.02 o                         
   8   0   8         74.25         56.97        26.72 o                         
   9   0   8         15.65         34.43        30.47 o                         
   1   1   8        211.21        222.11         9.94 o                         
   2   1   8         53.03         53.14        10.82 o                         
   3   1   8         60.55         65.27        10.48 o                         
   4   1   8         11.84         16.32        10.52 o                         
   5   1   8        200.32        204.38        14.47 o                         
   6   1   8         52.14         57.64        13.65 o                         
   7   1   8        223.83        228.90        15.68 o                         
   8   1   8          3.80         14.17        15.81 o                         
   9   1   8          1.75          3.02        19.30 o                         
   0   2   8       1935.56       1879.41        18.10 o                         
   1   2   8       1385.88       1327.69        13.81 o                         
   2   2   8          5.68          6.81         9.50 o                         
   3   2   8          3.21         12.97        10.08 o                         
   4   2   8         74.47         90.35        10.28 o                         
   5   2   8         13.93         21.09        12.83 o                         
   6   2   8         19.88         25.71        12.85 o                         
   7   2   8          3.24         11.97        13.21 o                         
   8   2   8         35.23         43.13        17.90 o                         
   9   2   8          5.07          2.15        20.59 o                         
   1   3   8         32.64         64.84        10.15 o                         
   2   3   8          7.62         16.87        10.10 o                         
   3   3   8          5.54          0.57         9.95 o                         
   4   3   8         21.64         30.78        11.21 o                         
   5   3   8          0.60         10.96        12.03 o                         
   6   3   8         81.28         89.94        13.40 o                         
   7   3   8         25.90         39.30        16.74 o                         
   8   3   8         68.83        124.27        22.01 o                         
   9   3   8         60.06         73.37        19.22 o                         
   0   4   8       6857.87       6787.85        54.58 o                         
   1   4   8        566.78        597.39        10.97 o                         
   2   4   8        111.94        118.63         9.53 o                         
   3   4   8          0.66          0.95        10.02 o                         
   4   4   8         21.98         47.46        11.39 o                         
   5   4   8          2.35          6.28        11.85 o                         
   6   4   8        124.20        138.81        13.39 o                         
   7   4   8        175.69        182.73        15.45 o                         
   8   4   8         38.33         44.57        18.57 o                         
   9   4   8         28.93         42.09        19.93 o                         
   1   5   8         50.54         71.21         9.31 o                         
   2   5   8        416.58        407.93        10.89 o                         
   3   5   8        140.36        151.75        11.04 o                         
   4   5   8       1283.12       1267.95        14.29 o                         
   5   5   8         56.90         43.16        12.00 o                         
   6   5   8        241.23        228.91        13.84 o                         
   7   5   8        372.46        369.67        16.52 o                         
   8   5   8          0.10         14.77        17.50 o                         
   9   5   8          2.95          9.28        18.87 o                         
   0   6   8       4522.60       4279.94        50.46 o                         
   1   6   8       1340.01       1214.20        14.46 o                         
   2   6   8        325.55        350.17        10.95 o                         
   3   6   8         73.20         86.96        10.28 o                         
   4   6   8         49.30         62.30        10.42 o                         
   5   6   8         36.28         43.22        12.95 o                         
   6   6   8        217.62        198.79        13.76 o                         
   7   6   8         63.62         88.93        16.00 o                         
   8   6   8         26.73         45.68        18.29 o                         
   9   6   8          2.46          3.60        18.67 o                         
   1   7   8        365.33        370.76         9.88 o                         
   2   7   8         75.23         70.96         9.97 o                         
   3   7   8        187.69        177.58        11.07 o                         
   4   7   8        329.78        344.48        12.21 o                         
   5   7   8         70.41         71.05        14.24 o                         
   6   7   8          1.97         31.46        16.42 o                         
   7   7   8         33.78         46.26        16.28 o                         
   8   7   8          0.24         16.33        18.17 o                         
   9   7   8          4.38         -9.35        19.23 o                         
   0   8   8       1881.71       1867.49        22.66 o                         
   1   8   8          0.22          3.09        10.49 o                         
   2   8   8          0.10         -3.11         9.83 o                         
   3   8   8        658.65        689.00        11.61 o                         
   4   8   8        183.24        159.85        11.79 o                         
   5   8   8        174.72        187.61        15.01 o                         
   6   8   8         10.83         15.45        14.27 o                         
   7   8   8         85.05         75.61        15.26 o                         
   8   8   8         13.16         31.13        19.54 o                         
   9   8   8          4.95         11.02        21.08 o                         
   1   9   8         36.85         40.15        10.02 o                         
   2   9   8         98.54         98.34        10.64 o                         
   3   9   8         24.02         16.44        11.34 o                         
   4   9   8         50.38         51.85        12.78 o                         
   5   9   8         26.44         25.47        13.05 o                         
   6   9   8        103.56        111.78        16.00 o                         
   7   9   8         10.98          7.64        15.21 o                         
   8   9   8         32.25         35.25        17.37 o                         
   9   9   8          6.24         11.63        19.08 o                         
   0  10   8       2172.47       2178.72        25.15 o                         
   1  10   8          3.91          8.47        10.00 o                         
   2  10   8        430.20        409.61        13.13 o                         
   3  10   8          6.02         17.49        12.76 o                         
   4  10   8        186.44        211.67        14.25 o                         
   5  10   8         17.30         23.29        14.59 o                         
   6  10   8        187.04        162.28        14.74 o                         
   7  10   8          5.69          4.58        17.24 o                         
   8  10   8         12.35         31.48        16.26 o                         
   9  10   8          9.22         13.89        18.92 o                         
   1  11   8         34.79         30.85        11.75 o                         
   2  11   8         51.02         57.06        10.87 o                         
   3  11   8        460.57        459.27        13.87 o                         
   4  11   8        426.94        387.17        13.52 o                         
   5  11   8          1.53          5.26        12.67 o                         
   6  11   8          9.87         22.70        14.86 o                         
   7  11   8          0.86          3.15        17.42 o                         
   8  11   8          0.22         22.31        21.65 o                         
   9  11   8          6.29          8.50        20.89 o                         
   0  12   8         70.52         61.80        14.76 o                         
   1  12   8        117.43        105.99        11.32 o                         
   2  12   8        270.39        270.58        11.82 o                         
   3  12   8        504.98        446.55        13.72 o                         
   4  12   8         61.58         68.59        12.78 o                         
   5  12   8        250.92        236.58        12.96 o                         
   6  12   8         47.68         63.73        15.34 o                         
   7  12   8          1.15         -0.53        17.89 o                         
   8  12   8         18.93         21.68        19.92 o                         
   1  13   8         94.18        101.57        11.25 o                         
   2  13   8         63.97         57.91        11.07 o                         
   3  13   8        326.05        316.83        12.61 o                         
   4  13   8        479.31        433.66        14.63 o                         
   5  13   8         11.05         26.35        13.43 o                         
   6  13   8         20.85         14.97        13.83 o                         
   7  13   8          0.26          8.11        17.45 o                         
   8  13   8         15.42         35.02        19.28 o                         
   0  14   8        324.46        328.99        19.92 o                         
   1  14   8        209.11        218.58        11.36 o                         
   2  14   8         99.41        108.89        12.01 o                         
   3  14   8        372.69        332.26        12.50 o                         
   4  14   8         13.61         28.78        15.32 o                         
   5  14   8        229.21        257.57        13.80 o                         
   6  14   8         20.56         23.47        16.05 o                         
   7  14   8          0.98         14.57        17.62 o                         
   8  14   8          1.33          1.87        18.00 o                         
   1  15   8        219.09        222.37        11.69 o                         
   2  15   8         11.92         15.65        11.24 o                         
   3  15   8          0.07          4.38        13.38 o                         
   4  15   8         13.03         20.44        12.31 o                         
   5  15   8        140.43        168.76        13.46 o                         
   6  15   8         12.09         12.11        14.36 o                         
   7  15   8         14.83         19.41        16.36 o                         
   8  15   8          5.85         16.08        18.29 o                         
   0  16   8         45.24         41.11        17.92 o                         
   1  16   8          2.28          6.52        11.15 o                         
   2  16   8        252.95        281.30        13.76 o                         
   3  16   8          0.19          3.35        12.25 o                         
   4  16   8         25.03         46.41        11.98 o                         
   5  16   8          5.29         21.19        15.47 o                         
   6  16   8         15.48         39.93        15.89 o                         
   7  16   8          0.05          0.41        18.24 o                         
   8  16   8          0.73         18.67        20.64 o                         
   1  17   8        151.54        163.89        12.79 o                         
   2  17   8         91.03         93.19        13.59 o                         
   3  17   8        159.21        146.55        12.39 o                         
   4  17   8          2.81         27.68        13.22 o                         
   5  17   8          5.94         13.52        15.89 o                         
   6  17   8         95.59         99.00        17.40 o                         
   7  17   8          3.77         17.00        17.47 o                         
   8  17   8          7.10         15.22        18.39 o                         
   0  18   8        230.15        221.03        17.17 o                         
   1  18   8        268.94        263.34        14.49 o                         
   2  18   8          4.15          6.29        12.58 o                         
   3  18   8         25.80         15.95        13.11 o                         
   4  18   8         24.25         37.28        13.51 o                         
   5  18   8         35.23         27.03        12.38 o                         
   6  18   8          8.20         14.93        15.10 o                         
   7  18   8         49.69         45.71        17.40 o                         
   1  19   8        872.05        805.78        16.19 o                         
   2  19   8         50.46         51.51        12.79 o                         
   3  19   8          8.87         21.81        13.15 o                         
   4  19   8         61.11         60.59        13.12 o                         
   5  19   8          3.57         -0.34        13.50 o                         
   6  19   8         68.92         82.81        16.16 o                         
   7  19   8         18.52         24.86        16.75 o                         
   0  20   8         40.80         46.67        16.95 o                         
   1  20   8        102.25         94.41        13.29 o                         
   2  20   8          6.69          5.79        13.49 o                         
   3  20   8          2.47         16.68        14.92 o                         
   4  20   8          0.08          6.29        14.32 o                         
   5  20   8         90.44         81.36        14.70 o                         
   6  20   8        105.57        124.07        16.50 o                         
   7  20   8         25.08         23.29        17.34 o                         
   1  21   8          0.02          5.25        13.34 o                         
   2  21   8        354.51        335.71        12.61 o                         
   3  21   8          0.01         -3.51        14.98 o                         
   4  21   8          0.05          7.81        13.16 o                         
   5  21   8          8.27         16.10        14.56 o                         
   6  21   8          4.41         21.19        16.96 o                         
   0  22   8        292.45        278.27        19.57 o                         
   1  22   8         17.39         25.77        12.50 o                         
   2  22   8          0.06          2.79        14.43 o                         
   3  22   8          6.01          3.85        13.62 o                         
   4  22   8          4.21         17.67        14.25 o                         
   5  22   8         14.43         20.95        13.92 o                         
   6  22   8          0.46         11.40        16.15 o                         
   1  23   8         45.35         47.34        13.47 o                         
   2  23   8         15.00         24.21        14.25 o                         
   3  23   8          0.22          7.07        15.25 o                         
   4  23   8          7.00         14.54        13.86 o                         
   5  23   8          4.57         13.32        14.66 o                         
   6  23   8          1.53         12.46        19.72 o                         
   0  24   8        115.66        132.30        18.84 o                         
   1  24   8         39.28         42.00        14.09 o                         
   2  24   8          0.01          3.03        13.54 o                         
   3  24   8          3.38         -0.36        13.78 o                         
   4  24   8          0.21         10.43        15.38 o                         
   5  24   8          2.49         25.80        15.27 o                         
   1  25   8          0.10         20.25        13.93 o                         
   2  25   8         33.56         57.73        14.56 o                         
   3  25   8         35.90         40.15        13.85 o                         
   4  25   8         42.89         47.93        14.97 o                         
   5  25   8          6.85         22.20        16.70 o                         
   0  26   8         77.69         99.35        20.66 o                         
   1  26   8          2.93          4.67        13.57 o                         
   2  26   8         11.36         15.85        15.41 o                         
   3  26   8         12.42          6.00        15.67 o                         
   4  26   8          0.17          3.09        15.37 o                         
   1  27   8          7.27         14.25        14.93 o                         
   2  27   8         17.41         19.50        14.28 o                         
   3  27   8        130.50        127.65        18.21 o                         
   4  27   8         15.94         17.78        14.94 o                         
   0  28   8         34.90         14.70        20.40 o                         
   1  28   8         11.24         40.35        15.36 o                         
   2  28   8          2.13          8.53        15.25 o                         
   3  28   8         17.85         26.51        15.61 o                         
   1  29   8         14.37         28.97        15.85 o                         
   2  29   8          7.71         18.22        16.60 o                         
   0  30   8          8.27         27.24        21.68 o                         
   1  30   8          4.33         14.21        16.11 o                         
   1   1   9        362.37        329.08         9.58 o                         
   2   1   9          5.22          8.00         9.33 o                         
   3   1   9         53.37         57.03         9.79 o                         
   4   1   9          4.03          2.51        11.18 o                         
   5   1   9          7.68         10.76        12.69 o                         
   6   1   9        164.93        182.08        14.74 o                         
   7   1   9         51.53         44.88        14.43 o                         
   8   1   9          9.66         22.36        17.47 o                         
   9   1   9         96.31         97.66        23.04 o                         
   0   2   9        463.88        434.21        14.99 o                         
   1   2   9        102.48        105.31         9.11 o                         
   2   2   9        490.64        465.94        10.20 o                         
   3   2   9         58.29         63.27        10.48 o                         
   4   2   9          2.33          9.29        10.34 o                         
   5   2   9          0.83         11.94        12.07 o                         
   6   2   9          2.20          5.68        13.93 o                         
   7   2   9         37.48         57.37        15.72 o                         
   8   2   9          0.07         18.18        16.99 o                         
   9   2   9          5.57          5.70        18.97 o                         
   1   3   9          1.75         10.76         9.51 o                         
   2   3   9         60.61         65.90         9.14 o                         
   3   3   9         59.94         56.95         9.85 o                         
   4   3   9         15.74         26.83        11.14 o                         
   5   3   9         68.22         66.42        11.66 o                         
   6   3   9         60.55         58.48        13.69 o                         
   7   3   9         19.15         42.63        14.38 o                         
   8   3   9         44.09         55.79        17.36 o                         
   9   3   9         25.31         32.85        19.67 o                         
   0   4   9        633.07        674.00        16.48 o                         
   1   4   9        161.75        155.72         9.58 o                         
   2   4   9         25.58         26.45         9.69 o                         
   3   4   9        592.85        616.70        11.50 o                         
   4   4   9        338.74        337.48        11.00 o                         
   5   4   9        129.72        167.91        11.79 o                         
   6   4   9         35.87         54.73        14.08 o                         
   7   4   9        229.69        225.55        16.38 o                         
   8   4   9         46.68         46.11        17.19 o                         
   9   4   9          1.51         11.00        19.83 o                         
   1   5   9       1556.70       1491.91        12.92 o                         
   2   5   9          0.86          5.79        10.01 o                         
   3   5   9          9.53         14.59         9.83 o                         
   4   5   9         22.24         27.21        10.50 o                         
   5   5   9          4.45          6.30        12.96 o                         
   6   5   9          9.39         19.42        13.05 o                         
   7   5   9         45.45         37.84        18.57 o                         
   8   5   9          8.14         19.42        16.42 o                         
   9   5   9         13.18         12.32        20.61 o                         
   0   6   9        130.49        142.22        13.21 o                         
   1   6   9       2645.59       2540.92        24.28 o                         
   2   6   9        122.32        124.20        10.20 o                         
   3   6   9          0.22         -1.22         9.98 o                         
   4   6   9        161.34        168.35        11.18 o                         
   5   6   9        433.56        446.63        13.36 o                         
   6   6   9         16.72         17.15        14.03 o                         
   7   6   9        114.60        144.76        21.35 o                         
   8   6   9         23.94         42.78        16.99 o                         
   9   6   9          4.76         -1.06        22.16 o                         
   1   7   9        268.65        275.79        10.87 o                         
   2   7   9         23.39         32.70        11.84 o                         
   3   7   9          0.41         10.71         9.98 o                         
   4   7   9          0.49          6.61        10.98 o                         
   5   7   9        176.80        196.01        12.77 o                         
   6   7   9        109.03        105.04        15.84 o                         
   7   7   9          0.82          8.67        17.92 o                         
   8   7   9         49.53         63.16        17.52 o                         
   9   7   9          0.54          3.10        20.32 o                         
   0   8   9       2445.90       2331.31        27.80 o                         
   1   8   9          4.94         16.14         9.43 o                         
   2   8   9        334.36        343.44        10.71 o                         
   3   8   9        209.18        198.40        11.31 o                         
   4   8   9        344.92        349.50        13.27 o                         
   5   8   9         63.36         67.31        14.21 o                         
   6   8   9         39.01         50.29        15.22 o                         
   7   8   9         28.33         24.52        15.48 o                         
   8   8   9          2.97         -6.87        19.00 o                         
   9   8   9          1.23         10.16        19.60 o                         
   1   9   9        258.57        269.42        11.90 o                         
   2   9   9         67.96         61.83         9.81 o                         
   3   9   9        191.15        210.30        11.54 o                         
   4   9   9        600.07        566.25        14.06 o                         
   5   9   9        340.53        346.90        13.98 o                         
   6   9   9          7.02         -2.91        14.06 o                         
   7   9   9          5.45         12.63        14.90 o                         
   8   9   9          9.98          6.96        19.18 o                         
   0  10   9        112.46        113.83        14.12 o                         
   1  10   9         28.86         35.92        10.26 o                         
   2  10   9         32.76         24.63         9.98 o                         
   3  10   9        461.07        467.63        13.64 o                         
   4  10   9          5.49         29.51        13.39 o                         
   5  10   9        596.74        605.80        14.53 o                         
   6  10   9          3.12          6.35        14.93 o                         
   7  10   9          0.26          8.34        16.76 o                         
   8  10   9          0.20         14.70        17.67 o                         
   1  11   9        316.55        318.67        11.94 o                         
   2  11   9         68.69         51.39        11.47 o                         
   3  11   9        325.12        309.95        12.53 o                         
   4  11   9         68.88         83.39        13.76 o                         
   5  11   9         12.44         20.89        15.25 o                         
   6  11   9          0.88         17.84        15.70 o                         
   7  11   9          0.53         29.79        17.67 o                         
   8  11   9          0.07         24.80        18.80 o                         
   0  12   9        342.00        341.80        16.59 o                         
   1  12   9         43.03         55.79        10.91 o                         
   2  12   9         42.93         39.36        12.16 o                         
   3  12   9         10.27         23.29        12.44 o                         
   4  12   9         13.85         26.22        13.00 o                         
   5  12   9         90.34        121.89        13.97 o                         
   6  12   9         27.40         34.47        14.64 o                         
   7  12   9          3.99         18.14        16.24 o                         
   8  12   9          0.05          2.04        17.81 o                         
   1  13   9         45.07         53.88        12.33 o                         
   2  13   9        105.99        100.33        11.80 o                         
   3  13   9        138.08        120.21        13.28 o                         
   4  13   9          2.68         17.90        12.80 o                         
   5  13   9         81.91         99.94        13.95 o                         
   6  13   9          8.87         12.89        15.35 o                         
   7  13   9          2.36         15.28        16.43 o                         
   8  13   9          0.32          5.46        18.12 o                         
   0  14   9         42.46         38.95        15.12 o                         
   1  14   9         60.50         53.88        11.81 o                         
   2  14   9          2.05         -5.43        11.49 o                         
   3  14   9        282.54        280.14        13.81 o                         
   4  14   9          0.38          7.92        12.66 o                         
   5  14   9         49.66         52.36        14.59 o                         
   6  14   9          0.03          3.52        15.96 o                         
   7  14   9         13.91         35.29        17.33 o                         
   8  14   9         19.56         20.18        17.10 o                         
   1  15   9         35.91         46.46        11.36 o                         
   2  15   9         51.69         46.29        11.32 o                         
   3  15   9          2.17         16.29        11.50 o                         
   4  15   9         74.79         90.96        13.90 o                         
   5  15   9        152.50        162.19        14.39 o                         
   6  15   9         19.52         19.13        14.52 o                         
   7  15   9          0.49          3.60        17.69 o                         
   8  15   9          1.90         -9.50        19.60 o                         
   0  16   9        175.54        202.93        15.57 o                         
   1  16   9         35.41         37.03        12.59 o                         
   2  16   9        133.54        133.97        14.14 o                         
   3  16   9          7.26         27.93        11.95 o                         
   4  16   9         29.40         38.20        13.53 o                         
   5  16   9         47.98         55.82        14.06 o                         
   6  16   9          0.50          4.22        15.47 o                         
   7  16   9          4.30         10.68        17.42 o                         
   1  17   9       1138.80       1084.84        19.73 o                         
   2  17   9          8.87         16.95        12.73 o                         
   3  17   9          8.87         18.47        12.65 o                         
   4  17   9        119.81        120.62        12.86 o                         
   5  17   9         62.67         57.49        14.92 o                         
   6  17   9         20.01         24.37        14.77 o                         
   7  17   9          8.72          6.75        16.69 o                         
   0  18   9        873.45        869.76        30.27 o                         
   1  18   9        513.11        464.22        13.04 o                         
   2  18   9         37.90         35.55        12.63 o                         
   3  18   9          0.37         14.89        12.81 o                         
   4  18   9          1.44         -1.06        13.14 o                         
   5  18   9         37.14         28.61        15.89 o                         
   6  18   9          1.51         14.46        15.03 o                         
   7  18   9         88.16         97.10        17.71 o                         
   1  19   9          1.83         -2.04        12.94 o                         
   2  19   9         10.01         21.60        12.51 o                         
   3  19   9          3.53         16.91        12.98 o                         
   4  19   9          8.33         19.75        14.06 o                         
   5  19   9          0.01          1.90        16.74 o                         
   6  19   9         31.02         31.33        15.42 o                         
   7  19   9         36.91         47.88        18.71 o                         
   0  20   9          1.54         13.35        16.59 o                         
   1  20   9         26.09         23.33        13.36 o                         
   2  20   9          2.83         17.97        13.12 o                         
   3  20   9         28.74         35.20        14.12 o                         
   4  20   9          7.93         23.76        15.25 o                         
   5  20   9          3.30         20.20        15.96 o                         
   6  20   9         32.09         56.63        16.25 o                         
   1  21   9        113.91        110.92        12.95 o                         
   2  21   9        119.44        133.09        14.00 o                         
   3  21   9         15.79          7.66        13.20 o                         
   4  21   9         19.70         37.39        15.00 o                         
   5  21   9         35.96         32.52        15.67 o                         
   6  21   9         29.80         54.33        16.45 o                         
   0  22   9          2.18         35.86        18.85 o                         
   1  22   9         97.74         82.17        13.64 o                         
   2  22   9        116.08        122.50        13.64 o                         
   3  22   9          0.32         21.32        13.57 o                         
   4  22   9          2.03         20.58        13.88 o                         
   5  22   9         13.06         16.96        16.74 o                         
   6  22   9          6.18         16.53        16.71 o                         
   1  23   9        141.32        134.85        14.65 o                         
   2  23   9         22.40         35.39        13.31 o                         
   3  23   9          9.49         29.65        14.61 o                         
   4  23   9          0.02         15.08        14.19 o                         
   5  23   9         13.19         17.34        15.86 o                         
   0  24   9          6.66          8.84        20.09 o                         
   1  24   9          4.59         16.80        14.59 o                         
   2  24   9          0.12         -0.82        15.65 o                         
   3  24   9         22.28         43.39        15.09 o                         
   4  24   9          3.81         16.22        15.29 o                         
   5  24   9          9.20          8.38        15.71 o                         
   1  25   9         32.77         27.64        14.25 o                         
   2  25   9         24.63         21.12        13.43 o                         
   3  25   9         25.43         45.72        16.37 o                         
   4  25   9          2.20         10.03        15.31 o                         
   0  26   9        107.18        116.50        21.22 o                         
   1  26   9          5.25         13.36        14.54 o                         
   2  26   9          5.32         15.17        14.70 o                         
   3  26   9          6.24         23.23        14.87 o                         
   4  26   9         20.41         34.95        17.31 o                         
   1  27   9         13.81         20.98        16.93 o                         
   2  27   9         16.54         18.46        15.89 o                         
   3  27   9          0.89          6.21        15.77 o                         
   0  28   9          0.61         10.08        23.61 o                         
   1  28   9         52.51         52.32        15.97 o                         
   2  28   9         11.41         22.27        15.63 o                         
   1  29   9         15.64         22.59        16.18 o                         
   0   0  10         21.98         17.86        17.30 o                         
   1   0  10         29.57         40.96        13.97 o                         
   2   0  10          3.91         23.26        14.25 o                         
   3   0  10         14.02         23.02        18.31 o                         
   4   0  10         90.93        104.62        17.88 o                         
   5   0  10          4.22         19.50        15.94 o                         
   6   0  10        361.06        391.29        21.20 o                         
   7   0  10        212.32        249.95        28.05 o                         
   8   0  10          0.25         -0.18        21.89 o                         
   9   0  10         10.76         43.76        29.19 o                         
   1   1  10          9.18         21.01         9.94 o                         
   2   1  10        497.61        500.81        11.07 o                         
   3   1  10         43.60         51.26         9.80 o                         
   4   1  10          2.61         17.88        11.64 o                         
   5   1  10         19.43         31.53        13.29 o                         
   6   1  10          0.51          2.75        15.34 o                         
   7   1  10          6.53         21.17        14.48 o                         
   8   1  10          2.47         -6.62        15.53 o                         
   9   1  10          0.60         -2.91        24.11 o                         
   0   2  10        371.03        369.10        13.74 o                         
   1   2  10       1030.65       1071.59        13.89 o                         
   2   2  10         43.56         42.41        10.12 o                         
   3   2  10        192.83        195.62        10.77 o                         
   4   2  10        143.21        133.40        11.01 o                         
   5   2  10          4.78         14.84        11.70 o                         
   6   2  10         39.50         39.56        12.29 o                         
   7   2  10         65.78         61.14        16.45 o                         
   8   2  10         22.80         32.46        17.66 o                         
   1   3  10         92.72        102.00         9.80 o                         
   2   3  10          0.00          6.55         9.94 o                         
   3   3  10         47.41         34.85        10.51 o                         
   4   3  10         41.42         56.88        11.36 o                         
   5   3  10         47.60         53.17        12.17 o                         
   6   3  10          2.86          8.27        13.19 o                         
   7   3  10         52.60         55.47        14.79 o                         
   8   3  10          1.28          1.63        17.63 o                         
   0   4  10        168.20        175.25        15.12 o                         
   1   4  10         30.59         42.19        10.14 o                         
   2   4  10        418.80        410.11        10.74 o                         
   3   4  10         10.48         19.83        10.12 o                         
   4   4  10        379.99        354.58        12.26 o                         
   5   4  10          0.26          9.34        12.14 o                         
   6   4  10         55.37         52.65        13.86 o                         
   7   4  10        471.54        490.48        17.24 o                         
   8   4  10         42.06         38.38        19.63 o                         
   1   5  10        796.32        776.07        11.12 o                         
   2   5  10          8.66         12.17        10.21 o                         
   3   5  10         15.35         23.31        10.54 o                         
   4   5  10          7.70         11.47        11.10 o                         
   5   5  10         69.01         74.09        12.51 o                         
   6   5  10        208.78        199.56        14.26 o                         
   7   5  10         69.12         72.45        16.13 o                         
   8   5  10         23.76         31.93        19.39 o                         
   0   6  10        121.58        103.20        15.99 o                         
   1   6  10         28.41         48.60        10.00 o                         
   2   6  10         44.61         63.38        10.10 o                         
   3   6  10        176.31        176.23        10.84 o                         
   4   6  10         23.74         22.78        11.52 o                         
   5   6  10          1.62         12.34        11.34 o                         
   6   6  10        118.92        124.56        15.21 o                         
   7   6  10          3.32          3.32        17.26 o                         
   8   6  10         44.01         68.46        21.55 o                         
   1   7  10       1280.51       1224.91        12.71 o                         
   2   7  10          2.61          3.76        10.79 o                         
   3   7  10         23.84         36.08        10.85 o                         
   4   7  10         26.14         39.22        12.49 o                         
   5   7  10         21.44         45.40        13.18 o                         
   6   7  10         54.10         44.68        14.93 o                         
   7   7  10         11.31         20.78        17.62 o                         
   8   7  10          3.35          2.74        21.66 o                         
   0   8  10        921.07        900.99        18.08 o                         
   1   8  10        286.20        266.63        10.85 o                         
   2   8  10        234.76        227.76        11.89 o                         
   3   8  10         16.68         22.10        10.78 o                         
   4   8  10         57.60         41.83        12.30 o                         
   5   8  10        165.56        153.07        13.35 o                         
   6   8  10          2.20          2.27        14.48 o                         
   7   8  10          0.59         25.27        16.09 o                         
   8   8  10          8.46         24.93        17.82 o                         
   1   9  10        350.98        363.45        12.07 o                         
   2   9  10         54.39         58.17        10.29 o                         
   3   9  10        188.97        195.59        11.89 o                         
   4   9  10         42.22         47.02        12.52 o                         
   5   9  10         53.60         51.68        13.99 o                         
   6   9  10         10.82         13.58        15.62 o                         
   7   9  10          1.98          0.83        16.41 o                         
   8   9  10          1.78         -0.41        18.94 o                         
   0  10  10        208.01        205.68        16.34 o                         
   1  10  10        112.29        126.06        11.35 o                         
   2  10  10         52.41         54.14        10.50 o                         
   3  10  10        137.67        137.75        11.89 o                         
   4  10  10         17.48         43.94        12.85 o                         
   5  10  10          3.99         15.56        13.46 o                         
   6  10  10          8.85          8.19        17.39 o                         
   7  10  10         34.33         38.26        16.88 o                         
   8  10  10          6.36         17.87        19.23 o                         
   1  11  10         12.14         11.08         9.95 o                         
   2  11  10        152.34        135.86        11.97 o                         
   3  11  10        143.77        148.24        12.47 o                         
   4  11  10          0.77          7.75        12.16 o                         
   5  11  10          5.47          3.47        12.82 o                         
   6  11  10          4.71         12.78        14.17 o                         
   7  11  10         21.06         29.56        15.79 o                         
   8  11  10          9.43         20.28        17.75 o                         
   0  12  10         62.19         75.18        17.13 o                         
   1  12  10         62.90         75.25        11.93 o                         
   2  12  10        667.51        685.68        14.98 o                         
   3  12  10        243.00        247.62        12.43 o                         
   4  12  10          0.40          8.62        11.98 o                         
   5  12  10         79.73         76.74        13.49 o                         
   6  12  10          3.53         11.94        14.61 o                         
   7  12  10          5.72         12.57        17.53 o                         
   8  12  10          1.47          4.44        18.56 o                         
   1  13  10          7.24         24.33        12.00 o                         
   2  13  10        431.51        404.53        13.38 o                         
   3  13  10         59.11         58.33        11.92 o                         
   4  13  10         44.40         32.00        11.97 o                         
   5  13  10         53.24         45.46        14.18 o                         
   6  13  10          0.68          6.33        15.88 o                         
   7  13  10          3.21         17.73        15.63 o                         
   0  14  10        687.81        684.24        19.60 o                         
   1  14  10         48.69         60.92        11.42 o                         
   2  14  10        294.38        300.11        12.53 o                         
   3  14  10        490.61        472.06        14.01 o                         
   4  14  10          7.09         11.42        12.27 o                         
   5  14  10         11.74         14.21        13.54 o                         
   6  14  10          1.35         17.66        14.35 o                         
   7  14  10         39.54         43.19        18.45 o                         
   1  15  10          0.16          6.45        11.43 o                         
   2  15  10         19.75         18.28        11.87 o                         
   3  15  10         13.58         13.88        14.66 o                         
   4  15  10        346.83        319.18        13.48 o                         
   5  15  10        126.91        143.44        14.73 o                         
   6  15  10          0.90          9.29        15.50 o                         
   7  15  10         10.49         16.71        17.37 o                         
   0  16  10         31.06         43.18        16.08 o                         
   1  16  10          4.09         19.11        11.44 o                         
   2  16  10        264.90        271.65        13.06 o                         
   3  16  10        287.42        289.17        13.04 o                         
   4  16  10          2.55         16.76        14.69 o                         
   5  16  10          8.34         17.41        15.26 o                         
   6  16  10         76.20         96.05        15.96 o                         
   7  16  10          0.66         10.67        19.61 o                         
   1  17  10        199.63        210.89        11.93 o                         
   2  17  10         37.60         54.56        13.31 o                         
   3  17  10        135.42        148.01        13.62 o                         
   4  17  10          2.69         29.69        15.13 o                         
   5  17  10          2.22         14.25        14.94 o                         
   6  17  10          5.37         21.13        15.40 o                         
   7  17  10          5.40         16.60        18.41 o                         
   0  18  10        682.11        691.55        19.34 o                         
   1  18  10        523.76        504.65        12.51 o                         
   2  18  10          0.56         14.62        13.91 o                         
   3  18  10         52.76         58.44        13.92 o                         
   4  18  10         11.86         33.25        15.18 o                         
   5  18  10         24.03         32.45        14.18 o                         
   6  18  10         19.65         28.17        16.07 o                         
   1  19  10        224.27        214.39        12.73 o                         
   2  19  10         81.35         76.47        13.10 o                         
   3  19  10         44.62         44.34        13.77 o                         
   4  19  10          0.82         -1.44        14.90 o                         
   5  19  10          4.75         31.33        15.12 o                         
   6  19  10         18.60         23.18        17.04 o                         
   0  20  10          1.74          2.50        17.13 o                         
   1  20  10        147.24        141.82        13.19 o                         
   2  20  10         14.40         33.54        14.73 o                         
   3  20  10          0.05          4.07        13.16 o                         
   4  20  10          2.45         12.52        14.57 o                         
   5  20  10         92.37         73.94        14.93 o                         
   6  20  10         18.75         26.89        16.86 o                         
   1  21  10          0.73         20.03        14.05 o                         
   2  21  10         17.03         20.40        13.40 o                         
   3  21  10         11.87         16.62        15.38 o                         
   4  21  10         10.73         29.03        15.51 o                         
   5  21  10          8.07         24.59        18.90 o                         
   0  22  10         16.23         18.42        17.92 o                         
   1  22  10         41.86         44.52        12.36 o                         
   2  22  10         84.46         96.97        14.51 o                         
   3  22  10          3.37          0.73        13.48 o                         
   4  22  10          3.79         16.61        15.60 o                         
   5  22  10          2.37          9.36        16.40 o                         
   1  23  10          5.14         10.38        12.68 o                         
   2  23  10         25.59         49.31        14.46 o                         
   3  23  10          3.53         22.46        15.12 o                         
   4  23  10          7.26         18.63        14.38 o                         
   5  23  10          6.92         22.21        16.73 o                         
   0  24  10          2.32         37.28        19.27 o                         
   1  24  10         99.50         83.60        15.21 o                         
   2  24  10         16.44         31.17        14.22 o                         
   3  24  10         13.13         32.52        15.29 o                         
   4  24  10          0.00         12.90        16.04 o                         
   1  25  10          0.03         12.47        14.71 o                         
   2  25  10         12.88         11.35        14.50 o                         
   3  25  10         17.03         19.73        15.31 o                         
   4  25  10         35.27         43.41        14.75 o                         
   0  26  10          0.01          1.74        24.89 o                         
   1  26  10          0.02         18.29        16.03 o                         
   2  26  10          1.64         19.35        15.69 o                         
   3  26  10         34.44         46.04        15.31 o                         
   1  27  10          4.59         12.57        14.83 o                         
   2  27  10          0.62         25.13        15.22 o                         
   0  28  10          4.83         -7.52        23.53 o                         
   1   1  11         11.55         24.90        10.13 o                         
   2   1  11        419.67        405.20        10.97 o                         
   3   1  11        360.59        340.24        12.47 o                         
   4   1  11         35.43         45.75        12.83 o                         
   5   1  11          2.17         13.47        12.22 o                         
   6   1  11         89.70         81.75        13.89 o                         
   7   1  11          6.17          8.54        15.80 o                         
   8   1  11         22.74         39.08        17.08 o                         
   0   2  11         69.94         58.88        13.99 o                         
   1   2  11         25.04         36.21        10.02 o                         
   2   2  11         39.65         50.54        10.04 o                         
   3   2  11        165.47        162.68        11.84 o                         
   4   2  11          5.10         13.72        11.63 o                         
   5   2  11        113.75        134.74        11.73 o                         
   6   2  11         14.99         32.34        14.71 o                         
   7   2  11          4.99          5.73        16.78 o                         
   8   2  11          6.26         30.41        18.22 o                         
   1   3  11         80.44         82.88         9.73 o                         
   2   3  11        118.00        124.42        10.86 o                         
   3   3  11         48.65         39.13        10.23 o                         
   4   3  11        213.84        226.40        10.91 o                         
   5   3  11          0.04          9.11        12.70 o                         
   6   3  11         37.53         57.06        15.06 o                         
   7   3  11          0.94          0.34        16.01 o                         
   8   3  11         65.91         78.43        19.97 o                         
   0   4  11         32.36         31.88        13.28 o                         
   1   4  11          2.42         10.15        10.38 o                         
   2   4  11         33.97         28.33         9.97 o                         
   3   4  11          9.45          7.61        11.08 o                         
   4   4  11         59.49         76.77        11.57 o                         
   5   4  11         68.90         83.17        13.62 o                         
   6   4  11          4.14         10.21        14.35 o                         
   7   4  11          0.38         13.58        15.78 o                         
   8   4  11         46.76         31.59        22.71 o                         
   1   5  11        197.02        179.13        10.44 o                         
   2   5  11        193.46        212.90        11.36 o                         
   3   5  11         84.17         89.98        10.47 o                         
   4   5  11        321.38        357.41        12.69 o                         
   5   5  11        119.87        138.79        13.02 o                         
   6   5  11        142.52        146.87        13.97 o                         
   7   5  11         15.26         31.66        16.40 o                         
   8   5  11          1.86         12.34        21.31 o                         
   0   6  11       1176.14       1078.48        17.97 o                         
   1   6  11        109.11        114.95        10.38 o                         
   2   6  11        154.88        150.25        11.87 o                         
   3   6  11        201.51        188.32        10.72 o                         
   4   6  11         15.00         -5.92        11.22 o                         
   5   6  11         12.01         25.86        12.87 o                         
   6   6  11         42.15         60.64        13.74 o                         
   7   6  11          4.83          7.39        19.71 o                         
   8   6  11          0.87          8.66        18.21 o                         
   1   7  11        208.33        197.10        10.17 o                         
   2   7  11          3.16          6.09        10.08 o                         
   3   7  11          4.37         -1.92        11.73 o                         
   4   7  11          7.19         11.70        11.73 o                         
   5   7  11        134.06        125.16        12.81 o                         
   6   7  11        105.61        105.96        14.53 o                         
   7   7  11         11.41         23.95        17.02 o                         
   8   7  11         26.89         30.84        19.94 o                         
   0   8  11        441.52        428.49        15.52 o                         
   1   8  11        309.76        283.94        11.16 o                         
   2   8  11         17.04         19.85        10.90 o                         
   3   8  11         24.87         22.74        11.81 o                         
   4   8  11        155.63        162.00        12.24 o                         
   5   8  11         94.57        107.87        12.81 o                         
   6   8  11          6.27         19.80        15.59 o                         
   7   8  11         10.93          8.75        17.29 o                         
   8   8  11          1.00         10.64        17.91 o                         
   1   9  11        877.27        823.71        12.56 o                         
   2   9  11        606.55        588.82        11.10 o                         
   3   9  11         35.05         43.90        11.38 o                         
   4   9  11        260.28        258.05        12.27 o                         
   5   9  11         37.90         43.26        13.28 o                         
   6   9  11          0.01         19.58        16.49 o                         
   7   9  11          1.05          5.95        18.54 o                         
   8   9  11          0.66         19.17        21.56 o                         
   0  10  11        170.32        175.65        15.42 o                         
   1  10  11        775.64        742.70        13.15 o                         
   2  10  11         39.47         41.09        12.19 o                         
   3  10  11         10.05         20.10        10.61 o                         
   4  10  11        191.87        177.07        13.30 o                         
   5  10  11         41.01         45.92        14.04 o                         
   6  10  11        126.51        123.98        14.82 o                         
   7  10  11          4.82         10.34        18.51 o                         
   1  11  11         31.15         51.59        11.80 o                         
   2  11  11        212.08        236.88        11.39 o                         
   3  11  11         92.43         94.44        11.71 o                         
   4  11  11          7.82          8.95        12.84 o                         
   5  11  11          5.45          5.90        14.29 o                         
   6  11  11          2.26         11.26        15.07 o                         
   7  11  11          2.01         10.50        18.48 o                         
   0  12  11        136.83        148.42        18.95 o                         
   1  12  11        134.85        116.26        11.35 o                         
   2  12  11         10.58         23.32        12.40 o                         
   3  12  11          0.14         10.63        13.59 o                         
   4  12  11         50.49         49.53        13.28 o                         
   5  12  11         55.92         67.48        12.66 o                         
   6  12  11          3.60         21.00        15.79 o                         
   7  12  11          0.67         13.24        18.26 o                         
   1  13  11        263.04        269.15        13.73 o                         
   2  13  11          1.41          9.20        12.87 o                         
   3  13  11          4.49          8.61        12.06 o                         
   4  13  11         36.34         34.51        13.91 o                         
   5  13  11         58.99         65.37        13.78 o                         
   6  13  11          3.86         -0.97        15.21 o                         
   7  13  11          9.41         -1.90        17.81 o                         
   0  14  11        129.78        134.35        16.74 o                         
   1  14  11          6.31          6.69        11.72 o                         
   2  14  11         31.63         33.83        12.98 o                         
   3  14  11        139.12        123.67        12.88 o                         
   4  14  11          8.68         22.45        12.93 o                         
   5  14  11          6.17          9.99        15.44 o                         
   6  14  11         11.69         13.02        15.87 o                         
   7  14  11          4.74         50.75        17.62 o                         
   1  15  11         17.35         20.70        12.25 o                         
   2  15  11         36.15         42.54        12.22 o                         
   3  15  11         13.51         15.38        13.50 o                         
   4  15  11          5.44         12.72        12.14 o                         
   5  15  11          6.98         12.10        15.30 o                         
   6  15  11         35.51         23.55        15.56 o                         
   7  15  11          0.06          8.63        17.51 o                         
   0  16  11       1436.88       1347.08        27.00 o                         
   1  16  11        125.56        138.10        12.02 o                         
   2  16  11         26.22         27.33        12.00 o                         
   3  16  11         23.07         19.18        12.77 o                         
   4  16  11         39.94         43.66        13.09 o                         
   5  16  11          9.04         15.71        14.37 o                         
   6  16  11          0.60         22.03        15.09 o                         
   1  17  11         77.80         73.84        12.28 o                         
   2  17  11          1.14         16.06        12.27 o                         
   3  17  11         26.48         28.33        14.61 o                         
   4  17  11         14.70         15.89        13.27 o                         
   5  17  11          8.30         19.99        15.00 o                         
   6  17  11          0.58          3.47        17.12 o                         
   0  18  11         32.95         56.16        20.70 o                         
   1  18  11          5.31         -2.56        12.90 o                         
   2  18  11        175.49        182.43        15.09 o                         
   3  18  11         34.23         57.94        14.35 o                         
   4  18  11         30.63         43.67        14.11 o                         
   5  18  11         22.88         40.14        13.96 o                         
   6  18  11         66.02         54.49        16.89 o                         
   1  19  11         64.32         64.22        13.29 o                         
   2  19  11          9.98         30.61        14.32 o                         
   3  19  11         16.12         15.48        14.05 o                         
   4  19  11          2.91         16.19        14.96 o                         
   5  19  11         19.78         12.69        15.26 o                         
   6  19  11         34.69         20.22        19.05 o                         
   0  20  11        220.63        207.20        21.68 o                         
   1  20  11         55.62         64.74        13.66 o                         
   2  20  11         36.00         39.10        13.81 o                         
   3  20  11         30.84         41.79        15.84 o                         
   4  20  11         24.05         31.12        16.84 o                         
   5  20  11         79.17         82.52        15.20 o                         
   1  21  11         40.46         52.00        13.32 o                         
   2  21  11          8.71         24.62        12.94 o                         
   3  21  11         54.61         44.64        14.16 o                         
   4  21  11          0.30         23.26        14.90 o                         
   5  21  11          5.70         16.89        16.24 o                         
   0  22  11         39.54         50.91        20.49 o                         
   1  22  11         94.30        109.46        13.56 o                         
   2  22  11         25.97         29.09        13.75 o                         
   3  22  11         19.25         22.61        14.75 o                         
   4  22  11          7.89         25.39        16.98 o                         
   1  23  11         89.69         64.79        15.46 o                         
   2  23  11         22.33         35.77        15.60 o                         
   3  23  11          3.77          6.64        15.14 o                         
   4  23  11          1.43         20.49        17.27 o                         
   0  24  11         14.52         58.62        21.27 o                         
   1  24  11          3.32          4.88        13.94 o                         
   2  24  11         50.17         64.28        14.69 o                         
   3  24  11         14.20         29.53        14.93 o                         
   1  25  11          6.38          8.99        14.46 o                         
   2  25  11          0.32          7.60        15.35 o                         
   3  25  11         22.74         16.18        16.40 o                         
   0  26  11         17.48         15.27        19.78 o                         
   1  26  11          1.73         19.48        14.94 o                         
   2  26  11         11.80         29.98        14.91 o                         
   0   0  12        253.43        233.12        17.61 o                         
   1   0  12          2.58          7.99        13.48 o                         
   2   0  12       2416.20       2434.26        31.88 o                         
   3   0  12        475.67        468.63        16.40 o                         
   4   0  12        138.21        143.80        17.05 o                         
   5   0  12         85.30        102.59        17.59 o                         
   6   0  12          7.25          8.47        19.77 o                         
   7   0  12          1.02          5.48        20.89 o                         
   8   0  12         10.29         11.28        22.58 o                         
   1   1  12          2.89         19.62        10.58 o                         
   2   1  12          7.45          7.43        10.37 o                         
   3   1  12          9.28         17.77        12.63 o                         
   4   1  12          0.00          3.26        11.70 o                         
   5   1  12         28.30         32.18        11.75 o                         
   6   1  12        169.85        187.51        15.46 o                         
   7   1  12         82.90         75.78        16.92 o                         
   8   1  12         22.12         32.87        17.27 o                         
   0   2  12         41.40         54.81        13.78 o                         
   1   2  12        328.85        323.09        11.04 o                         
   2   2  12         26.85         36.68        10.09 o                         
   3   2  12        497.54        481.90        11.83 o                         
   4   2  12          4.01         -4.32        12.83 o                         
   5   2  12          9.11         16.94        12.62 o                         
   6   2  12        126.71        137.43        14.91 o                         
   7   2  12         16.28         29.24        16.97 o                         
   8   2  12          2.18         29.12        18.31 o                         
   1   3  12         51.62         61.72        11.09 o                         
   2   3  12          0.12          6.74        10.21 o                         
   3   3  12         47.37         53.17        10.74 o                         
   4   3  12        104.38         92.46        11.75 o                         
   5   3  12        106.61        108.34        13.95 o                         
   6   3  12        196.48        188.01        15.23 o                         
   7   3  12         15.78         23.33        15.71 o                         
   8   3  12          1.64         14.76        19.13 o                         
   0   4  12        855.48        827.79        20.29 o                         
   1   4  12        326.15        302.54        10.86 o                         
   2   4  12          0.05         10.20        10.85 o                         
   3   4  12         98.79         97.57        11.09 o                         
   4   4  12         50.13         52.58        12.04 o                         
   5   4  12         93.80        101.95        13.44 o                         
   6   4  12         35.26         50.42        13.87 o                         
   7   4  12          6.57         -1.27        16.21 o                         
   8   4  12          0.90         10.12        18.93 o                         
   1   5  12        342.66        314.30        11.69 o                         
   2   5  12        111.81        127.98        10.90 o                         
   3   5  12        142.19        141.88        10.65 o                         
   4   5  12          0.86         12.12        11.85 o                         
   5   5  12          4.70          3.41        13.52 o                         
   6   5  12         16.24         20.73        14.82 o                         
   7   5  12         35.89         57.25        17.89 o                         
   0   6  12          0.13         12.33        14.81 o                         
   1   6  12        871.55        819.85        11.89 o                         
   2   6  12        196.20        191.97        10.88 o                         
   3   6  12         19.59         35.31        11.33 o                         
   4   6  12          1.06          8.54        12.04 o                         
   5   6  12          3.37         19.95        13.18 o                         
   6   6  12         49.32         48.87        16.05 o                         
   7   6  12          3.25          1.13        20.02 o                         
   1   7  12        191.63        173.48        11.01 o                         
   2   7  12          0.09         -4.35        11.62 o                         
   3   7  12          0.52          1.92        11.67 o                         
   4   7  12          6.53         12.98        12.00 o                         
   5   7  12         28.18         32.07        13.12 o                         
   6   7  12          2.39         12.19        17.89 o                         
   7   7  12         36.17         49.18        18.42 o                         
   0   8  12        360.06        328.67        16.66 o                         
   1   8  12        113.87        128.95        11.39 o                         
   2   8  12         54.07         63.28        11.63 o                         
   3   8  12         38.40         48.10        11.49 o                         
   4   8  12         66.75         85.96        13.27 o                         
   5   8  12         42.77         40.24        12.61 o                         
   6   8  12          1.85         -1.54        15.75 o                         
   7   8  12         67.53         94.81        20.87 o                         
   1   9  12         54.07         49.97        11.65 o                         
   2   9  12        232.57        232.36        11.31 o                         
   3   9  12         22.01         32.88        12.53 o                         
   4   9  12         61.57         99.09        12.97 o                         
   5   9  12          0.96         10.52        15.31 o                         
   6   9  12          2.28          2.72        16.97 o                         
   7   9  12          4.15         26.62        17.63 o                         
   0  10  12        701.75        659.46        15.22 o                         
   1  10  12          7.76         21.42        11.40 o                         
   2  10  12          4.51         17.38        10.59 o                         
   3  10  12          3.86          9.79        11.73 o                         
   4  10  12          0.00         22.18        12.12 o                         
   5  10  12          3.32         12.60        13.80 o                         
   6  10  12        115.28        127.21        15.57 o                         
   7  10  12         10.81         22.31        19.31 o                         
   1  11  12         19.20         33.46        10.42 o                         
   2  11  12         78.25         72.13        11.26 o                         
   3  11  12         11.46         22.57        11.99 o                         
   4  11  12         12.24         18.14        13.04 o                         
   5  11  12          0.47         12.78        14.42 o                         
   6  11  12          3.64         15.97        17.15 o                         
   7  11  12          3.95         18.22        17.79 o                         
   0  12  12        873.18        826.33        23.26 o                         
   1  12  12         55.01         56.21        12.61 o                         
   2  12  12          4.88         15.06        12.73 o                         
   3  12  12        192.44        206.10        13.95 o                         
   4  12  12          4.07          7.79        13.39 o                         
   5  12  12          1.85          7.67        14.20 o                         
   6  12  12          1.89         14.42        15.83 o                         
   7  12  12          3.14         23.73        18.11 o                         
   1  13  12         70.46         99.80        12.56 o                         
   2  13  12          0.34         12.02        12.19 o                         
   3  13  12         13.86         21.82        13.29 o                         
   4  13  12        278.63        271.64        15.51 o                         
   5  13  12          0.23         11.07        15.09 o                         
   6  13  12          1.83          3.49        15.74 o                         
   0  14  12        122.59        134.01        20.52 o                         
   1  14  12         15.25         17.72        11.86 o                         
   2  14  12        201.14        182.46        13.10 o                         
   3  14  12        185.93        189.12        12.97 o                         
   4  14  12          4.78         23.27        13.14 o                         
   5  14  12          2.43         11.00        14.24 o                         
   6  14  12          7.03         41.79        18.04 o                         
   1  15  12        101.75         98.40        13.21 o                         
   2  15  12         12.73         22.57        12.56 o                         
   3  15  12        160.41        160.36        12.79 o                         
   4  15  12         10.79         27.42        14.01 o                         
   5  15  12          0.01          6.40        13.46 o                         
   6  15  12          1.82         14.11        17.19 o                         
   0  16  12        141.71        123.40        19.28 o                         
   1  16  12        104.04        102.73        13.29 o                         
   2  16  12         41.38         39.37        12.58 o                         
   3  16  12         63.22         76.76        14.00 o                         
   4  16  12          0.91         20.83        14.25 o                         
   5  16  12         10.47          9.85        14.20 o                         
   6  16  12         39.95         42.53        15.76 o                         
   1  17  12        130.10        125.61        13.55 o                         
   2  17  12         19.26         18.28        14.65 o                         
   3  17  12         32.36         48.77        13.55 o                         
   4  17  12          7.48         15.25        14.54 o                         
   5  17  12         13.14         19.16        14.46 o                         
   0  18  12         19.31         24.01        18.58 o                         
   1  18  12          2.18         17.74        13.83 o                         
   2  18  12          0.06         12.67        14.32 o                         
   3  18  12          2.27         11.02        13.10 o                         
   4  18  12          1.23         17.20        15.56 o                         
   5  18  12         30.93         33.68        14.81 o                         
   1  19  12         11.29         28.98        13.52 o                         
   2  19  12         46.03         44.29        12.93 o                         
   3  19  12          1.51         13.70        14.42 o                         
   4  19  12          4.51         19.45        16.60 o                         
   5  19  12         16.25         21.06        15.33 o                         
   0  20  12          0.03          0.35        19.73 o                         
   1  20  12         53.25         47.20        12.50 o                         
   2  20  12          0.25         11.67        12.91 o                         
   3  20  12          0.41         16.57        13.62 o                         
   4  20  12         14.84         37.74        17.49 o                         
   1  21  12         16.31         34.76        13.47 o                         
   2  21  12         18.72         32.92        14.58 o                         
   3  21  12          4.61          9.63        14.91 o                         
   4  21  12          0.12          2.09        15.49 o                         
   0  22  12         37.42         49.49        22.52 o                         
   1  22  12          0.01          5.64        15.86 o                         
   2  22  12         38.18         28.24        14.58 o                         
   3  22  12         13.11         21.43        14.29 o                         
   1  23  12          9.82         29.98        15.17 o                         
   2  23  12          0.78         -0.78        15.16 o                         
   3  23  12         15.37         27.60        15.18 o                         
   0  24  12          3.92         10.24        19.65 o                         
   1  24  12          3.44         -2.53        15.03 o                         
   2  24  12          0.13         -6.39        13.97 o                         
   1  25  12          0.30          4.84        15.08 o                         
   1   1  13         79.97         88.65        10.59 o                         
   2   1  13          9.81         25.51        10.94 o                         
   3   1  13        237.19        231.21        11.62 o                         
   4   1  13        181.33        176.69        12.35 o                         
   5   1  13         74.57         76.74        14.42 o                         
   6   1  13         34.28         39.31        15.51 o                         
   7   1  13          2.92          5.19        15.75 o                         
   0   2  13         75.77         88.92        15.35 o                         
   1   2  13         67.11         58.18        10.71 o                         
   2   2  13          0.14         18.55        10.81 o                         
   3   2  13         16.42         25.90        11.64 o                         
   4   2  13          0.47         11.31        12.65 o                         
   5   2  13          6.11         12.02        13.56 o                         
   6   2  13          0.04         26.19        13.86 o                         
   7   2  13          9.63         10.00        16.45 o                         
   1   3  13        219.77        208.65        12.20 o                         
   2   3  13          0.47          8.08        10.38 o                         
   3   3  13        247.29        241.67        12.40 o                         
   4   3  13          0.86          3.58        11.89 o                         
   5   3  13         72.39         60.52        13.99 o                         
   6   3  13          2.76         15.00        13.68 o                         
   7   3  13          6.25         18.39        17.06 o                         
   0   4  13        449.79        441.17        15.08 o                         
   1   4  13        135.26        122.28        11.11 o                         
   2   4  13         22.96         30.03        10.37 o                         
   3   4  13          6.78          8.77        10.81 o                         
   4   4  13         92.01        103.21        12.62 o                         
   5   4  13        154.61        160.55        13.40 o                         
   6   4  13         89.03         99.96        15.92 o                         
   7   4  13         41.54         33.05        16.55 o                         
   1   5  13          2.29         17.82        10.33 o                         
   2   5  13          3.57          2.61        11.39 o                         
   3   5  13         87.19         88.04        10.60 o                         
   4   5  13         39.21         53.62        12.58 o                         
   5   5  13        121.17        123.36        14.03 o                         
   6   5  13         31.20         33.69        14.53 o                         
   7   5  13         48.56         51.06        17.75 o                         
   0   6  13        199.45        188.66        15.90 o                         
   1   6  13        295.82        276.28        12.57 o                         
   2   6  13          2.15          5.67        12.02 o                         
   3   6  13          0.48         11.41        11.71 o                         
   4   6  13          3.57         18.68        12.91 o                         
   5   6  13          3.04         27.44        12.94 o                         
   6   6  13          2.52         22.58        15.40 o                         
   7   6  13          0.02          6.26        20.06 o                         
   1   7  13         11.99         15.71        10.78 o                         
   2   7  13         37.40         41.33        11.83 o                         
   3   7  13          3.70         14.42        12.36 o                         
   4   7  13         61.58         65.95        11.81 o                         
   5   7  13         10.79         33.72        13.58 o                         
   6   7  13         24.39         38.99        14.65 o                         
   7   7  13         11.00         21.45        19.35 o                         
   0   8  13          3.48         32.67        17.57 o                         
   1   8  13          0.48          9.61        10.98 o                         
   2   8  13         12.61         20.06        10.73 o                         
   3   8  13          1.57         15.41        11.20 o                         
   4   8  13          5.80         14.73        12.21 o                         
   5   8  13          7.93         16.90        14.93 o                         
   6   8  13          0.93          0.95        17.72 o                         
   7   8  13         18.51         28.76        19.22 o                         
   1   9  13        580.20        540.79        11.96 o                         
   2   9  13        106.43         98.05        11.69 o                         
   3   9  13         12.93         16.10        11.92 o                         
   4   9  13         11.80         21.44        12.55 o                         
   5   9  13          2.88         18.07        14.05 o                         
   6   9  13         23.59         36.93        17.03 o                         
   0  10  13        827.29        733.46        17.09 o                         
   1  10  13        158.57        159.85        10.89 o                         
   2  10  13         38.04         60.28        12.06 o                         
   3  10  13          2.02         10.15        11.84 o                         
   4  10  13          5.02         14.80        13.03 o                         
   5  10  13         16.57         20.56        16.08 o                         
   6  10  13          0.02          5.30        17.17 o                         
   1  11  13        138.52        131.79        11.88 o                         
   2  11  13          0.15          4.85        11.41 o                         
   3  11  13         20.19         35.84        11.92 o                         
   4  11  13         20.72         31.83        13.30 o                         
   5  11  13          4.00         18.62        14.28 o                         
   6  11  13          1.06        -10.35        16.87 o                         
   0  12  13        210.33        221.11        17.67 o                         
   1  12  13          3.44         10.46        11.99 o                         
   2  12  13         11.54         27.39        12.48 o                         
   3  12  13          3.34         16.20        13.77 o                         
   4  12  13         29.99         33.36        15.07 o                         
   5  12  13         34.52         30.48        16.07 o                         
   6  12  13          4.44          6.24        17.27 o                         
   1  13  13         37.70         54.37        13.85 o                         
   2  13  13          9.11         16.37        12.35 o                         
   3  13  13          1.89          1.04        13.14 o                         
   4  13  13         19.64         33.10        14.10 o                         
   5  13  13          4.42          2.31        15.05 o                         
   6  13  13          4.22         14.88        15.99 o                         
   0  14  13         54.54         58.01        17.08 o                         
   1  14  13         53.68         57.74        12.31 o                         
   2  14  13          2.20          9.96        14.03 o                         
   3  14  13         16.89         28.54        16.00 o                         
   4  14  13          8.45         26.95        15.56 o                         
   5  14  13          0.07          2.90        14.59 o                         
   6  14  13          0.05          9.71        16.59 o                         
   1  15  13         59.24         58.44        13.40 o                         
   2  15  13         34.00         32.64        14.80 o                         
   3  15  13          3.54         14.89        15.59 o                         
   4  15  13         36.15         35.17        16.20 o                         
   5  15  13         24.72         16.91        17.08 o                         
   0  16  13         82.80         40.37        17.85 o                         
   1  16  13          0.12         21.34        13.93 o                         
   2  16  13         32.50         55.07        12.60 o                         
   3  16  13          1.20          7.77        15.33 o                         
   4  16  13         10.09         26.21        14.79 o                         
   5  16  13         63.80         57.61        16.15 o                         
   1  17  13          0.21         26.79        13.47 o                         
   2  17  13         13.38         26.38        15.09 o                         
   3  17  13          1.66         16.39        15.04 o                         
   4  17  13          5.86         20.26        15.66 o                         
   5  17  13          9.47          0.49        15.02 o                         
   0  18  13          6.73         17.76        18.40 o                         
   1  18  13         44.35         60.94        13.73 o                         
   2  18  13          6.90         13.32        14.40 o                         
   3  18  13          8.28         27.22        13.82 o                         
   4  18  13          1.74          9.47        15.87 o                         
   1  19  13          0.90         14.04        13.57 o                         
   2  19  13         10.10         22.66        15.98 o                         
   3  19  13          6.28         -1.69        15.00 o                         
   4  19  13         11.55         17.16        14.78 o                         
   0  20  13         20.63         11.45        21.19 o                         
   1  20  13          0.72         12.94        14.29 o                         
   2  20  13         18.54         23.76        14.60 o                         
   3  20  13          0.47         10.79        15.46 o                         
   1  21  13         13.49         29.69        14.75 o                         
   2  21  13         69.64         56.09        14.38 o                         
   3  21  13          2.53         10.70        15.67 o                         
   0  22  13          7.95         12.24        20.29 o                         
   1  22  13          5.96         13.42        14.05 o                         
   2  22  13          1.26         23.02        14.01 o                         
   1  23  13          3.52          2.97        15.07 o                         
   0   0  14        296.88        300.32        22.76 o                         
   1   0  14          1.03         22.75        16.66 o                         
   2   0  14         36.53         32.54        16.46 o                         
   3   0  14        695.55        614.98        24.36 o                         
   4   0  14         15.51         21.37        17.27 o                         
   5   0  14         96.55         86.33        17.95 o                         
   6   0  14          0.42         26.79        20.01 o                         
   1   1  14         22.72         29.85        10.72 o                         
   2   1  14         35.09         49.20        11.65 o                         
   3   1  14          1.44          7.96        11.82 o                         
   4   1  14          1.57         11.16        12.36 o                         
   5   1  14          1.58          7.32        13.49 o                         
   6   1  14         11.32         29.13        15.25 o                         
   0   2  14          2.34         21.65        17.45 o                         
   1   2  14        218.18        203.43        11.32 o                         
   2   2  14         28.47         38.69        11.21 o                         
   3   2  14         22.39         30.52        11.96 o                         
   4   2  14         81.77         98.76        12.32 o                         
   5   2  14        101.66         95.87        13.92 o                         
   6   2  14          0.08          2.44        16.03 o                         
   1   3  14         62.26         59.14        11.34 o                         
   2   3  14          0.10          3.77        11.65 o                         
   3   3  14        130.74        145.39        12.95 o                         
   4   3  14         37.16         45.74        14.41 o                         
   5   3  14         76.00         86.67        14.21 o                         
   6   3  14         43.28         44.90        15.01 o                         
   0   4  14         97.30         98.52        15.71 o                         
   1   4  14          2.27         25.10        11.64 o                         
   2   4  14         22.54         25.91        10.56 o                         
   3   4  14         50.11         53.36        11.59 o                         
   4   4  14          1.65         19.45        14.31 o                         
   5   4  14          7.90          4.67        13.68 o                         
   6   4  14          1.00         12.66        15.93 o                         
   1   5  14         35.61         45.77        10.97 o                         
   2   5  14         75.76         80.80        11.92 o                         
   3   5  14          0.26         20.06        12.14 o                         
   4   5  14         36.51         50.00        13.66 o                         
   5   5  14          6.01         12.16        14.17 o                         
   6   5  14          0.07         35.72        17.24 o                         
   0   6  14          5.18         23.59        15.18 o                         
   1   6  14         94.32         83.74        11.14 o                         
   2   6  14         35.98         28.36        11.76 o                         
   3   6  14         59.61         51.63        12.01 o                         
   4   6  14          1.88         11.57        13.31 o                         
   5   6  14          0.37          2.87        14.21 o                         
   6   6  14          8.09          6.64        15.34 o                         
   1   7  14         95.49         92.53        11.47 o                         
   2   7  14         20.85         31.80        12.47 o                         
   3   7  14         29.46         38.38        12.13 o                         
   4   7  14         17.61         16.90        14.19 o                         
   5   7  14         29.03         34.00        14.43 o                         
   6   7  14          0.06         20.17        16.76 o                         
   0   8  14          2.22         16.15        16.78 o                         
   1   8  14         34.87         38.96        12.17 o                         
   2   8  14          3.65         11.97        13.02 o                         
   3   8  14          2.47          5.85        12.13 o                         
   4   8  14          0.07          4.05        13.20 o                         
   5   8  14         65.51         65.26        14.84 o                         
   6   8  14          0.16          2.56        17.14 o                         
   1   9  14        282.63        270.72        12.24 o                         
   2   9  14          0.00          8.94        11.68 o                         
   3   9  14         32.09         48.92        13.43 o                         
   4   9  14          1.90         12.24        12.94 o                         
   5   9  14          3.44         16.05        15.38 o                         
   6   9  14          2.15         22.75        19.39 o                         
   0  10  14          0.08          9.57        15.84 o                         
   1  10  14          3.28         15.13        11.33 o                         
   2  10  14          0.66          3.06        11.14 o                         
   3  10  14         16.26         26.32        12.60 o                         
   4  10  14         20.01         34.07        13.66 o                         
   5  10  14          0.28         -0.01        16.03 o                         
   6  10  14          0.14         14.89        18.92 o                         
   1  11  14         50.57         48.28        13.20 o                         
   2  11  14         27.48         33.97        13.20 o                         
   3  11  14         76.91         83.99        12.46 o                         
   4  11  14          0.00         17.62        15.05 o                         
   5  11  14         22.38         35.11        17.18 o                         
   0  12  14        140.79        164.00        16.08 o                         
   1  12  14          2.06          9.63        11.80 o                         
   2  12  14          3.76         12.61        12.98 o                         
   3  12  14          0.43         11.10        14.25 o                         
   4  12  14          8.75         31.42        14.71 o                         
   5  12  14         51.38         55.29        15.14 o                         
   1  13  14         75.44         83.28        14.14 o                         
   2  13  14          0.04         -2.83        13.51 o                         
   3  13  14         46.22         57.74        12.96 o                         
   4  13  14          4.38          9.68        13.96 o                         
   5  13  14          1.34         -9.33        14.79 o                         
   0  14  14         36.98         67.76        18.47 o                         
   1  14  14        176.18        174.54        15.73 o                         
   2  14  14         27.58         40.07        13.59 o                         
   3  14  14         74.84         69.64        15.37 o                         
   4  14  14          3.29          3.97        15.13 o                         
   5  14  14          7.29         16.88        17.43 o                         
   1  15  14         44.16         55.32        13.77 o                         
   2  15  14         14.16          6.18        14.46 o                         
   3  15  14         53.41         47.98        15.24 o                         
   4  15  14         14.61         35.47        14.96 o                         
   0  16  14         54.37         57.92        18.94 o                         
   1  16  14         29.56         46.64        13.38 o                         
   2  16  14          3.07          3.21        13.02 o                         
   3  16  14          3.39         18.17        14.16 o                         
   4  16  14          0.00          5.14        15.96 o                         
   1  17  14          2.98         -0.28        13.90 o                         
   2  17  14          0.57         15.77        14.38 o                         
   3  17  14          1.16         33.15        15.76 o                         
   4  17  14          4.00         17.97        16.67 o                         
   0  18  14         11.69         12.82        21.69 o                         
   1  18  14         17.95         27.87        15.07 o                         
   2  18  14         24.27         37.11        15.03 o                         
   3  18  14          0.00         24.63        16.05 o                         
   1  19  14         10.64         18.29        15.64 o                         
   2  19  14          1.32         24.06        14.93 o                         
   3  19  14         14.36         18.75        14.83 o                         
   0  20  14         10.17         19.59        23.53 o                         
   1  20  14          0.12         22.57        15.79 o                         
   2  20  14          4.71         13.19        15.23 o                         
   1  21  14          6.29         15.05        15.74 o                         
   1   1  15          8.54         13.67        10.83 o                         
   2   1  15          8.87         19.63        12.81 o                         
   3   1  15         19.37         29.63        12.35 o                         
   4   1  15         16.35         26.57        13.54 o                         
   5   1  15         23.80         30.72        13.80 o                         
   6   1  15          0.03          7.95        15.97 o                         
   0   2  15         93.87        117.87        18.44 o                         
   1   2  15         31.61         20.42        12.43 o                         
   2   2  15         12.76         32.45        11.59 o                         
   3   2  15         11.25         23.47        11.94 o                         
   4   2  15          0.50         14.08        12.72 o                         
   5   2  15          1.64         16.49        13.80 o                         
   6   2  15          3.29         10.92        16.33 o                         
   1   3  15         20.37         16.16        11.87 o                         
   2   3  15          3.80         20.67        11.33 o                         
   3   3  15         72.44         87.78        12.42 o                         
   4   3  15          0.04         26.91        13.37 o                         
   5   3  15         35.68         35.57        14.03 o                         
   0   4  15         55.70         78.35        17.33 o                         
   1   4  15        107.79         98.71        12.04 o                         
   2   4  15         61.87         69.70        11.45 o                         
   3   4  15          1.85         -0.46        14.21 o                         
   4   4  15          3.08          4.29        14.24 o                         
   5   4  15         52.91         59.95        15.53 o                         
   1   5  15          0.64         25.33        13.39 o                         
   2   5  15          1.86         17.52        11.93 o                         
   3   5  15         35.10         24.48        13.21 o                         
   4   5  15         27.65         47.58        15.56 o                         
   5   5  15          5.88          3.72        16.19 o                         
   0   6  15        153.74        158.67        18.93 o                         
   1   6  15         26.02         26.44        12.28 o                         
   2   6  15         49.61         54.69        12.90 o                         
   3   6  15          0.44         -0.52        12.46 o                         
   4   6  15          4.52          2.43        14.68 o                         
   5   6  15         20.32         29.19        14.19 o                         
   1   7  15         55.72         68.63        13.06 o                         
   2   7  15          1.04         25.71        12.40 o                         
   3   7  15          0.77          8.06        13.63 o                         
   4   7  15          0.92         19.13        13.56 o                         
   5   7  15         26.54         40.46        15.40 o                         
   0   8  15         41.84         53.21        16.58 o                         
   1   8  15          2.07         15.24        12.88 o                         
   2   8  15         43.50         51.04        12.39 o                         
   3   8  15         15.04         15.20        12.52 o                         
   4   8  15          6.28         13.62        15.33 o                         
   5   8  15          6.35         11.36        14.52 o                         
   1   9  15         15.11         13.03        12.35 o                         
   2   9  15          1.52         -1.47        11.97 o                         
   3   9  15          3.14         30.26        13.28 o                         
   4   9  15          0.53          0.20        13.19 o                         
   5   9  15          0.44         15.67        15.77 o                         
   0  10  15          0.39         16.15        17.19 o                         
   1  10  15          0.49         14.50        12.75 o                         
   2  10  15        120.46        133.57        13.30 o                         
   3  10  15          2.35         19.41        13.20 o                         
   4  10  15          1.48          4.99        14.41 o                         
   5  10  15          2.19         11.25        16.88 o                         
   1  11  15        117.61        123.76        13.72 o                         
   2  11  15         47.51         67.94        13.36 o                         
   3  11  15          3.71          1.49        12.92 o                         
   4  11  15          0.17          0.67        15.48 o                         
   0  12  15        168.64        181.79        18.27 o                         
   1  12  15         16.74         40.33        12.04 o                         
   2  12  15          4.90         24.26        14.24 o                         
   3  12  15          0.73         20.56        14.87 o                         
   4  12  15         14.18         25.63        14.79 o                         
   1  13  15         58.34         51.91        14.06 o                         
   2  13  15         20.13         25.57        14.19 o                         
   3  13  15          6.87          3.78        13.46 o                         
   4  13  15         10.36         25.96        15.54 o                         
   0  14  15         27.04         41.13        22.78 o                         
   1  14  15         25.65         44.95        14.78 o                         
   2  14  15          2.71         -2.21        13.31 o                         
   3  14  15          1.25          5.46        14.52 o                         
   4  14  15          2.11          6.67        17.42 o                         
   1  15  15         35.14         54.75        14.44 o                         
   2  15  15          7.50          8.02        13.85 o                         
   3  15  15          5.60         18.05        14.45 o                         
   0  16  15         26.44         34.49        20.73 o                         
   1  16  15         17.81         25.18        13.89 o                         
   2  16  15         25.34         26.10        14.67 o                         
   3  16  15          0.53          6.71        15.18 o                         
   1  17  15          1.03         21.22        14.21 o                         
   2  17  15          0.00         25.22        15.23 o                         
   0  18  15          1.28         -6.10        19.10 o                         
   1  18  15          0.32         26.12        14.25 o                         
   0   0  16         20.27         18.03        21.70 o                         
   1   0  16         44.71         43.31        16.59 o                         
   2   0  16        168.85        166.29        21.08 o                         
   3   0  16        157.17        135.43        20.44 o                         
   4   0  16          2.08         15.29        20.07 o                         
   5   0  16         13.38         35.88        22.36 o                         
   1   1  16          8.84         23.51        12.09 o                         
   2   1  16         25.54         39.51        12.62 o                         
   3   1  16          1.36          6.95        13.02 o                         
   4   1  16          0.00         26.59        14.58 o                         
   5   1  16         32.13         33.35        14.00 o                         
   0   2  16         40.26         32.94        17.51 o                         
   1   2  16          1.64         13.41        12.43 o                         
   2   2  16          1.12         18.78        12.06 o                         
   3   2  16          5.37         18.09        12.90 o                         
   4   2  16         23.23         43.62        13.49 o                         
   5   2  16         16.13         21.27        15.35 o                         
   1   3  16         19.91         27.08        11.60 o                         
   2   3  16          0.58          6.03        13.23 o                         
   3   3  16          2.03          6.14        13.53 o                         
   4   3  16          1.08          9.94        15.29 o                         
   0   4  16         50.13         60.26        19.57 o                         
   1   4  16         79.27         81.56        12.29 o                         
   2   4  16         33.59         47.56        12.25 o                         
   3   4  16          8.89         13.05        14.33 o                         
   4   4  16          4.55         13.56        13.46 o                         
   1   5  16          2.65          5.97        13.05 o                         
   2   5  16          1.29          8.53        12.07 o                         
   3   5  16          0.80          4.53        13.21 o                         
   4   5  16          2.69          4.93        14.66 o                         
   0   6  16          1.44         20.00        17.65 o                         
   1   6  16          2.23          6.28        12.58 o                         
   2   6  16          7.30         19.08        13.72 o                         
   3   6  16          8.14         11.69        14.03 o                         
   4   6  16          1.88          3.10        15.01 o                         
   1   7  16         13.55         40.82        12.18 o                         
   2   7  16         25.65         37.78        14.05 o                         
   3   7  16          4.76         13.32        14.10 o                         
   4   7  16          0.93         17.10        16.59 o                         
   0   8  16         92.73        106.96        19.11 o                         
   1   8  16         15.08         22.48        14.18 o                         
   2   8  16          9.94         24.21        12.89 o                         
   3   8  16          0.02          5.08        13.99 o                         
   4   8  16          3.88          8.70        13.79 o                         
   1   9  16         21.40         20.75        14.23 o                         
   2   9  16          6.52         13.27        13.35 o                         
   3   9  16          3.54          9.89        13.50 o                         
   4   9  16          1.46         13.87        14.89 o                         
   0  10  16         73.47         69.04        17.64 o                         
   1  10  16         63.11         59.62        13.31 o                         
   2  10  16          2.43         27.45        13.29 o                         
   3  10  16          4.28         11.03        15.49 o                         
   1  11  16         26.93         36.85        13.77 o                         
   2  11  16         14.02         19.31        13.95 o                         
   3  11  16         10.80         29.13        13.92 o                         
   0  12  16         44.82         38.87        17.35 o                         
   1  12  16         23.29         17.33        13.28 o                         
   2  12  16          4.17          4.32        13.65 o                         
   3  12  16         22.70         31.51        16.13 o                         
   1  13  16         11.52         32.67        14.92 o                         
   2  13  16         20.84         28.53        14.36 o                         
   0  14  16        224.76        199.60        21.43 o                         
   1  14  16         23.50         46.14        14.61 o                         
   2  14  16         20.94         34.75        14.57 o                         
   1  15  16          0.36         10.29        15.65 o                         
   1   1  17          0.76         10.02        13.89 o                         
   2   1  17          4.18         10.43        13.60 o                         
   3   1  17          0.97         -1.32        14.18 o                         
   0   2  17         16.20         18.70        19.27 o                         
   1   2  17          2.31         18.58        14.86 o                         
   2   2  17         13.66         33.22        13.93 o                         
   3   2  17          0.12         17.88        14.21 o                         
   1   3  17          0.69          9.47        13.44 o                         
   2   3  17          0.01          8.95        13.67 o                         
   3   3  17          0.44          3.38        14.33 o                         
   0   4  17          6.77          7.83        18.33 o                         
   1   4  17          0.97         11.60        14.16 o                         
   2   4  17          7.36         27.55        15.19 o                         
   3   4  17         16.37         30.42        15.68 o                         
   1   5  17          0.30         10.41        14.22 o                         
   2   5  17          0.03         16.69        14.50 o                         
   3   5  17          9.53         19.18        15.72 o                         
   0   6  17          1.42          6.58        16.53 o                         
   1   6  17          9.88         24.39        12.68 o                         
   2   6  17          3.45         26.81        14.56 o                         
   3   6  17          0.29         -3.41        15.21 o                         
   1   7  17          4.33          5.47        14.11 o                         
   2   7  17          2.31         16.97        13.65 o                         
   3   7  17          1.17         21.69        13.28 o                         
   0   8  17          0.18          6.80        18.94 o                         
   1   8  17         32.71         30.56        13.18 o                         
   2   8  17          4.27         26.14        13.41 o                         
   1   9  17         18.16         14.29        14.71 o                         
   2   9  17          0.01          8.20        13.15 o                         
   0  10  17         23.28         36.88        19.67 o                         
   1  10  17          0.19          8.05        14.70 o                         
   1  11  17          6.81          3.92        13.21 o                         
   0   0  18        188.17        182.16        30.07 o                         
   1   0  18         26.40         39.57        22.84 o                         
   1   1  18         11.58         10.13        13.78 o                         
   0   2  18          0.61         18.75        20.52 o                         
   1   2  18          4.38         21.07        13.78 o                         
                                                                                
